# Supplementary material for: Type I IFN induces long-chain acyl-CoA synthetase 1 to generate a phosphatidic acid reservoir for lipotoxic saturated fatty acids
Source: J Lipid Res. 2024 Dec 14;66(1):100730. doi: 10.1016/j.jlr.2024.100730 (PMC11786746; doi:10.1016/j.jlr.2024.100730)
Supplement: Phospholipidomics Data Supplement [file mmc2.xlsx]

## Sheet: Read me
Area ratio is the integrated area of each molecular species to that of the internal standard in its phospholipid class.
Internal Standards: 1 µL of analytical standard solution was added to each sample. See https://avantilipids.com/product/330707/
The nomenclature XX:Y_XX:YPL indicates fatty acyl moities as number of carbons:acyl double bonds for each species. The "_" indicates that the positional isomer has not been determined.
Molecular species designated with an "e" (for ether-linked) could contain either an ether or an odd-carbon acyl group, for example, 16:0e_18:0 also could be 15:0_18:0.
Bis(monoacylglycerol) phosphate (BMP) and phosphatidylglycerol (PG) are isomeric species.

## Sheet: Lipidomics data
		Sample Tube Number
		Sample Description/ Sample Type
		Results for Molecular Species Reported as Area Ratio (see note)
		1	2	3	4	5	6	7	8	9	10	11	12	13	14	15	16
		WT 49667	WT IFN 49667	Acsl1 KO 49662	Acsl1 KO IFN 49662	WT 49668	WT IFN 49668	Acsl1 KO 49663	Acsl1 KO IFN 49663	WT 49669	WT IFN 49669	Acsl1 KO 49664	Acsl1 KO IFN 49664	WT 49759	WT IFN 49759	Acsl1 KO 49666	Acsl1 KO IFN 49666
		Cultured cell pellet	Cultured cell pellet	Cultured cell pellet	Cultured cell pellet	Cultured cell pellet	Cultured cell pellet	Cultured cell pellet	Cultured cell pellet	Cultured cell pellet	Cultured cell pellet	Cultured cell pellet	Cultured cell pellet	Cultured cell pellet	Cultured cell pellet	Cultured cell pellet	Cultured cell pellet
Phospholipid Class	Molecular Species
PA	18:1_18:1PA	5.93	5.33	3.53	2.04	13.71	11.67	5.87	3.51	12.87	8.85	8.51	4.23	13.18	8.98	12.07	5.72
PA	16:0_18:1PA	4.4	6.7	3.79	3.78	7.31	12.04	5.32	5.76	7.79	9.95	7.26	4.89	8.16	10.48	8.43	6.82
PA	16:0_16:0PA	2.75	10.97	2.72	8.02	3.58	17.32	3.34	11.05	4.07	13.21	4.05	6.65	3.95	16.46	4.28	9.33
PA	18:0_18:1PA	2.12	2.78	1.75	1.78	3.74	5.18	2.94	3.02	4.77	5.21	4.11	2.98	4.99	5.82	4.83	4.49
PA	16:0_16:1PA	0.98	0.81	0.71	0.43	1.61	1.35	1.03	0.67	1.43	1.1	1.22	0.6	1.62	1.16	1.43	0.86
PA	18:0_20:4PA	0.97	1.05	0.84	0.74	1.9	1.97	1.33	1.06	2.18	1.81	2.08	1.19	1.9	1.86	2.72	1.55
PA	16:1_18:1PA	0.87	0.46	0.6	0.23	1.65	1.1	0.84	0.39	1.55	0.78	1.03	0.44	1.78	0.9	1.35	0.55
PA	16:0_18:0PA	0.54	2.56	0.57	2.1	0.77	3.58	0.83	2.65	0.81	2.9	0.92	1.77	0.78	3.39	0.89	2.03
PA	18:0_20:3PA	0.52	0.48	0.41	0.31	1.21	0.99	0.64	0.53	1.31	0.96	1.11	0.68	1.22	1.1	1.56	0.86
PA	18:1_20:4PA	0.5	0.55	0.35	0.24	1.07	1.23	0.56	0.43	0.98	0.94	0.77	0.49	1.02	0.94	1.08	0.66
PA	18:0_22:6PA	0.48	0.61	0.47	0.5	0.9	1.07	1.04	0.73	1.2	1.46	1.35	0.91	1.18	1.46	1.48	1.28
PA	18:1_18:2PA	0.42	0.41	0.24	0.16	0.94	0.97	0.4	0.23	0.91	0.69	0.56	0.34	0.93	0.66	0.83	0.42
PA	18:0_22:5PA	0.4	0.49	0.42	0.36	0.79	1.08	0.8	0.91	1.09	1.09	1.06	0.74	1.04	1.25	1.13	1.09
PA	18:1_20:3PA	0.37	0.32	0.21	0.13	0.66	0.73	0.33	0.24	0.75	0.56	0.5	0.35	0.68	0.57	0.71	0.42
PA	16:0_20:4PA	0.33	0.4	0.28	0.28	0.67	0.8	0.47	0.33	0.57	0.52	0.58	0.41	0.65	0.56	0.79	0.58
PA	16:0_22:6PA	0.32	0.53	0.3	0.34	0.58	0.95	0.5	0.58	0.53	0.99	0.75	0.55	0.54	1.02	0.76	0.78
PA	16:0_18:2PA	0.31	0.37	0.21	0.19	0.57	0.75	0.32	0.25	0.62	0.52	0.48	0.28	0.63	0.54	0.55	0.47
PA	14:0_16:0PA	0.29	0.78	0.32	0.59	0.42	1.11	0.37	0.77	0.47	1.05	0.56	0.46	0.46	1.31	0.58	0.64
PA	18:0_18:2PA	0.29	0.31	0.23	0.19	0.65	0.62	0.39	0.33	0.69	0.64	0.51	0.38	0.68	0.65	0.7	0.56
PA	14:0_18:1PA	0.28	0.3	0.22	0.18	0.42	0.49	0.28	0.24	0.38	0.41	0.39	0.21	0.41	0.54	0.39	0.29
PA	18:1_22:5PA	0.28	0.32	0.14	0.11	0.59	0.65	0.26	0.3	0.39	0.57	0.41	0.3	0.6	0.34	0.57	0.33
PA	18:1_22:6PA	0.26	0.25	0.26	0.09	0.66	0.55	0.26	0.34	0.59	0.52	0.82	0.4	0.65	0.49	0.51	0.3
PA	16:0_20:1PA	0.23	0.38	0.25	0.24	0.4	0.78	0.38	0.38	0.35	0.69	0.4	0.31	0.35	0.69	0.38	0.41
PA	16:0_22:5PA	0.23	0.45	0.26	0.34	0.45	0.87	0.38	0.58	0.47	0.73	0.53	0.53	0.45	0.77	0.61	0.71
PA	16:0_20:3PA	0.2	0.24	0.17	0.15	0.37	0.5	0.27	0.21	0.36	0.36	0.32	0.25	0.4	0.39	0.57	0.36
PA	18:1_20:1PA	0.19	0.17	0.18	0.09	0.52	0.39	0.36	0.2	0.43	0.45	0.48	0.23	0.6	0.4	0.79	0.32
PA	18:1_20:2PA	0.19	0.13	0.12	0.05	0.4	0.33	0.16	0.11	0.38	0.25	0.29	0.14	0.33	0.21	0.39	0.17
PA	18:0_22:4PA	0.17	0.26	0.15	0.17	0.34	0.4	0.25	0.24	0.43	0.48	0.35	0.28	0.38	0.44	0.43	0.39
PA	18:1e_18:1PA	0.16	0.13	0.08	0.05	0.34	0.24	0.14	0.09	0.27	0.17	0.2	0.07	0.28	0.21	0.23	0.14
PA	16:1_16:1PA	0.15	0.1	0.11	0.03	0.38	0.16	0.17	0.04	0.39	0.15	0.19	0.06	0.36	0.13	0.26	0.1
PA	16:1_18:0PA	0.15	0.16	0.11	0.13	0.29	0.32	0.17	0.14	0.29	0.24	0.27	0.19	0.33	0.3	0.28	0.26
PA	18:0_18:0PA	0.15	0.44	0.14	0.49	0.21	0.77	0.25	0.57	0.3	0.67	0.33	0.42	0.28	0.66	0.3	0.44
PA	18:0_20:2PA	0.14	0.11	0.1	0.09	0.29	0.23	0.18	0.13	0.33	0.23	0.28	0.17	0.33	0.29	0.3	0.2
PA	16:0_22:4PA	0.13	0.19	0.11	0.13	0.23	0.36	0.19	0.17	0.25	0.28	0.21	0.13	0.26	0.3	0.29	0.24
PA	18:1_22:4PA	0.13	0.14	0.09	0.05	0.26	0.27	0.12	0.08	0.27	0.25	0.16	0.1	0.26	0.2	0.24	0.16
PA	16:0e_16:0PA	0.12	0.25	0.12	0.17	0.18	0.5	0.12	0.26	0.17	0.28	0.17	0.16	0.17	0.38	0.14	0.21
PA	18:1e_16:0PA	0.12	0.14	0.1	0.08	0.23	0.27	0.15	0.11	0.22	0.19	0.19	0.11	0.25	0.19	0.24	0.11
PA	16:0_20:2PA	0.11	0.12	0.11	0.06	0.21	0.27	0.15	0.12	0.24	0.23	0.21	0.12	0.23	0.22	0.29	0.18
PA	16:0e_18:1PA	0.11	0.14	0.09	0.09	0.19	0.26	0.14	0.12	0.19	0.2	0.16	0.11	0.22	0.22	0.18	0.14
PA	14:0_16:1PA	0.09	0.05	0.07	0.05	0.11	0.11	0.06	0.05	0.11	0.08	0.09	0.04	0.13	0.07	0.11	0.04
PA	18:0e_18:1PA	0.08	0.15	0.06	0.07	0.19	0.26	0.17	0.13	0.19	0.23	0.16	0.12	0.2	0.24	0.18	0.15
PA	18:1_20:5PA	0.07	0.06	0.04	0.02	0.13	0.12	0.08	0.06	0.1	0.11	0.1	0.06	0.14	0.12	0.16	0.1
PA	18:0e_16:0PA	0.07	0.22	0.07	0.18	0.1	0.37	0.08	0.25	0.09	0.35	0.09	0.19	0.1	0.36	0.12	0.22
PA	16:1_20:1PA	0.06	0.05	0.05	0.03	0.1	0.1	0.07	0.03	0.08	0.07	0.15	0.03	0.12	0.05	0.07	0.05
PA	18:0_20:1PA	0.06	0.12	0.06	0.07	0.13	0.2	0.11	0.11	0.16	0.21	0.13	0.14	0.14	0.22	0.14	0.15
PA	16:1_18:2PA	0.05	0.04	0.02	0.02	0.1	0.07	0.03	0.02	0.09	0.05	0.06	0.03	0.11	0.04	0.07	0.04
PA	18:0_20:5PA	0.05	0.08	0.05	0.07	0.09	0.15	0.06	0.09	0.13	0.12	0.11	0.08	0.12	0.12	0.14	0.13
PA	18:1e_18:0PA	0.05	0.06	0.06	0.04	0.09	0.1	0.05	0.06	0.09	0.08	0.1	0.07	0.11	0.11	0.11	0.09
PA	14:0_14:0PA	0.04	0.06	0.03	0.04	0.06	0.13	0.05	0.07	0.06	0.09	0.06	0.03	0.07	0.13	0.05	0.06
PA	14:0_18:0PA	0.04	0.18	0.05	0.13	0.07	0.24	0.07	0.18	0.06	0.23	0.08	0.12	0.04	0.25	0.07	0.13
PA	16:0_20:5PA	0.04	0.09	0.03	0.05	0.07	0.13	0.06	0.08	0.08	0.1	0.08	0.07	0.1	0.12	0.08	0.08
PA	16:1_20:4PA	0.04	0.04	0.02	0.02	0.06	0.07	0.04	0.03	0.08	0.04	0.04	0.03	0.07	0.04	0.07	0.03
PA	20:3_22:6PA	0.04	0	0.04	0.07	0.03	0.11	0.03	0.04	0.04	0	0.14	0.08	0	0.11	0.06	0.07
PA	20:4_22:6PA	0.04	0.05	0.04	0.04	0.1	0.14	0	0	0.13	0.15	0.05	0.11	0.08	0.18	0.01	0.01
PA	16:1_20:3PA	0.03	0.02	0.02	0.01	0.05	0.03	0.02	0.01	0.06	0.04	0.03	0.01	0.07	0.03	0.05	0.02
PC	18:1_18:1PC	47.84	38.73	33.32	22.04	55.79	52.24	33.55	35.94	55.08	50.67	48.98	34.36	57.73	53.11	50	39.8
PC	16:0_18:1PC	38.82	37.84	27.63	24.93	45.15	47.64	29.45	37.77	45.36	49.42	41.1	35.51	47.47	52.2	43.12	43.65
PC	16:0_16:1PC	20.19	18.12	16.48	10.59	26.39	24.5	16.82	18.59	28.91	25.39	23.71	17.2	29.13	26.21	26.21	22.41
PC	18:0_18:1PC	18.97	20.09	12.91	12.3	23.21	26.08	14.13	19.36	22.89	26.67	21.22	17.91	24.94	26.89	23.07	22.62
PC	16:0_16:0PC	15.37	17.09	13.77	9.7	26.86	19.76	14.35	14.85	27	22.42	21.1	15.36	28.06	24.45	24.45	18.73
PC	18:1e_18:1PC	10.51	8.72	6.79	4.27	14.53	11.51	7.33	6.88	15.14	12.1	12.04	7.34	16.04	12.05	12.76	8.81
PC	18:1e_16:0PC	8.56	7.37	6.48	4.07	13.31	9.42	7.12	6.36	13.65	10.47	11.57	7.47	14.2	10.04	12.04	8.46
PC	16:0e_18:1PC	7.63	7.73	5.78	4.4	10.12	9.35	6.13	6.52	10.98	10.2	9.54	7.01	11.77	10.35	9.51	7.58
PC	14:0_16:0PC	6.8	8.06	5.46	4.53	10.71	11.35	5.98	7.16	11.78	11.5	8.82	6.82	12.15	11.61	10.14	9.3
PC	16:1_18:1PC	6.37	5.6	6.39	3.12	8.31	6.39	5.5	4.91	8.74	6.67	7.89	4.8	9.5	6.8	7.81	5.46
PC	18:0e_18:1PC	5	5.49	3.45	3.07	6.61	6.83	3.79	4.7	6.83	7.25	6.54	5.36	7.61	7.49	6.5	6
PC	16:0_18:2PC	3.29	4.58	2.72	3.09	4.54	5.62	2.76	4.32	4.32	6.46	3.91	4.39	4.85	6.09	4.2	5.55
PC	16:0e_16:0PC	3.25	2.96	2.47	1.83	6.19	4.09	3.29	2.93	5.18	4.2	4.08	3.14	6.57	4.29	4.47	3.92
PC	14:0_18:1PC	3.11	3.19	2.36	1.92	3.83	4.08	2.52	2.93	3.93	4.73	3.44	2.91	4.79	4.6	4.16	3.62
PC	18:1_18:2PC	3.02	3.26	2.25	1.96	4.08	4.08	2.13	2.76	3.91	4.07	3.36	2.86	3.77	4.27	3.46	3.4
PC	16:1_16:1PC	2.88	1.87	2.27	1.11	4.07	2.37	2.36	1.82	4.38	2.69	3.38	1.72	4.22	2.49	3.64	2.14
PC	16:0e_16:1PC	2.68	2.43	2.18	1.57	4.34	2.94	2.2	2.06	3.78	2.55	3.04	2.82	4.45	3.26	3.43	2.77
PC	18:1e_20:4PC	2.54	2.84	1.75	1.86	3.92	3.28	1.86	2.23	3.95	3.63	3.32	2.42	4.02	3.33	3.82	3.03
PC	14:0_16:1PC	2.32	2.15	1.78	1.19	3.71	3.15	1.88	1.9	3.81	3.08	2.88	1.75	4.2	3.4	3.29	2.4
PC	16:0_20:4PC	2.29	3.09	2.3	2.82	2.79	3.5	2.16	3.15	2.55	3.21	2.84	2.91	2.7	3.31	2.76	3.7
PC	14:0_14:0PC	2.27	2.83	1.73	1.62	3.78	4.19	1.96	2.26	3.78	4.03	2.81	1.89	3.78	4.03	3.12	2.71
PC	18:1_20:4PC	2.18	2.36	1.79	1.7	2.66	2.82	1.68	2	2.39	2.67	2.36	1.96	2.58	2.59	2.42	2.56
PC	18:1_20:1PC	2.04	1.79	1.35	0.96	2.44	2.41	1.52	1.69	2.33	2.47	2.16	1.56	2.48	2.37	2.27	1.89
PC	18:0_18:2PC	1.92	2.37	1.49	1.69	2.51	3.05	1.43	2.33	2.35	3.19	2.3	2.31	2.64	3.12	2.25	2.94
PC	18:0_20:4PC	1.87	2.49	1.99	2.28	2.37	3.25	1.77	2.66	2.23	3.01	2.5	2.5	2.37	2.97	2.74	3.54
PC	18:0e_16:0PC	1.76	1.65	1.24	0.96	2.53	2.17	1.38	0.7	2.71	2.42	2.34	1.72	2.66	2.37	2.41	2.07
PC	18:1e_16:1PC	1.76	1.42	1.35	0.78	2.33	1.79	1.44	1.19	2.67	1.84	2.17	1.29	2.86	1.86	2.33	1.46
PC	16:0e_14:0PC	1.67	1.72	1.26	0.96	2.4	2.48	1.37	1.4	2.5	2.35	1.98	1.44	2.71	2.5	2.15	1.84
PC	16:0_20:3PC	1.47	2.1	1.26	1.53	1.92	2.4	1.29	2.05	1.73	2.49	1.83	1.94	2.01	2.55	1.95	2.56
PC	16:0_20:1PC	1.36	1.57	1.08	0.98	1.64	1.85	1.12	1.47	1.62	2.11	1.52	1.27	1.62	1.9	1.54	1.56
PC	16:0_18:0PC	1.35	1.67	1.09	1.05	1.72	1.99	1.15	1.55	1.77	1.94	1.6	1.52	1.85	2.13	1.64	1.94
PC	18:1_20:3PC	1.28	1.44	1.07	0.95	1.84	1.84	1.05	1.42	1.59	1.82	1.66	1.34	1.74	1.84	1.76	1.77
PC	18:0_20:3PC	1.26	1.65	1.06	1.17	1.89	2.24	1.14	1.76	1.67	2.21	1.71	1.66	1.84	2.09	1.89	2.38
PC	18:1e_20:3PC	1.11	1.28	0.67	0.64	1.96	1.65	0.78	0.96	1.92	1.75	1.62	1.18	2.16	1.71	1.93	1.48
PC	18:1e_18:2PC	1.07	1.04	0.68	0.5	1.62	1.36	0.72	0.74	1.57	1.52	1.19	0.92	1.81	1.59	1.44	1.11
PC	16:1e_16:0PC	1.01	0.87	0.93	0.58	1.47	1.08	0.88	0.78	1.48	1.08	1.23	0.78	1.75	1.22	1.52	0.97
PC	18:1_20:2PC	1.01	0.92	0.68	0.54	1.42	1.26	0.77	0.8	1.28	1.28	1.14	0.82	1.33	1.22	1.27	1.06
PC	18:1e_14:0PC	0.97	0.87	0.72	0.47	1.25	1.04	0.81	0.66	1.41	1.09	1.1	0.82	1.37	0.96	1.09	0.89
PC	16:1e_18:1PC	0.96	0.64	0.74	0.37	1.17	0.75	0.68	0.54	1.22	0.87	0.96	0.6	1.41	0.82	1.08	0.61
PC	18:1e_22:5PC	0.92	1.07	0.62	0.65	1.5	1.25	0.73	0.8	1.41	1.31	1.25	0.89	1.49	1.24	1.33	1.01
PC	16:0e_20:4PC	0.91	1.4	0.92	1.15	1.48	1.49	0.91	1.27	1.43	1.63	1.43	1.37	1.53	1.6	1.39	1.45
PC	16:0e_20:1PC	0.85	0.84	0.57	0.43	1.1	0.94	0.68	0.67	1.2	1.22	1.08	0.8	1.2	1.08	1.03	0.77
PC	16:0_22:5PC	0.82	1.14	0.87	0.96	1	1.28	0.76	1.15	0.93	1.16	0.97	0.98	0.93	1.24	0.94	1.16
PC	16:1_18:0PC	0.82	0.75	0.66	0.51	1.01	1.01	0.66	0.77	1.02	1.02	1.04	0.82	1.05	1.05	0.95	0.89
PC	18:0_20:1PC	0.82	0.93	0.55	0.51	1.01	1.17	0.59	0.82	1.08	1.21	0.89	0.75	1.15	1.2	0.95	0.94
PC	18:0e_16:1PC	0.82	0.74	0.63	0.47	1	0.96	0.63	0.71	1.15	1.1	1.01	0.83	1.22	1.05	1.02	0.95
PC	18:0e_20:4PC	0.82	1.25	0.73	0.93	1.25	1.34	0.73	1.07	1.13	1.51	1.29	1.22	1.29	1.39	1.33	1.45
PC	16:0_20:2PC	0.81	0.9	0.62	0.62	1.1	1.17	0.66	0.86	0.97	1.25	0.95	0.87	1.08	1.21	1.04	1.12
PC	18:0_18:0PC	0.8	0.95	0.58	0.57	0.98	1.21	0.6	0.88	0.95	1.22	0.92	0.81	1.07	1.25	0.93	0.98
PC	18:1_22:5PC	0.78	0.87	0.64	0.59	0.92	0.99	0.62	0.76	0.88	0.94	0.91	0.69	0.86	0.92	0.88	0.83
PC	18:1e_18:0PC	0.77	0.81	0.54	0.45	1.08	0.94	0.56	0.67	0.99	1.01	0.87	0.73	1.15	1.07	1.01	0.8
PC	16:0e_18:2PC	0.75	0.93	0.54	0.56	0	1.08	0.58	0.74	1.05	1.22	0.93	0.86	1.18	1.16	0.93	0.97
PC	18:0_22:5PC	0.72	0.99	0.68	0.77	0.9	1.15	0.66	0.92	0.83	1.11	0.89	0.83	0.79	1.01	0.88	1.11
PC	18:1_22:6PC	0.68	0.62	0.51	0.43	0.74	0.8	0.48	0.55	0.75	0.74	0.61	0.53	0.77	0.71	0.72	0.66
PC	18:0_20:2PC	0.67	0.78	0.51	0.46	1.06	1.04	0.55	0.73	0.96	1.11	0.85	0.71	1.07	1.02	0.97	0.95
PC	18:1e_22:6PC	0.67	0.76	0.54	0.46	1	0.89	0.57	0.6	0.96	1.01	0.9	0.64	0.99	0.92	0.92	0.74
PC	18:1e_20:1PC	0.65	0.57	0.42	0.26	0.95	0.69	0.44	0.47	0.92	0.8	0.78	0.45	0.93	0.74	0.78	0.53
PC	18:0e_18:2PC	0.6	0.71	0.39	0.43	0.78	0.87	0.41	0.6	0.77	0.93	0.69	0.7	0.82	0.92	0.73	0.87
PC	16:0_22:6PC	0.58	0.8	0.57	0.64	0.62	0.81	0.44	0.66	0.58	0.72	0.53	0.57	0.56	0.64	0.57	0.74
PC	16:0e_20:3PC	0.58	0.82	0.43	0.54	0.95	0.95	0.5	0.72	0.98	1.17	0.86	0.86	1.1	1.13	0.92	0.95
PC	18:1e_20:2PC	0.51	0.42	0.29	0.21	0.87	0.6	0.31	0.32	0.82	0.68	0.59	0.4	0.9	0.63	0.78	0.52
PC	18:0e_20:3PC	0.49	0.65	0.31	0.42	0.75	0.77	0.35	0.6	0.72	0.96	0.64	0.73	0.77	0.93	0.76	0.82
PC	18:0_22:6PC	0.48	0.61	0.46	0.56	0.55	0.78	0.45	0.66	0.51	0.74	0.61	0.58	0.57	0.69	0.55	0.75
PC	18:1e_22:4PC	0.45	0.49	0.29	0.34	0.7	0.6	0.35	0.37	0.69	0.64	0.56	0.41	0.74	0.56	0.52	0.4
PC	16:0e_22:5PC	0.44	0.61	0.38	0.45	0.55	0.61	0.38	0.47	0.53	0.71	0.56	0.51	0.56	0.65	0.54	0.54
PC	16:1_18:2PC	0.41	0.36	0.34	0.21	0.51	0.43	0.35	0.32	0.58	0.46	0.42	0.39	0.59	0.51	0.52	0.46
PC	16:0_22:4PC	0.38	0.58	0.4	0.48	0.46	0.62	0.35	0.51	0.44	0.6	0.47	0.45	0.45	0.61	0.46	0.55
PC	18:0e_22:5PC	0.38	0.53	0.31	0.35	0.54	0.58	0.31	0.42	0.47	0.68	0.5	0.48	0.57	0.59	0.55	0.54
PC	18:0_22:4PC	0.37	0.49	0.36	0.38	0.51	0.65	0.32	0.49	0.47	0.62	0.52	0.41	0.48	0.56	0.5	0.59
PC	16:0e_20:2PC	0.36	0.42	0.23	0.2	0.52	0.48	0.27	0.31	0.59	0.54	0.48	0.39	0.58	0.5	0.46	0.41
PC	16:0e_18:0PC	0.35	0.2	0.25	0.22	0.42	0.43	0.28	0.33	0.46	0.53	0.42	0.37	0.56	0.52	0.4	0.39
PC	18:0e_20:1PC	0.34	0.33	0.19	0.17	0.4	0.4	0.2	0.29	0.42	0.46	0.39	0.31	0.46	0.39	0.38	0.33
PC	18:1_22:4PC	0.33	0.39	0.29	0.28	0.43	0.52	0.28	0.33	0.43	0.46	0.4	0.31	0.42	0.43	0.42	0.43
PC	16:1_20:1PC	0.32	0.25	0.24	0.15	0.37	0.29	0.2	0.22	0.4	0.33	0.33	0.23	0.39	0.31	0.33	0.24
PC	18:0e_14:0PC	0.32	0.33	0.25	0.19	0.44	0.39	0.26	0.3	0.39	0.41	0.37	0.32	0.56	0.44	0.4	0.33
PC	20:1_20:4PC	0.31	0.36	0.28	0.25	0.43	0.48	0.28	0.37	0.39	0.51	0.38	0.33	0.41	0.46	0.45	0.49
PC	18:0e_22:6PC	0.29	0.37	0.23	0.26	0.33	0.41	0.2	0.29	0.31	0.45	0.35	0.33	0.35	0.41	0.3	0.37
PC	16:1e_16:1PC	0.27	0.21	0.26	0.12	0.22	0.25	0.25	0.17	0.39	0.14	0.29	0.16	0.43	0.29	0.37	0.22
PC	16:0e_22:6PC	0.25	0.34	0.23	0.25	0.31	0.35	0.21	0.28	0.31	0.39	0.3	0.31	0.36	0.36	0.3	0.33
PC	16:1e_14:0PC	0.24	0.19	0.19	0.12	0.36	0.26	0.2	0.14	0.33	0.23	0.23	0.18	0.39	0.26	0.31	0.18
PC	18:0e_20:2PC	0.23	0.28	0.13	0.14	0.33	0.31	0.17	0.2	0.32	0.37	0.31	0.27	0.38	0.29	0.31	0.3
PC	14:0_18:0PC	0.22	0.29	0.19	0.19	0.32	0.38	0.2	0.26	0.32	0.39	0.28	0.25	0.31	0.43	0.29	0.32
PC	14:0_18:2PC	0.22	0.27	0.13	0.18	0.28	0.36	0.19	0.19	0.3	0.35	0.26	0.22	0.25	0.37	0.26	0.3
PC	16:0e_22:4PC	0.21	0.35	0.18	0.24	0.32	0.33	0.17	0.27	0.32	0.36	0.3	0.28	0.32	0.31	0.25	0.27
PC	20:1_20:3PC	0.19	0.2	0.13	0.13	0.27	0.26	0.15	0.21	0.25	0.29	0.26	0.22	0.3	0.29	0.28	0.27
PC	16:0_20:5PC	0.18	0.26	0.17	0.17	0.2	0.32	0.14	0.23	0.2	0.28	0.21	0.25	0.2	0.26	0.21	0.29
PC	16:1_20:4PC	0.17	0.25	0.13	0.13	0.27	0.22	0.16	0.13	0.3	0.26	0.24	0.19	0.3	0.24	0.26	0.24
PC	16:1_20:2PC	0.16	0.12	0.11	0.07	0.23	0.13	0.12	0.11	0.19	0.17	0.17	0.11	0.16	0.09	0.16	0.15
PC	18:1_20:5PC	0.16	0.14	0.11	0.1	0.17	0.18	0.11	0.14	0.16	0.18	0.17	0.15	0.14	0.17	0.15	0.18
PC	18:0e_22:4PC	0.16	0.25	0.14	0.17	0.24	0.27	0.15	0.19	0.23	0.3	0.25	0.23	0.23	0.28	0.24	0.22
PC	18:1e_20:5PC	0.14	0.14	0.08	0.08	0.2	0.19	0.09	0.14	0.22	0.21	0.2	0.17	0.23	0.21	0.21	0.2
PC	16:1_20:3PC	0.13	0.12	0.06	0.05	0.16	0.12	0.06	0.07	0.2	0.16	0.14	0.1	0.22	0.17	0.13	0.11
PC	20:1_20:1PC	0.13	0.14	0.1	0.08	0.15	0.21	0.11	0.14	0.19	0.2	0.18	0.11	0.19	0.18	0.18	0.13
PC	16:1e_20:4PC	0.12	0.09	0.13	0.12	0.25	0.13	0.15	0.14	0.2	0.14	0.18	0.12	0.25	0.16	0.25	0.16
PC	20:1_22:5PC	0.12	0.13	0.09	0.1	0.16	0.17	0.11	0.13	0.16	0.2	0.18	0.14	0.18	0.17	0.17	0.15
PC	14:0_20:4PC	0.11	0.16	0.08	0.14	0.13	0.17	0.06	0.12	0.09	0.14	0.12	0.13	0.14	0.15	0.12	0.15
PC	16:0_18:3PC	0.11	0.13	0.09	0.08	0.12	0.18	0.09	0.12	0.13	0.19	0.14	0.12	0.15	0.18	0.12	0.14
PC	18:0_20:5PC	0.11	0.15	0.1	0.13	0.14	0.17	0.1	0.15	0.13	0.18	0.12	0.16	0.14	0.19	0.15	0.24
PC	18:2_20:1PC	0.11	0.12	0.09	0.07	0.14	0.15	0.08	0.1	0.14	0.15	0.12	0.11	0.14	0.17	0.13	0.13
PC	18:1_18:3PC	0.1	0.09	0.07	0.06	0.1	0.1	0.07	0.08	0.1	0.1	0.11	0.07	0.11	0.11	0.1	0.07
PC	18:2_18:2PC	0.1	0.13	0.09	0.08	0.14	0.15	0.08	0.09	0.13	0.15	0.12	0.09	0.12	0.14	0.11	0.12
PC	20:1_22:6PC	0.1	0.12	0.09	0.08	0.13	0.16	0.11	0.11	0.12	0.17	0.14	0.11	0.13	0.16	0.14	0.14
PC	16:1e_18:2PC	0.09	0.06	0.06	0.04	0.12	0.08	0.07	0.06	0.11	0.09	0.1	0.06	0.11	0.08	0.09	0.08
PC	16:1e_20:1PC	0.09	0.06	0.06	0.03	0.11	0.06	0.08	0.05	0.12	0.07	0.1	0.05	0.14	0.1	0.12	0.06
PC	20:1_20:2PC	0.09	0.1	0.07	0.06	0.17	0.16	0.09	0.1	0.14	0.16	0.13	0.09	0.16	0.16	0.13	0.12
PC	20:2_20:4PC	0.09	0.11	0.06	0.06	0.12	0.11	0.06	0.07	0.12	0.11	0.11	0.08	0.11	0.12	0.1	0.1
PC	14:0_20:1PC	0.08	0.1	0.07	0.07	0.13	0.11	0.09	0.11	0.11	0.14	0.1	0.08	0.04	0.12	0.06	0.09
PC	16:1e_18:0PC	0.08	0.07	0.07	0.05	0.1	0.07	0.06	0.07	0.09	0.09	0.08	0.06	0.13	0.08	0.09	0.07
PC	18:2_20:4PC	0.08	0.08	0.07	0.07	0.08	0.08	0.06	0.06	0.06	0.06	0.07	0.07	0.08	0.07	0.08	0.07
PC	16:1_22:5PC	0.07	0.1	0.06	0.05	0.11	0.1	0.05	0.09	0.09	0.09	0.09	0.09	0.12	0.1	0.1	0.08
PC	16:1e_20:3PC	0.07	0.05	0.06	0.05	0.12	0.06	0.07	0.06	0.12	0.07	0.11	0.05	0.14	0.08	0.13	0.07
PC	16:1e_22:5PC	0.07	0.05	0.07	0.05	0.1	0.06	0.07	0.05	0.08	0.06	0.09	0.05	0.11	0.06	0.11	0.06
PC	20:1_22:4PC	0.07	0.05	0.05	0.04	0.08	0.11	0.05	0.06	0.08	0.09	0.07	0.05	0.07	0.08	0.09	0.06
PC	14:0_20:3PC	0.05	0.07	0.04	0.05	0.12	0.07	0.04	0.07	0.07	0.09	0.07	0.07	0.07	0.05	0.04	0.08
PC	16:1_22:6PC	0.05	0.05	0.04	0.04	0.06	0.07	0.04	0.05	0.06	0.06	0.07	0.06	0.06	0.06	0.06	0.06
PC	16:0e_20:5PC	0.05	0.08	0.04	0.06	0.08	0.1	0.05	0.08	0.07	0.11	0.09	0.1	0.09	0.11	0.08	0.09
PC	16:1e_20:2PC	0.05	0.02	0.01	0.02	0.06	0.03	0.03	0.02	0.07	0.04	0.04	0.02	0.07	0.03	0.07	0.04
PC	18:0_18:3PC	0.05	0.06	0.04	0.04	0.07	0.07	0.04	0.04	0.06	0.08	0.06	0.06	0.06	0.07	0.07	0.08
PC	18:0e_20:5PC	0.05	0.08	0.04	0.05	0.1	0.08	0.04	0.07	0.06	0.1	0.1	0.09	0.09	0.11	0.08	0.1
PC	20:3_20:4PC	0.05	0.06	0.04	0.05	0.05	0.07	0.04	0.04	0.05	0.07	0.04	0.06	0.06	0.05	0.06	0.07
PC	14:0_22:5PC	0.04	0.04	0.03	0.04	0.04	0.04	0.01	0.04	0.02	0.05	0.02	0.02	0.04	0.04	0.03	0.01
PC	14:0_22:6PC	0.04	0.03	0.02	0.03	0.04	0.03	0.01	0.03	0.01	0.03	0.03	0.02	0.02	0.02	0.02	0.04
PC	16:1_22:4PC	0.04	0.09	0.05	0.03	0.05	0.06	0.02	0.06	0.06	0.05	0.04	0.05	0.06	0.07	0.05	0.03
PC	16:1e_22:6PC	0.04	0.02	0.03	0.03	0.03	0.02	0.03	0.03	0.04	0.04	0.05	0.03	0.05	0.03	0.04	0.03
PC	18:2_20:3PC	0.04	0.05	0.04	0.04	0.04	0.07	0.04	0.05	0.07	0.06	0.05	0.04	0.05	0.03	0.07	0.05
PC	20:2_20:2PC	0.04	0.03	0.02	0.01	0.05	0.04	0.02	0.02	0.03	0.03	0.03	0.02	0.04	0.02	0.04	0.03
PC	20:2_20:3PC	0.04	0.05	0.03	0.03	0.06	0.07	0.04	0.05	0.07	0.08	0.06	0.05	0.06	0.06	0.06	0.07
PC	14:0_20:2PC	0.03	0.04	0.03	0.02	0.05	0.03	0.02	0.03	0.05	0.07	0.01	0.03	0.05	0.06	0.05	0.06
PC	16:1e_22:4PC	0.03	0.03	0.03	0.03	0.06	0.04	0.03	0.03	0.07	0.04	0.06	0.03	0.06	0.04	0.07	0.03
PC	18:2_20:2PC	0.03	0.04	0.04	0.03	0.05	0.05	0.03	0.03	0.06	0.05	0.04	0.04	0.06	0.05	0.05	0.05
PC	18:2_22:6PC	0.03	0	0.02	0.02	0.01	0.03	0.02	0.02	0.04	0.03	0.03	0.02	0.04	0.03	0.03	0.03
PC	18:1e_18:3PC	0.03	0.03	0.02	0.01	0.05	0.02	0.02	0.02	0.05	0.04	0.03	0.03	0.05	0.04	0.03	0.03
PC	20:2_22:6PC	0.03	0.04	0.02	0.02	0.05	0.04	0.02	0.03	0.04	0.04	0.02	0.03	0.03	0.03	0.04	0.03
PC	20:3_20:3PC	0.03	0.03	0.02	0.02	0.04	0.05	0.02	0.03	0.03	0.04	0.04	0.04	0.04	0.04	0.03	0.05
PC	20:4_20:4PC	0.03	0.04	0.03	0.03	0.04	0.04	0.02	0.03	0.03	0.03	0.04	0.04	0.04	0.04	0.04	0.04
PE	18:1_18:1PE	318.73	337.73	300.14	151.79	431.46	405.43	531.83	253.03	614.57	442.79	632.73	381.17	843.72	638.12	774.05	550.59
PE	18:0_18:1PE	168.88	156.1	123.5	132.8	310.53	382.44	186.84	261.12	326.99	277.77	391.22	190.59	305.35	356.81	420.49	393.45
PE	16:1e_18:1PE	140.24	104.14	122.76	44.9	183.84	153.62	151.69	83.1	216.1	172.9	260.03	79.99	241.79	216.55	229.94	130.1
PE	16:0_18:1PE	113.67	142.43	121.77	79.99	150.96	161.77	155.2	115.51	244.44	186.28	193.01	141.37	246.38	290.53	242.38	201.83
PE	18:1e_18:1PE	55.97	32.66	39.78	25.31	80.74	71.54	59.57	45.53	117.98	70.79	93.63	59.39	98.56	84.1	129.93	84.72
PE	16:1e_20:4PE	55.33	67.49	64.87	46.49	95.3	102.92	81.07	69.28	111.56	105.45	83.77	67.24	109.68	136.45	98.87	104.02
PE	18:0_20:4PE	51.72	65.86	47.25	63.45	58.37	83.75	55.4	63.21	119.25	98.79	75.36	64.32	141.36	113.4	137.74	115.15
PE	16:0_16:1PE	44.76	35.17	38.34	20.81	51.35	58.02	45.52	39.05	60.51	60.97	45	35.71	66.48	73.21	56.08	48.81
PE	16:1e_20:1PE	38.2	27.55	23.02	12.19	49.09	44.96	39.18	24.93	80.23	47.74	50.14	28.67	72.07	58.72	59.99	39.16
PE	18:0_18:2PE	34.27	52.57	30.59	30.34	42.4	79.28	44	46.28	71.28	73.86	64.65	60.21	77.38	109.69	75.9	75.43
PE	16:1e_22:5PE	32.91	34.29	27.04	22.75	53.89	51.9	38.6	38.56	61.16	57.04	54.95	38.59	69.39	70.45	60.48	56.8
PE	18:1e_20:4PE	32.59	32.44	33.17	30.16	45.96	55.51	43.84	40.16	59.98	53.18	55.75	43.35	54.47	67.37	60.23	63.18
PE	18:1_18:2PE	30.81	32.73	25.02	21.18	55.2	58.44	46.98	35.01	57.96	53.35	55.82	42.62	59.07	82.64	55.57	60.85
PE	16:1e_20:3PE	29.53	20.71	22.9	11.64	48.85	36.78	35.61	20.45	62.17	35.08	47.33	26.5	63.83	44.96	61.71	49.84
PE	16:1_18:1PE	27.43	28.06	35.17	17.52	78.14	59.2	60.91	33.02	85.22	75.19	52.8	31.04	95.07	75.68	60.98	51.74
PE	18:0_20:3PE	22.7	18.64	27.87	19.07	32.64	35.31	23.95	28	39.05	49.98	39.29	32.35	39.23	46.9	49.34	50.34
PE	16:1e_22:4PE	21.9	20.7	19.22	15.13	28.21	32.5	26.64	21.31	42.98	34.53	31.51	21.5	32.95	40.29	37.71	30.84
PE	16:1e_18:2PE	17.6	10.61	12.19	6.08	20.58	16.02	20.46	7.83	30.84	14.87	18.05	12.26	23.45	30.54	24.81	14.12
PE	16:1e_16:1PE	17.59	12.37	10.6	4.64	29.74	14.95	13.55	8.63	26.16	20.76	17.16	9.62	38.77	25.66	23.96	16.43
PE	16:0_20:4PE	16.92	20.3	15.19	20.63	19.27	29.42	18.79	31.19	29.7	35.08	24.35	22.27	27.55	37.76	41.2	45.03
PE	18:0_22:5PE	16.88	22.02	14.83	18.2	28.42	31.39	35.1	21.19	33.21	44.34	26.63	40.17	44.2	68.27	39.31	46.53
PE	16:0_18:2PE	16.49	21.48	14.57	10.78	25.93	34.02	22.84	21.73	25.11	30.17	27.03	22.43	26.2	38.74	33	34.98
PE	18:1e_22:5PE	16.34	18.56	15	15	20.76	25.96	22.34	22.57	29.44	30.14	27.63	26.44	28.05	37.47	30.52	31.41
PE	18:1_20:4PE	16.18	18.97	17.96	12.66	24.8	26.62	21.83	19.51	41.18	29.44	35.06	23.25	35.06	43.59	36.42	34.52
PE	18:1e_20:3PE	15.97	10.5	12.94	8.95	23.8	19.15	21.06	14.23	31.03	19.6	28.96	18.02	25.67	24.52	30.58	22.85
PE	16:1e_20:2PE	15.73	9.25	11.68	4.92	25.15	15.38	15.77	9.49	29.1	18.34	23.08	9.82	28.68	21.24	28.31	12.84
PE	18:1e_20:1PE	15.4	12.77	11.01	6.35	20.95	18.51	18.02	12.17	27.83	20.09	23.89	18.24	22.64	23.31	25.72	18.9
PE	16:0e_18:1PE	14.62	14.04	10.05	4.74	18.26	16.27	12.13	7.98	19.58	16.57	15.6	9.85	26.52	18.69	16.4	12.82
PE	16:1_18:0PE	12.83	14.62	10.04	9.22	19.24	20.57	15.31	13.79	24.79	23.56	18.48	16.97	24.47	25.84	27.21	21.88
PE	18:1e_16:0PE	12.69	8.11	10.33	4.31	19.58	12.17	13.96	6.99	21.84	13.56	16.24	9.36	17.07	14.96	28.26	10.67
PE	18:1_20:3PE	12.32	9.06	9.5	7.36	16.44	15.49	14.57	11.5	19.65	18.28	23.43	18.17	27.54	21.1	22.17	20.83
PE	18:0_18:0PE	11.3	14	11.05	9.92	28.28	20.57	13.95	16.57	25.21	24.54	17.78	15.59	22.44	30.63	22.37	23.32
PE	18:1e_22:4PE	9.93	11.35	10.26	9.07	12.18	14.38	13.37	11.81	17.13	15.03	14.63	12.43	13.37	16.56	15.13	14.52
PE	14:0_18:1PE	8.72	7.22	5.19	3.8	10.06	9.72	7.39	5.77	11.58	9.32	9.51	5.07	10.53	11.08	9.48	7.83
PE	16:1e_22:6PE	8.71	10.32	11.5	7.19	12.14	15.38	9.43	12.3	15.03	16.55	12.11	12.85	14.3	21.13	14.95	18.57
PE	18:0e_18:1PE	8.32	12.7	18.67	8.25	17.05	16.78	15.66	14.01	36.67	33.62	22.15	16.01	25.01	29.14	22.31	27.73
PE	18:0_22:4PE	8.03	11.38	6.89	7.43	9.92	16.82	8.4	10.11	14.07	18.27	12.99	9.67	13.82	21.76	14.5	17.08
PE	16:1_16:1PE	7.67	5.78	6.36	2.54	9.26	8.33	7.57	5.01	12	8.99	9.46	4.88	11.46	10.03	10.47	6.6
PE	16:0_16:0PE	7.12	6.63	5.51	3.29	9.94	9.56	6.33	5.22	9.92	8.82	7.68	5.22	9.1	11.14	9.74	8.67
PE	16:0_20:3PE	6.85	8.31	9.77	5.59	9.49	18.21	8.44	11.7	14.51	19.72	14.02	13.18	17.66	19.68	14.2	14.41
PE	18:0_22:6PE	6.75	7.54	7.1	6.45	8.73	11.95	7.59	7.59	11.03	12.16	11.74	10.03	12.82	17.6	12.92	15.36
PE	18:1e_20:2PE	6.45	4.37	4.86	2.67	8.62	7.05	7.84	4.3	12.19	7.74	10.35	6.35	9.72	7.88	11.13	6.6
PE	18:1e_22:6PE	6.26	8.03	6.11	6.59	7.46	9.76	7.2	8.82	9.64	11.95	9.04	10.25	8.88	13.01	9.4	12
PE	18:1_22:5PE	6.13	8.01	7.16	4.71	7.34	9.88	9.05	9.2	15.8	12.5	9.81	8.37	12.59	14.62	11.21	12.35
PE	16:1_20:4PE	5.88	7.02	5.97	4.49	8	10.65	7.36	6.81	10.88	9.84	10.01	8.41	10.52	12.26	10.02	11.14
PE	16:0_22:5PE	5.87	10.71	6.11	5.76	5.69	12.41	9.24	10.02	8.83	14.21	7.18	10.12	11.04	22.57	11.97	18.21
PE	18:1e_16:1PE	5.42	5.08	3.73	2.04	15.5	8.26	8.01	3.82	14.1	9.45	11.39	6.92	10.5	15.98	15.43	6.35
PE	16:0_18:0PE	5.33	4.46	3.86	3.13	6.91	8.47	4.73	4.9	7.88	7.91	6.68	4.21	6.14	9.15	7.95	6.45
PE	18:1e_18:2PE	4.99	2.66	4.75	2.23	7.77	7.2	7.2	4.28	10.39	7.18	8.98	4.74	10.2	9.86	12.92	5.8
PE	18:0e_20:4PE	4.75	5.25	3.53	3.76	6.88	9.37	6.23	5.04	6.82	7.15	6.08	5.22	5.71	8.5	7.97	9.6
PE	18:0_20:2PE	4.57	3.62	3.7	2.92	10.64	7.75	4.74	4.69	9.16	8.5	7.31	5.91	9.17	10.76	9.19	8.3
PE	18:1_20:2PE	4.53	3.49	3.6	1.9	6.33	4.48	5.2	3.52	11.42	6.44	7.03	4.29	7.39	7.41	9.8	5.13
PE	18:1_20:1PE	4.44	4.78	4.35	2.55	6.39	6.36	7.24	4.81	9.78	9.99	10.1	4.45	10.18	10.16	9.85	7.58
PE	18:1e_18:0PE	3.65	3.16	1.98	1.66	3.72	3.78	3.7	3.37	5.26	4.37	4.2	4.77	5.16	0	5.56	4.43
PE	18:0e_16:1PE	3.53	3.38	2.74	1.66	4.72	5.76	3.43	3.19	5.33	5.28	5.09	2.6	5.4	6.48	6.45	4.25
PE	16:1_20:1PE	3.52	2.14	2.25	1.21	3.59	3.45	4	2.14	5.32	4.13	4.2	2.7	4.8	4.46	5.38	3.69
PE	16:1e_20:5PE	3.52	3.18	2.93	2.18	5.67	5.8	3.96	4.51	6.52	7.38	5.55	4.93	7.89	8.1	6.58	6.64
PE	18:1_22:4PE	3.45	3.17	3.1	2.2	3.75	5.19	3.89	3.31	5.72	6.75	4.08	3.82	5.37	7.62	4.81	4.93
PE	18:0_20:1PE	3.34	3.88	2.35	2.08	5.3	5.12	4.3	3.5	8.63	7.47	6.45	5.78	6.41	7.27	8	8.24
PE	16:1e_18:0PE	3.33	2.99	3.6	1.5	6.31	3.79	4.59	2.26	6.61	5.09	4.97	2.7	7.06	6.11	5.55	4.15
PE	16:0e_20:1PE	3.27	2.51	2.95	1.46	4.87	4.84	3.3	2.68	7.13	4.72	4.33	2.51	6.05	4.99	4.43	3.87
PE	16:0e_20:4PE	3.23	4.01	2.87	2.86	4.5	5.6	4.21	4.23	6.37	5.32	4.58	3.69	5.57	6.68	5.8	4.97
PE	16:1_18:2PE	3.2	2.16	2.61	1.37	4.48	4.17	2.65	2.83	5.16	4.11	3.92	2.17	6.8	5.37	4.15	2.75
PE	18:1_22:6PE	3.13	2.8	2.85	1.67	3.73	4.29	3.66	2.98	5.87	5.09	4.85	3.46	4.62	7.92	5.22	5.19
PE	18:0_20:5PE	2.91	3.37	2.29	2.1	4.88	6.04	3.97	4.98	7.43	6.33	5.26	5.05	7.5	8.95	6.88	8.01
PE	16:0_20:1PE	2.78	3.15	3.32	1.78	3.36	4.77	3.97	3.77	7.26	6.23	5.93	4.07	8.08	7.97	7.15	6.65
PE	16:1_20:3PE	2.68	1.54	2.56	1.13	3.86	3.63	2.59	1.54	4.35	3.12	4.09	2.21	4.31	3.88	4.96	3.55
PE	16:0e_22:5PE	2.6	3.43	2.05	1.9	4.47	5.13	2.76	3.48	5.19	5.38	3.71	3.4	4.8	6.82	4.47	5.52
PE	16:1_22:5PE	2.52	3.06	2.17	2.26	3.82	4.97	3.56	3.42	5.36	5.5	4.41	3.34	5.13	6.03	5.57	4.53
PE	18:0e_22:5PE	2.34	3.84	1.74	2.33	4.11	4.92	2.54	3.3	4.39	6.52	3.17	3.8	3.67	6.38	4.47	4.53
PE	18:0e_20:1PE	2.33	1.65	1.55	1.08	2.7	2.77	1.98	2.05	3.75	2.93	2.61	1.96	3.22	3.31	3.27	2.12
PE	16:0_22:6PE	2.29	3.86	2.22	2.99	2.46	4.32	3.18	4.48	3.48	5.46	3.58	3.94	3.59	7.32	4.08	4.7
PE	16:0_20:2PE	2.17	2.12	2.31	1.5	3.6	4.04	3.58	2.74	5.62	4.11	4.42	2.86	5.86	5.12	5.47	5.65
PE	18:1e_14:0PE	2.13	1.21	1.43	0.54	2.36	1.6	1.64	0.82	2.6	1.73	2.15	1	2.69	1.98	2.66	1.22
PE	18:1e_20:5PE	2.1	2.21	1.63	1.56	3.17	3.27	2.52	2.55	4.43	3.91	3.56	3.13	3.73	4.92	4.13	4.12
PE	14:0_16:1PE	1.94	1.58	1.66	0.66	2.35	2.03	1.79	1.26	3.13	2.21	2.05	1.2	3.26	2.79	2.65	1.82
PE	18:0e_16:0PE	1.94	1.24	1	0.76	1.95	1.8	1.45	1	1.93	1.87	1.49	1.4	1.98	2.49	3.18	1.89
PE	16:0_22:4PE	1.91	4	3.07	3.41	3.18	6.63	3.39	5.11	4.6	6.03	5.12	3.89	4.23	10.08	4.03	8.95
PE	18:1_20:5PE	1.73	1.89	1.5	0.88	2.85	3.16	2.01	1.92	3.16	2.61	3.57	3.28	3.35	3.89	3.44	3.41
PE	16:0e_16:1PE	1.6	1.26	1.14	0.71	1.57	2.14	1.54	1	2.58	1.78	1.76	1.12	3	2.6	2.04	1.58
PE	16:1e_14:0PE	1.54	0.67	1.07	0.28	1.53	0.99	1.04	0.49	1.68	0.85	1.34	0.42	1.5	1.21	1.55	0.72
PE	18:0e_20:3PE	1.51	1.33	1.25	0.8	2.3	2.63	2.03	1.27	1.22	2.22	1.38	1.88	2.37	2.48	2.54	2.5
PE	16:0e_22:4PE	1.5	1.86	1.38	1.27	2.35	2.91	2.13	1.78	3.24	2.92	2.4	1.96	2.79	3.14	2.57	2.59
PE	18:0e_22:4PE	1.38	1.76	1.12	1.28	1.67	1.32	1.1	1.85	2.16	2.4	1.62	1.85	1.92	2.6	2	2.27
PE	16:1_22:4PE	1.36	1.46	1.12	1.18	1.87	1.87	1.54	1.46	2.47	2.59	2.08	1.41	2.32	2.35	2.2	2.08
PE	16:0e_20:3PE	1.28	0.94	0.98	0.72	2.32	1.74	1.6	1.01	2.83	1.91	1.86	1.15	2.72	1.92	2.48	1.88
PE	16:1_20:2PE	1.26	0.8	0.74	0.43	1.57	1.64	1.34	0.97	2.55	1.7	2.06	1.23	2.35	2.04	2.27	1.13
PE	18:0_18:3PE	1.24	1.43	0.78	0.8	2.5	2.44	1.62	1.77	2.47	2.83	3	2.13	2.55	3.28	2.01	2.15
PE	14:0_16:0PE	1.23	1.2	1.09	0.45	1.49	1.47	1.17	0.84	2.21	1.44	1.63	0.72	1.85	1.98	1.72	1.49
PE	16:0e_20:2PE	1.08	0.67	0.7	0.44	1.75	1.21	1.17	0.7	2.81	1.17	1.65	0.73	1.83	1.5	1.78	1.03
PE	16:0_20:5PE	1.07	1.2	0.89	1	1.35	1.85	1.44	1.54	1.91	2.91	1.8	1.47	1.97	3.29	1.8	3.2
PE	16:1e_18:3PE	1.02	0.8	0.87	0.39	1.47	1.06	0.93	0.62	1.92	1.52	1.54	0.77	1.63	1.63	1.4	1.06
PE	20:1_20:4PE	1.02	0.96	0.71	0.61	1.08	1.3	1.17	0.9	1.82	1.69	1.59	1.03	1.71	2.11	1.74	1.48
PE	14:0_18:0PE	0.98	0.82	0.6	0.41	1.26	1.21	0.66	0.69	1.48	1.22	1.09	0.75	1.12	1.48	1.11	1.1
PE	18:1_18:3PE	0.98	0.96	0.78	0.53	1.44	1.73	1.15	1.06	1.71	1.7	1.53	1.02	1.84	2.12	1.51	1.62
PE	18:0e_18:2PE	0.95	1.64	1.42	0.92	1.78	2.67	1.95	2.23	3.1	3.5	2.45	2.31	2.71	4.25	2.38	2.61
PE	16:0e_16:0PE	0.94	1	0.95	0.43	1.2	1.8	0.88	0.63	1.49	1.31	1.14	0.67	1.21	1.68	1.44	1.14
PE	16:1_22:6PE	0.93	1.35	0.92	0.89	1.31	1.78	1.34	1.22	1.68	1.97	1.66	1.62	1.34	2.48	1.66	2.39
PE	18:0e_20:2PE	0.93	0.62	0.64	0.33	1.18	1.12	0.85	0.64	1.38	1.02	0.99	0.85	1.51	0.77	0.72	0.83
PE	18:2_18:2PE	0.88	1.03	0.81	0.6	1.23	1.45	1.32	1.09	1.37	1.82	1.24	1.15	1.78	2.21	2.15	1.63
PE	16:0e_18:2PE	0.86	0.6	0.8	0.39	1.43	0.87	1.11	0.67	1.74	1.04	1.13	0.78	1.74	1.49	1.69	1.19
PE	18:0e_22:6PE	0.64	0.86	0.7	0.79	0.91	1.21	0.83	0.87	1.04	1.2	0.91	1.12	1.45	1.64	0.82	1.28
PE	14:0_18:2PE	0.61	0.51	0.47	0.31	0.56	0.68	0.58	0.48	0.73	0.77	0.64	0.49	0.82	0.79	0.75	0.71
PE	16:0e_22:6PE	0.61	0.78	0.55	0.51	0.77	1.16	0.74	0.79	1.22	1.39	0.79	0.78	1.05	1.82	1.19	1.43
PE	18:2_20:4PE	0.6	0.46	0.46	0.42	0.91	0.85	0.73	0.65	1.27	0.66	0.88	0.52	0.92	0.85	1.02	1.04
PE	16:0_18:3PE	0.57	0.53	0.39	0.35	0.69	0.95	0.53	0.6	0.74	0.96	0.64	0.54	0.74	1.23	0.79	0.95
PE	18:0e_18:0PE	0.56	0.44	0.58	0.45	0.81	1.01	0.73	0.93	1.2	1.12	0.68	0.68	0.87	1.28	1.03	0.96
PE	16:0e_20:5PE	0.52	0.35	0.26	0.26	0.58	0.52	0.42	0.38	0.71	0.82	0.62	0.47	0.75	0.76	0.7	0.66
PE	16:1_20:5PE	0.49	0.42	0.33	0.31	0.6	0.64	0.47	0.52	0.8	0.94	0.64	0.71	0.49	1.14	0.79	0.77
PE	16:0e_18:0PE	0.45	0.54	0.53	0.31	0.74	0.88	0.54	0.59	1.12	0.9	0.68	0.48	0.88	0.93	0.76	0.64
PE	18:1e_18:3PE	0.4	0.23	0.31	0.21	0.78	0.52	0.49	0.35	1.06	0.55	0.65	0.51	0.99	0.78	0.65	0.48
PE	20:1_20:3PE	0.4	0.3	0.28	0.18	0.52	0.48	0.4	0.29	0.65	0.46	0.43	0.44	0.65	0.44	0.64	0.51
PE	14:0_20:4PE	0.38	0.42	0.29	0.33	0.5	0.66	0.4	0.46	0.63	0.67	0.37	0.42	0.56	0.77	0.47	0.73
PE	18:0e_14:0PE	0.35	0.29	0.25	0.15	0.31	0.41	0.26	0.16	0.38	0.43	0.26	0.2	0.43	0.33	0.48	0.22
PE	14:0_20:1PE	0.34	0.22	0.14	0.08	0.18	0.24	0.25	0.17	0.5	0.26	0.25	0.23	0.43	0.34	0.31	0.22
PE	20:1_22:5PE	0.32	0.37	0.2	0.18	0.38	0.5	0.38	0.42	0.59	0.52	0.47	0.38	0.59	0.84	0.45	0.49
PE	20:2_20:4PE	0.31	0.21	0.24	0.14	0.29	0.34	0.25	0.27	0.55	0.46	0.4	0.32	0.37	0.53	0.39	0.46
PG	18:1_18:1BMP	21.52	20.85	20.66	12.79	26.14	24.03	21.18	17.07	30.66	22.79	28.88	17.73	27.32	28.42	28.26	21.13
PG	16:0_18:1PG	4.48	4.26	4.37	2.91	5.51	4.72	4.13	3.41	6.12	4.94	5.88	3.82	6.28	5.7	5.76	4.32
PG	18:0_18:1BMP	3.14	3.91	3.37	3.03	4.54	5.71	3.63	4.25	5.16	5.35	5.29	4.45	4.87	6.85	5.32	4.92
PG	18:1e_18:1BMP	1.26	1.06	1.24	0.67	1.55	1.28	1.16	0.97	1.79	1.46	1.59	0.91	1.69	1.49	1.61	1.02
PG	16:1_18:1BMP	1.25	0.87	1.69	0.67	1.7	1.07	1.55	0.78	1.94	0.99	1.91	0.86	1.75	1.26	1.82	1.04
PG	16:0_18:1BMP	1.17	1.78	1.71	1.68	1.33	2.17	1.63	1.76	1.58	1.87	2.15	1.81	1.35	2.28	1.67	2.05
PG	18:1_18:2BMP	1.1	0.88	1.13	0.66	1.72	1.24	1.24	0.84	1.93	1.18	1.79	0.95	1.8	1.43	1.85	1.13
PG	18:1_20:1BMP	1.08	1.05	0.86	0.65	1.79	1.71	1.23	1.1	2.21	1.66	2.09	1.24	2.5	2.11	2.03	1.62
PG	18:1_20:2BMP	0.93	0.81	0.77	0.49	1.68	1.27	1.01	0.9	2.11	1.51	2.07	0.86	1.81	1.54	2.06	1.1
PG	18:1_22:6BMP	0.59	0.98	0.55	0.73	0.78	0.96	0.55	0.83	0.88	0.94	0.96	0.84	0.95	1.21	0.99	1.09
PG	18:1_22:5BMP	0.46	0.74	0.45	0.55	0.71	0.85	0.54	0.72	0.75	0.84	0.88	0.81	0.83	1.13	0.94	1.25
PG	18:0_18:1PG	0.44	0.58	0.64	0.43	0.6	0.63	0.62	0.55	0.8	0.71	1.04	0.5	0.72	0.94	0.68	0.6
PG	18:1_20:3BMP	0.43	0.43	0.41	0.33	0.69	0.61	0.49	0.45	0.74	0.66	0.81	0.52	0.78	0.75	0.84	0.62
PG	18:1e_20:4BMP	0.42	0.67	0.52	0.53	0.5	0.63	0.44	0.56	0.56	0.74	0.61	0.49	0.56	0.74	0.58	0.6
PG	16:1_18:1PG	0.35	0.27	0.28	0.13	0.44	0.32	0.27	0.16	0.51	0.3	0.39	0.21	0.49	0.32	0.4	0.3
PG	16:0_16:0PG	0.28	0.38	0.38	0.22	0.31	0.47	0.26	0.26	0.3	0.42	0.34	0.26	0.28	0.47	0.28	0.34
PG	18:0_18:0BMP	0.23	0.53	0.26	0.45	0.3	0.76	0.29	0.63	0.36	0.69	0.44	0.62	0.34	0.9	0.38	0.77
PG	18:0e_18:1BMP	0.2	0.26	0.24	0.19	0.24	0.34	0.23	0.25	0.3	0.31	0.32	0.27	0.27	0.38	0.27	0.29
PG	18:1e_20:3BMP	0.2	0.18	0.18	0.13	0.25	0.19	0.17	0.16	0.25	0.26	0.26	0.16	0.27	0.22	0.26	0.16
PG	18:1_22:4BMP	0.19	0.27	0.23	0.23	0.31	0.37	0.23	0.29	0.33	0.35	0.45	0.29	0.35	0.44	0.39	0.43
PG	18:0e_18:1PG	0.16	0.15	0.15	0.12	0.18	0.19	0.14	0.14	0.21	0.2	0.22	0.16	0.21	0.24	0.2	0.17
PG	18:1_20:4BMP	0.16	0.21	0.24	0.2	0.26	0.25	0.23	0.23	0.29	0.27	0.34	0.23	0.28	0.31	0.33	0.3
PG	18:0_20:1BMP	0.13	0.19	0.11	0.13	0.19	0.3	0.15	0.23	0.21	0.29	0.23	0.24	0.22	0.36	0.25	0.28
PG	18:1e_22:4BMP	0.13	0.17	0.15	0.14	0.14	0.16	0.13	0.16	0.15	0.19	0.17	0.13	0.15	0.18	0.15	0.14
PG	16:0_18:0PG	0.12	0.16	0.14	0.1	0.16	0.19	0.12	0.12	0.17	0.19	0.17	0.13	0.17	0.21	0.16	0.16
PG	16:0_18:0BMP	0.11	0.28	0.17	0.3	0.11	0.34	0.16	0.31	0.14	0.28	0.22	0.32	0.11	0.36	0.15	0.35
PG	18:0_18:2BMP	0.11	0.12	0.11	0.11	0.15	0.17	0.12	0.13	0.17	0.17	0.18	0.14	0.16	0.2	0.18	0.17
PG	18:0_20:2BMP	0.11	0.14	0.1	0.1	0.18	0.22	0.11	0.16	0.2	0.2	0.21	0.17	0.2	0.26	0.21	0.22
PG	18:1e_18:2BMP	0.11	0.08	0.1	0.05	0.14	0.1	0.09	0.07	0.15	0.11	0.14	0.07	0.15	0.12	0.14	0.08
PG	16:1_18:0BMP	0.1	0.1	0.14	0.1	0.12	0.15	0.12	0.11	0.15	0.12	0.17	0.13	0.13	0.18	0.14	0.15
PG	16:0_16:1PG	0.09	0.07	0.11	0.05	0.09	0.08	0.07	0.05	0.1	0.08	0.09	0.05	0.1	0.09	0.09	0.06
PG	16:0_16:0BMP	0.08	0.19	0.17	0.23	0.07	0.2	0.12	0.22	0.09	0.17	0.14	0.18	0.06	0.19	0.09	0.2
PG	14:0_18:1BMP	0.07	0.11	0.11	0.09	0.09	0.13	0.1	0.09	0.1	0.11	0.12	0.09	0.09	0.14	0.1	0.11
PG	18:1e_22:6BMP	0.07	0.14	0.09	0.11	0.07	0.13	0.08	0.13	0.09	0.14	0.1	0.11	0.1	0.16	0.1	0.12
PG	14:0_18:1PG	0.06	0.07	0.05	0.03	0.06	0.07	0.05	0.04	0.07	0.07	0.05	0.04	0.07	0.08	0.06	0.05
PG	16:0_16:1BMP	0.06	0.08	0.13	0.08	0.06	0.08	0.09	0.08	0.08	0.07	0.1	0.07	0.06	0.08	0.07	0.08
PG	16:1_16:1BMP	0.06	0.03	0.12	0.03	0.07	0.04	0.08	0.03	0.09	0.03	0.08	0.03	0.07	0.04	0.08	0.04
PG	16:1_20:1BMP	0.06	0.04	0.07	0.03	0.08	0.07	0.07	0.05	0.09	0.06	0.1	0.05	0.09	0.08	0.09	0.06
PG	18:0_20:4BMP	0.06	0.1	0.08	0.08	0.06	0.1	0.05	0.1	0.06	0.11	0.08	0.08	0.06	0.12	0.07	0.11
PG	18:0_22:6BMP	0.06	0.15	0.05	0.12	0.09	0.16	0.07	0.14	0.09	0.12	0.12	0.15	0.1	0.19	0.12	0.19
PG	18:1e_16:0BMP	0.06	0.04	0.06	0.04	0.06	0.05	0.06	0.04	0.06	0.04	0.06	0.04	0.05	0.05	0.05	0.05
PG	22:6_22:6BMP	0.06	0.14	0.06	0.14	0.06	0.1	0.05	0.11	0.07	0.11	0.1	0.13	0.08	0.14	0.1	0.16
PG	16:0e_18:1PG	0.05	0.05	0.04	0.03	0.05	0.06	0.04	0.03	0.06	0.06	0.05	0.04	0.06	0.06	0.05	0.04
PG	16:0_18:2BMP	0.05	0.07	0.07	0.07	0.05	0.08	0.06	0.07	0.06	0.07	0.08	0.07	0.05	0.08	0.06	0.07
PG	16:0_20:1BMP	0.05	0.08	0.06	0.07	0.05	0.1	0.06	0.1	0.06	0.09	0.1	0.1	0.06	0.12	0.08	0.1
PG	16:1_18:2BMP	0.05	0.03	0.08	0.03	0.07	0.04	0.06	0.03	0.08	0.04	0.08	0.04	0.07	0.04	0.08	0.04
PG	18:0_22:5BMP	0.05	0.09	0.05	0.09	0.06	0.12	0.05	0.1	0.07	0.11	0.09	0.12	0.08	0.14	0.09	0.15
PG	18:1e_18:0BMP	0.05	0.06	0.05	0.05	0.06	0.08	0.05	0.06	0.07	0.07	0.07	0.06	0.06	0.09	0.07	0.07
PG	16:0_18:2PG	0.04	0.03	0.03	0.02	0.04	0.04	0.02	0.02	0.04	0.04	0.04	0.03	0.05	0.04	0.04	0.03
PG	16:0_20:2BMP	0.04	0.06	0.05	0.05	0.05	0.08	0.05	0.07	0.06	0.08	0.08	0.06	0.05	0.09	0.05	0.08
PG	16:1_20:2BMP	0.04	0.03	0.05	0.02	0.07	0.05	0.05	0.03	0.07	0.04	0.07	0.04	0.07	0.05	0.08	0.04
PG	18:0_20:3BMP	0.04	0.06	0.04	0.05	0.06	0.09	0.05	0.06	0.07	0.08	0.07	0.08	0.06	0.11	0.07	0.09
PG	18:1_18:3BMP	0.04	0.04	0.05	0.03	0.06	0.05	0.05	0.04	0.07	0.05	0.07	0.04	0.06	0.06	0.06	0.05
PG	18:2_18:2BMP	0.04	0.03	0.05	0.03	0.05	0.04	0.05	0.03	0.06	0.05	0.07	0.04	0.06	0.05	0.06	0.04
PG	18:2_20:1BMP	0.04	0.04	0.04	0.03	0.07	0.06	0.05	0.04	0.08	0.06	0.08	0.04	0.07	0.07	0.09	0.06
PG	18:2_20:2BMP	0.04	0.03	0.03	0.02	0.07	0.05	0.04	0.03	0.07	0.05	0.06	0.03	0.07	0.05	0.07	0.05
PG	16:0_20:1PG	0.03	0.04	0.03	0.02	0.03	0.03	0.02	0.02	0.03	0.03	0.03	0.02	0.03	0.04	0.03	0.02
PG	16:1_16:1PG	0.03	0.03	0.02	0.01	0.05	0.03	0.01	0.01	0.05	0.03	0.02	0.02	0.04	0.03	0.02	0.03
PG	18:1e_20:5BMP	0.03	0.04	0.03	0.03	0.04	0.04	0.03	0.04	0.04	0.05	0.04	0.04	0.04	0.06	0.04	0.04
PG	14:0_16:0PG	0.02	0.02	0.02	0.01	0.01	0.02	0.01	0.01	0.01	0.02	0.01	0.01	0.01	0.02	0.01	0.01
PG	16:0_20:4PG	0.02	0.02	0.02	0.02	0.02	0.02	0.02	0.02	0.02	0.02	0.03	0.02	0.02	0.02	0.02	0.02
PG	16:1_18:0PG	0.02	0.02	0.02	0.01	0.02	0.02	0.02	0.01	0.03	0.03	0.03	0.01	0.03	0.02	0.02	0.02
PG	16:1_18:2PG	0.02	0.02	0.01	0.01	0.03	0.03	0.01	0.01	0.03	0.02	0.01	0.02	0.03	0.02	0.02	0.03
PG	18:0_20:4PG	0.02	0.02	0.02	0.02	0.02	0.02	0.01	0.02	0.03	0.03	0.02	0.01	0.03	0.03	0.02	0.02
PG	18:1_20:4PG	0.02	0.01	0.01	0.01	0.03	0.03	0.01	0.01	0.04	0.02	0.03	0.01	0.04	0.02	0.03	0.02
PG	18:1e_16:0PG	0.02	0.01	0.01	0.01	0.01	0.01	0.01	0.01	0.01	0.01	0.01	0.01	0.01	0.01	0.01	0.01
PG	16:0_20:3BMP	0.02	0.03	0.03	0.03	0.02	0.03	0.02	0.03	0.02	0.03	0.03	0.03	0.02	0.04	0.03	0.04
PG	16:0_22:5BMP	0.02	0.04	0.03	0.05	0.02	0.04	0.02	0.05	0.02	0.04	0.03	0.05	0.02	0.05	0.03	0.06
PG	16:0_22:6BMP	0.02	0.04	0.03	0.04	0.02	0.04	0.02	0.04	0.02	0.04	0.03	0.05	0.02	0.05	0.02	0.05
PG	16:1_20:3BMP	0.02	0.01	0.03	0.01	0.03	0.02	0.03	0.02	0.03	0.02	0.03	0.02	0.03	0.02	0.03	0.02
PG	16:1_22:5BMP	0.02	0.03	0.03	0.03	0.02	0.03	0.03	0.03	0.03	0.03	0.04	0.03	0.03	0.04	0.04	0.04
PG	16:1_22:6BMP	0.02	0.02	0.02	0.02	0.02	0.02	0.02	0.02	0.03	0.03	0.03	0.02	0.03	0.03	0.03	0.03
PG	16:0e_18:1BMP	0.02	0.03	0.03	0.02	0.02	0.03	0.02	0.02	0.02	0.03	0.03	0.03	0.02	0.03	0.02	0.03
PG	18:0_22:4BMP	0.02	0.03	0.02	0.03	0.02	0.04	0.02	0.04	0.02	0.04	0.03	0.04	0.02	0.05	0.03	0.08
PG	18:1_20:5BMP	0.02	0.02	0.03	0.02	0.04	0.03	0.03	0.02	0.04	0.03	0.05	0.03	0.04	0.04	0.04	0.03
PG	18:2_20:3BMP	0.02	0.02	0.02	0.02	0.03	0.02	0.02	0.02	0.03	0.02	0.03	0.02	0.03	0.03	0.03	0.02
PG	18:2_22:5BMP	0.02	0.03	0.03	0.03	0.03	0.03	0.02	0.03	0.03	0.04	0.04	0.03	0.03	0.04	0.04	0.04
PG	18:2_22:6BMP	0.02	0.03	0.02	0.03	0.03	0.03	0.02	0.03	0.03	0.03	0.04	0.03	0.04	0.04	0.04	0.04
PG	18:0e_20:4BMP	0.02	0.02	0.02	0.02	0.02	0.02	0.01	0.02	0.02	0.02	0.02	0.02	0.02	0.03	0.02	0.02
PG	20:3_22:6BMP	0.02	0.03	0.02	0.03	0.02	0.03	0.02	0.02	0.02	0.03	0.03	0.03	0.03	0.03	0.03	0.04
PG	16:0_20:2PG	0.01	0.02	0.01	0.01	0.02	0.02	0.01	0.01	0.02	0.02	0.02	0.01	0.02	0.02	0.02	0.02
PG	16:0_20:3PG	0.01	0.01	0.01	0.01	0.01	0.02	0.01	0.01	0.02	0.01	0.01	0.01	0.02	0.02	0.02	0.01
PG	16:0_22:5PG	0.01	0.01	0.01	0	0.01	0.01	0.01	0.01	0.01	0.01	0.01	0	0.01	0.01	0.01	0.01
PG	16:0e_16:0PG	0.01	0.01	0.01	0	0.01	0.01	0	0.01	0.01	0.01	0.01	0.01	0.01	0.01	0.01	0.01
PG	18:0_18:2PG	0.01	0.02	0.02	0.01	0.02	0.02	0.02	0.02	0.03	0.03	0.02	0.02	0.03	0.04	0.03	0.02
PG	18:0_20:3PG	0.01	0.01	0.01	0	0.01	0.01	0.01	0.01	0.01	0.01	0.01	0.01	0.01	0.01	0.01	0.01
PI	18:0_20:4PI	281.42	367.84	218.27	249.72	386.95	412.15	244.14	247.07	359.41	341.96	345.31	328.38	290.62	328.65	331.22	277.82
PI	18:1_18:1PI	275.78	255.94	196.16	119.68	404.15	345.65	240.43	156.31	389.66	287.56	312.79	194.73	334.77	286.25	310.63	190.75
PI	18:1_20:4PI	126.78	156.77	106.71	97.09	189.04	206.8	124.5	99.69	163.95	164.62	158.01	137.58	150.18	154.16	149.2	134.87
PI	18:0_20:3PI	121.38	112.75	74.04	61.85	221.25	160.51	97.67	75.85	175.49	131.64	151.56	118.65	167.84	124.29	169.41	98.1
PI	18:0_18:1PI	57.26	65.84	34.53	35.97	81.54	94.06	47.5	44.38	72.91	68.22	59.8	53.19	61.1	68.57	57.87	48.53
PI	18:1_20:3PI	54.59	42.27	36.08	23.67	98.85	70.79	46.31	31.03	84.11	59.24	71.73	48.89	76.29	53.38	75.85	45.82
PI	16:0_18:1PI	46.5	56.38	32.88	33.39	63.55	81.9	42.94	40.52	60.77	66.22	49.09	46.88	56.52	68.43	53.45	47.62
PI	16:0_20:4PI	41.66	58.46	41.46	47.46	55.81	74.11	41.92	45.24	48.76	55.87	49.91	49.67	40.55	58.45	49.35	49.23
PI	18:0_20:2PI	19.78	15.35	9.92	7.93	31.92	24.47	14.72	10.3	28.98	21.36	23.63	16.87	26.13	19	23.16	14.72
PI	18:1_20:2PI	19.17	14.12	10.66	6.65	30.61	21.19	14.63	9.34	24.05	17.85	22.2	12.54	23.66	17.19	22.82	12.06
PI	16:1_18:1PI	18.65	12.27	15.44	6.28	26.56	16.14	15.34	8.38	23.71	13.76	20.04	10.99	21.8	13.97	20.17	10.31
PI	18:0_22:5PI	17.76	25.8	13.34	20.22	25.8	35	16.23	20.53	22.54	27.42	23.45	25.7	21.23	24.87	22.19	21.73
PI	16:0_20:3PI	17.12	17.73	12.36	11.44	26.88	24.81	16.09	14.27	25.13	20.5	22.72	17.04	21.86	21.02	23.42	16.06
PI	18:1_18:2PI	15.59	11.45	10.02	6.16	23.95	17.55	13.54	8.1	20.75	15.47	17.87	11.22	20.1	13.37	17.91	10.26
PI	18:0_18:2PI	14.72	13.53	9.25	7.7	26.63	21.02	13.29	9.09	22.81	16.52	19.16	12.85	21.46	16.02	20.36	11.42
PI	18:0e_20:4PI	14.07	16.49	12.5	13.21	18.72	20.46	12.38	11.57	16.5	16.81	15.7	16.84	12.65	16.47	14.5	12.97
PI	18:1e_20:4PI	10.59	10.81	9.28	8.84	15.05	11.46	10.62	7.75	12.8	10.08	11.28	10.16	10.91	9.75	11.99	8.31
PI	18:0_22:4PI	9.06	12.33	6.22	9.48	12.45	16.25	7.74	9.11	11.04	13	10.89	11.67	8.43	11.63	10.4	10.12
PI	18:1e_18:1PI	8.92	5.93	6.17	3.6	12.04	8.55	7.5	4.44	10.61	7.61	9.53	5.56	8.98	7.19	9.72	5.54
PI	18:1_22:5PI	8.35	10.19	5.55	5.97	12.74	13.82	7.17	7.36	10.69	10.92	9.82	9.76	9.16	10.13	9.2	8.99
PI	16:0_22:5PI	8.28	14.32	6.36	10.06	10.1	16.32	7.13	9.63	9.33	13.07	8.36	12.07	8.22	13.26	9.47	11.65
PI	18:0e_20:3PI	5.95	5.58	2.94	3.19	9.73	8.23	4.55	3.95	7.93	6.75	8.01	5.94	6.96	6.48	8.04	5.64
PI	16:0_20:2PI	5.67	5.68	3.84	3.2	8.39	8.08	4.59	3.96	7.67	6.62	6.75	5	6.21	6.61	7.35	4.5
PI	18:0e_18:1PI	5.11	5.35	3.61	3.15	6.83	8.3	4.35	4.38	6.65	6.86	5	4.98	4.74	6.64	5.06	3.55
PI	16:0_18:2PI	5.02	5.31	3.8	2.86	7.62	7.38	4.4	3.47	7.3	5.62	5.97	4.56	6.75	5.96	5.68	4.16
PI	18:1_20:1PI	4.92	4.12	3.04	2.27	7.24	6.38	3.68	3	5.71	4.98	5.25	3.82	5.23	5.01	5.91	3.7
PI	18:1_22:4PI	4.68	6.51	3.28	3.9	7.32	8.71	4.13	4.09	5.92	6.61	5.89	5.83	6.21	6.66	5.73	5.55
PI	18:1e_20:3PI	4.53	3.74	2.65	2.2	9.15	5.02	4.18	2.57	8.03	4.48	6.91	3.26	7.54	3.8	6.39	3.2
PI	16:0e_18:1PI	4.26	2.87	3.14	1.97	5.69	2.62	3.74	2.37	6.2	4.24	4.3	2.99	4.21	3.98	5.41	2.23
PI	16:0_22:6PI	4.09	6.89	3.87	5.16	5.52	8.37	3.68	4.98	4.96	5.94	4.45	5.57	3.88	6.4	4.81	5.87
PI	18:0_18:0PI	3.8	4.8	2.42	2.64	5.23	6.64	2.88	3.53	4.91	5.55	4.03	4.07	4.44	5.21	4.17	3.96
PI	18:1_22:6PI	3.8	3.92	3.14	3	5.58	5.41	3.47	3.02	4.94	4.78	4.13	3.74	3.96	4.09	4.4	3.58
PI	16:0e_20:4PI	3.64	4.61	3.24	3.54	4.85	4.26	3.48	2.79	3.74	3.56	3.93	3.6	3.76	3.85	3.53	2.7
PI	18:1e_22:4PI	3.3	2.67	2.81	2.35	4.52	3.6	2.93	2.06	4.28	2.93	3.67	2.48	3.83	2.36	3.63	2.19
PI	16:0_22:4PI	3.05	5.29	2.66	3.9	4.05	6.47	2.89	3.81	3.62	4.68	3.08	4.34	3.06	4.23	3.32	3.99
PI	18:1e_22:6PI	2.95	2.64	2.37	1.78	3.73	2.52	2.46	1.48	3.42	2.01	3.16	2.01	2.99	1.77	3.12	1.53
PI	16:0_16:1PI	2.92	3.25	2.69	1.95	3.71	4.77	2.93	2.39	4	3.99	2.86	2.63	3.52	3.52	3.65	2.94
PI	18:0_20:5PI	2.92	4.49	2.25	2.92	5.01	6	2.73	3.11	4.34	5.15	4.33	5.08	3.95	5.16	4.08	4.22
PI	18:0e_22:4PI	2.76	3.17	2.24	2.43	3.07	3.48	2.2	2.45	2.85	2.8	2.99	2.26	2.67	2.33	2.82	2.7
PI	18:0e_22:6PI	2.7	3.69	2.55	2.61	3.55	3.84	3.16	2.63	3.22	3.29	2.82	3.06	2.74	2.48	3.3	2.51
PI	16:1_18:0PI	2.44	2.7	1.95	1.79	3.46	4.78	2.31	2.22	3.42	3.22	2.67	2.37	2.86	3.28	2.88	2.47
PI	16:0e_22:4PI	2.4	2.7	1.76	1.98	2.72	2.48	1.91	1.8	2.11	2.31	2.2	1.96	2.2	2.04	2.34	1.95
PI	16:0e_22:6PI	2.31	2.44	2.17	1.74	2.4	2.62	2.21	1.47	2.43	1.69	2.42	1.83	2.26	2	2.44	1.56
PI	18:0_18:3PI	2.17	1.74	1.28	0.83	3.98	2.51	1.79	1.21	3.42	2.11	3	1.55	2.91	2.09	2.73	1.33
PI	16:0e_20:3PI	2.11	1.23	1.37	0.98	3.2	2.24	1.73	1.05	3	1.98	2.36	1.91	2.84	1.52	2.26	1.3
PI	18:1_20:5PI	1.62	1.92	1.25	0.98	2.45	2.63	1.39	1.35	2.37	2.27	2.29	2.04	1.91	2.15	2.03	1.56
PI	16:0_18:0PI	1.58	2.89	1.36	1.64	1.75	4.32	1.41	2.02	2.2	3.24	1.58	2.26	1.75	3.26	1.75	2.39
PI	18:2_20:4PI	1.35	1.44	1.2	0.99	1.68	1.8	1.14	1.11	2.06	1.69	1.76	1.25	1.44	1.4	1.65	1.56
PI	16:1_20:4PI	1.14	1.22	1.37	0.96	1.65	1.42	0.86	0.74	1.35	0.88	1.2	0.98	1.11	1.3	0.99	1.02
PI	18:0_20:1PI	1.07	1.21	0.62	0.61	1.71	1.72	0.84	0.94	1.5	1.59	1.47	1.05	1.46	1.4	1.36	1.11
PI	18:1_18:3PI	1.03	0.66	0.73	0.41	1.52	1.1	0.89	0.49	1.44	1.04	1.18	0.61	1.36	0.94	1.31	0.58
PI	16:0_16:0PI	0.92	2.49	0.94	1.52	1.51	4.12	1.1	1.85	1.12	2.94	1.04	1.85	1.33	3.03	1.39	2.63
PI	18:0e_18:2PI	0.88	0.85	0.5	0.36	1.36	1.36	0.64	0.51	1.14	1.22	1.04	0.82	0.85	0.99	1.07	0.8
PI	18:1e_16:0PI	0.82	0.94	0.6	0.61	1.25	1.29	0.81	0.66	0.88	0.88	0.93	0.64	0.92	0.97	0.94	0.85
PI	16:0_20:1PI	0.8	1.4	0.54	0.8	1.16	1.85	0.7	0.84	1.24	1.3	0.91	1.06	0.96	1.26	0.92	0.94
PI	18:1e_18:2PI	0.64	0.31	0.5	0.26	0.67	0.55	0.65	0.23	0.97	0.42	0.84	0.52	0.96	0.6	0.84	0.47
PI	16:0_20:5PI	0.63	0.96	0.76	0.69	1.07	1.37	0.67	0.69	0.77	0.99	0.92	1.1	0.7	1.12	0.88	0.97
PI	16:1_20:3PI	0.62	0.33	0.51	0.3	1.1	0.48	0.49	0.34	0.83	0.55	0.77	0.37	0.59	0.52	0.83	0.4
PI	16:1e_18:1PI	0.59	0.22	0.23	0	0.32	0.45	0.65	0.02	0.58	0	0.69	0.64	0.89	0	0.07	0
PI	16:1e_18:0PI	0.53	0.62	0.46	0	0.01	0.08	0.04	0	0	0.06	0	0.04	0	0.01	0.01	0.01
PI	16:1_16:1PI	0.51	0.28	0.55	0.18	0.73	0.46	0.38	0.2	0.7	0.31	0.52	0.28	0.61	0.34	0.48	0.15
PS	18:0_18:1PS	465.92	452.93	310.14	234.74	586.57	472.14	358.61	337.16	515.42	559.33	472.44	416.26	581.51	488.51	598.8	477.72
PS	18:0_22:6PS	192.18	203.21	146.59	121.65	200.83	182.05	133.79	139.5	173.03	215.23	171.75	158.27	189.38	188.55	213.5	193.26
PS	18:1_18:1PS	151.26	129.87	93.74	59.38	191.15	144.11	112.6	92.03	172.94	172.77	146.77	110.91	186.46	143.82	188.24	136.1
PS	18:0_22:5PS	128.77	139.38	102.71	86.62	136.56	129.97	92.94	96.58	116.71	148.35	111.89	109.86	130.83	128.99	139.4	129.97
PS	18:0_20:3PS	77.23	85.07	59.74	51.7	92.15	83.76	61.03	62.98	79.92	98.8	81.83	78.38	87.86	83.77	105.12	92.54
PS	18:0_20:4PS	74.05	97.33	59.53	63.57	89.17	93.09	60.82	72.11	75.88	110.29	79.1	84.74	82.65	95.79	98.26	104.59
PS	18:0_18:2PS	70.92	75.21	47.88	40.47	89.28	81.01	53.37	54.27	82.06	98.17	69.7	70.75	90.41	82.94	94.47	84.59
PS	16:0_18:1PS	62.65	64.49	46.25	33.23	75.98	69.39	54.53	51.07	70.13	81.2	71.37	57.71	76.79	73.21	92.97	72.01
PS	18:0_22:4PS	44.7	51.09	34.29	31.77	48.07	27.4	31.18	31.25	39.56	53.05	36.67	33.54	42.48	42.27	45.18	42.15
PS	16:1_18:0PS	35.21	31.96	22.99	14.86	45.65	36.22	26.77	23.55	41.78	45.49	34.93	30	45.8	36.98	46.39	33.69
PS	18:0_18:0PS	26.36	29.54	20.23	16.13	38.5	31.32	23.76	22.6	35.08	36.1	28.55	28.11	36.99	31.67	39.58	31.96
PS	18:0_20:2PS	16.11	14.95	10.69	8.34	20.05	14.86	12.66	10.95	16.85	18.61	17.14	18.41	17.74	15.68	20.81	15.6
PS	18:1_22:6PS	14.83	13.24	10.84	7.08	14.93	12.52	10.27	8.56	12.55	14.25	12.36	9.94	14.64	11.98	13.08	11.59
PS	18:0_20:1PS	13.99	14.81	8.96	5.69	11.41	8.59	8.79	8.08	14.81	20.52	15.21	13.9	17.76	14.75	14.6	11.87
PS	18:1e_18:0PS	12.98	12.44	6.26	5.36	15.81	12.02	10.17	9.45	15.57	16.57	14.26	12.07	16.55	14.23	17.59	14.25
PS	16:0_16:1PS	12.03	11.26	9.05	5.24	14.14	11.98	9.97	9.03	12.57	13.96	12.39	9.44	14.58	12.89	16.89	12.61
PS	18:0e_18:1PS	8.46	7.96	5.2	3.86	10.78	9.57	6.65	5.92	10.91	9.82	9.39	5.94	8.97	10.14	16.84	7.53
PS	18:1_22:5PS	8.41	6.83	6.75	4.36	8.95	6.68	5.99	5.12	7.92	8.41	6.93	2.51	8.32	5.89	7.24	6.29
PS	18:1_20:3PS	7.66	8.36	6.59	5.21	6.79	8.43	6.97	6.53	8.65	10.12	8.82	8.36	9.22	5	10.87	9.7
PS	18:1_18:2PS	7.64	7.48	5.96	4.35	8.7	8.99	6.59	4.9	9.79	11.09	8.58	7.37	10.85	9.3	11.15	8.8
PS	16:1_18:1PS	6.46	5.58	4.72	2.44	8.77	6.11	5.09	3.93	6.74	7.18	6.4	4.47	8.27	5.14	7.33	5.32
PS	18:0_20:5PS	6.33	9.37	5.17	5.4	8.28	10.06	5.26	7.42	7.72	12.08	7.84	8.92	9.01	11.24	9.87	11.32
PS	16:0_18:0PS	5.54	4.91	3.68	2.64	6.96	3.89	4.79	3.8	5.2	6.4	6.09	4.42	6.81	5.52	7.47	5.31
PS	16:0_22:6PS	5.05	6.99	4.61	4.41	4.12	7.76	4.68	6.74	3.71	8.68	5.35	7.34	5.35	8.19	7.3	9.49
PS	18:1_20:1PS	4.89	4.37	2.99	1.94	5.52	4.11	3.25	2.63	4.36	5.38	4.48	3.67	5.16	4.11	5.09	3.54
PS	16:0_16:0PS	4.58	2.77	4.22	1.45	6.2	3.18	3.82	1.87	5.17	3.22	4.23	2.2	4.76	2.23	5.55	2.28
PS	16:0_18:2PS	4.34	5.92	3.14	2.97	5.61	6.29	3.37	4.7	4.72	7.29	5.21	5.19	4.45	6.26	5.28	7.07
PS	16:0_20:4PS	3.91	6.72	3.46	4.08	4.85	6.55	3.61	5.59	4.43	6.86	5.24	6.41	5.08	6.88	6.4	6.15
PS	16:0_22:5PS	3.48	6.08	3.12	3.09	3.82	5.36	3.08	4.89	3.35	6.33	3.41	4.74	2.83	5.8	3.77	7.09
PS	18:1_20:4PS	3.3	7.17	4.92	4.47	5.42	6.18	4.17	5.38	6.53	0	6.42	6.17	5.35	7.27	0	8.04
PS	18:1e_18:1PS	2.89	1.38	1.84	1.17	3.47	1.57	2.02	1.88	3.28	1.65	2.95	2.4	3.64	2.97	3.87	2.84
PS	18:0_18:3PS	2.72	2.33	1.96	1.68	4.17	2.35	2.7	1.97	3.97	4.26	3.8	3.56	4.47	4.15	4.68	2.92
PS	18:1_20:2PS	2.46	2.13	2.04	1.13	2.88	1.59	2.08	1.49	2.36	2.41	2.34	1.97	2.59	2.16	2.68	1.83
PS	16:0_20:3PS	2.41	3.85	2.17	2.44	2.69	4.13	2.47	3.58	3.23	4.39	3.69	4.25	3.34	3.87	4.56	5.4
PS	16:0_20:1PS	2.18	2.08	1.34	0.86	2.12	1.33	1.7	1.31	1.9	2.24	1.81	1.85	1.78	1.6	1.88	1.77
PS	18:1e_16:0PS	1.66	1.6	1.14	0.86	1.77	1.76	1.5	1.36	1.87	2	1.57	1.58	1.04	1.78	2.39	2.05
PS	18:1_22:4PS	1.64	2.5	1.62	1.46	2.91	1.57	1.63	1.55	1.37	1.84	1.11	0.94	1.46	2.41	2.29	1.48
PS	18:0e_18:0PS	1.5	1.5	1.04	0.68	1.6	1.22	1.38	0.95	2.09	1.41	1.49	1.37	1.71	1.51	2.48	1.88
PS	16:0_22:4PS	1.07	1.98	0.93	1.3	1.09	1.45	1.02	1.41	0.69	2.22	1.15	1.75	1.03	1.52	1.34	1.63
PS	16:0_20:2PS	0.92	1.05	0.89	0.66	1.3	1.26	0.93	0.94	1.07	1.51	1.29	1.28	1.18	1.22	1.51	1.39
PS	18:1_20:5PS	0.89	0.7	0.65	0.51	1	1.05	0.5	0.6	0.87	0.51	0.62	0.62	0.52	0.66	0.67	0.71
PS	18:0e_18:2PS	0.83	0.92	0.49	0.47	0.97	0.86	0.56	0.46	0.75	1.4	0.68	0.79	1.19	1.05	1.13	0.8
PS	18:0e_22:6PS	0.65	0.75	0.46	0.43	0.5	0.74	0.42	0.41	0.62	0.83	0.59	0.63	0.42	0.79	0.59	0.65
PS	14:0_18:1PS	0.56	0.49	0.49	0.24	0.79	0.44	0.54	0.29	0.62	0.55	0.65	0.33	0.67	0.46	0.74	0.38
PS	16:1e_18:0PS	0.56	0.46	0.22	0.33	0.63	0.52	0.4	0.37	0.21	0.51	0.4	0.48	0.38	0.43	0.65	0.63
PS	14:0_18:0PS	0.54	0.41	0.52	0.18	0.74	0.26	0.5	0.16	0.52	0.39	0.42	0.28	0.48	0.29	0.54	0.28

## Sheet: ttest_lipid_WT_IFNI_vs_WT
Lipid_name	mean_diff	stat	df	pvalue	p_adjust_bh	log2FC_WT_IFNI_vs_WT
14:0_18:0PA	3.40197	25.0497	4.11188	1.18742e-05	0.00503507	2.13815
16:1_16:1PC	-0.372704	-14.9413	5.12515	2.01403e-05	0.00503507	-0.672783
16:1_18:1BMP	-0.347256	-9.92915	5.88762	6.77528e-05	0.00803224	-0.61541
18:0_22:5BMP	0.824537	10.8749	5.30488	7.93659e-05	0.00803224	0.867531
14:0_18:0PC	0.31245	11.4855	5.06978	8.03224e-05	0.00803224	0.392263
18:1e_18:2BMP	-0.234913	-8.66334	5.70408	0.000171362	0.0121955	-0.386305
16:0_18:0BMP	1.73697	9.8963	4.9761	0.000184597	0.0121955	1.45258
16:1_18:1PG	-0.297347	-8.09432	5.79761	0.000226858	0.0121955	-0.509115
18:1e_18:1PC	-0.183597	-11.5022	4.25977	0.000228647	0.0121955	-0.292647
16:0_20:2BMP	0.590208	11.4672	4.18305	0.000256873	0.0121955	0.669215
16:0_20:1BMP	0.805023	7.69598	5.92328	0.0002683	0.0121955	0.852017
18:0_22:4BMP	1.00293	7.81495	5.667	0.000305879	0.012745	1.00211
16:1e_20:2PC	-0.509448	-8.91803	4.86979	0.000337829	0.0128665	-1.02752
14:0_16:0PA	1.67453	15.4786	3.24258	0.000376987	0.0128665	1.41928
16:1_18:2BMP	-0.424538	-12.3158	3.70421	0.000385995	0.0128665	-0.797209
16:0_18:0PA	3.44425	16.3695	3.03243	0.000466554	0.014246	2.15194
16:1e_18:1PC	-0.332019	-7.83107	5.12945	0.000484364	0.014246	-0.58212
18:0_18:0BMP	1.40721	12.25	3.33237	0.000692544	0.0163788	1.26736
18:1e_16:0PC	-0.219342	-6.61876	5.70382	0.000704262	0.0163788	-0.357238
16:0_22:5BMP	1.16022	6.80006	5.51335	0.00070544	0.0163788	1.11118
16:0_22:6BMP	1.16022	6.80006	5.51335	0.00070544	0.0163788	1.11118
18:0e_16:0PA	2.68876	13.0105	3.17158	0.000738096	0.0163788	1.88314
18:1e_16:1PC	-0.252972	-8.6964	4.18625	0.000782474	0.0163788	-0.420765
16:0_18:2PC	0.38167	7.58252	4.75901	0.000786181	0.0163788	0.466413
16:0_18:0PG	0.252566	8.77759	4.08568	0.000843374	0.0168675	0.324887
16:0_20:3PC	0.381488	6.01905	5.99972	0.000948779	0.0171434	0.466223
18:0_18:0PA	1.81795	8.7413	3.96167	0.000985645	0.0171434	1.49465
16:0_16:0PA	3.15954	12.3997	3.02668	0.00108233	0.0171434	2.05642
18:0_20:5PC	0.364663	6.01257	5.7842	0.00109041	0.0171434	0.448545
18:0e_18:1BMP	0.315552	5.88286	5.92658	0.00111736	0.0171434	0.395668
16:0_18:1BMP	0.533655	5.93528	5.85023	0.00111811	0.0171434	0.616974
18:0_18:2PC	0.280634	6.23456	5.46074	0.0011247	0.0171434	0.356858
18:0_20:4BMP	0.821804	5.82244	5.99559	0.00113146	0.0171434	0.865368
16:1e_14:0PC	-0.261222	-6.48819	4.96142	0.00133577	0.0194474	-0.436787
16:1_18:1PC	-0.196435	-6.32345	5.09093	0.00136414	0.0194474	-0.315514
16:1_16:1PI	-0.438372	-5.57507	5.99963	0.00141326	0.0194474	-0.832313
16:0e_20:5PC	0.435698	7.0868	4.40891	0.0014391	0.0194474	0.521752
16:1_16:1BMP	-0.502708	-6.90154	4.32001	0.00173382	0.0228134	-1.00784
20:1_22:6PC	0.302309	5.25833	5.88713	0.00201908	0.0255284	0.381072
16:0_16:0BMP	1.5449	5.7387	5.14968	0.00204227	0.0255284	1.34761
18:0e_18:2PC	0.190173	5.14145	5.93345	0.00220523	0.0268931	0.251171
18:1_18:2BMP	-0.251385	-5.57806	5.0969	0.00240059	0.0281411	-0.417704
16:0_18:3PC	0.363026	5.20643	5.60789	0.00245579	0.0281411	0.446813
18:0_20:4PC	0.364222	5.09081	5.80004	0.00247641	0.0281411	0.448079
16:0_18:0PC	0.193787	4.94762	5.68439	0.00300945	0.0334383	0.255546
18:0_20:3PC	0.272166	4.77258	5.87351	0.00326806	0.0355224	0.347287
16:1e_20:3PC	-0.396871	-6.10007	4.08891	0.0034005	0.0360609	-0.729461
16:1_18:2PC	-0.131107	-4.90263	5.48871	0.00346185	0.0360609	-0.20275
16:1e_20:1PC	-0.351275	-5.07417	5.14126	0.00356094	0.0362218	-0.624322
18:1e_18:2PI	-0.408076	-4.80864	5.57836	0.00362218	0.0362218	-0.756516
18:0_20:5PS	0.411196	5.33772	4.68672	0.00375426	0.03635	0.496918
18:1e_14:0PE	-0.322735	-5.79782	4.20001	0.0037804	0.03635	-0.562207
18:1_18:3PI	-0.283036	-4.6097	5.87038	0.00386416	0.0364543	-0.480028
16:1_20:2BMP	-0.294549	-4.48279	5.92413	0.00431227	0.0393644	-0.503382
18:1e_22:6BMP	0.796079	5.33604	4.46639	0.00433008	0.0393644	0.844851
16:0_16:0PG	0.51277	4.80933	5.12531	0.00453737	0.0405122	0.597193
16:0_16:0PI	1.66545	6.40723	3.51796	0.00467592	0.0409607	1.41438
16:1_18:1PI	-0.361462	-4.96666	4.76514	0.00481715	0.0409607	-0.647156
16:0_20:5PA	0.610165	4.38003	5.91234	0.00483336	0.0409607	0.687208
16:0_20:3BMP	0.648119	4.30251	5.94264	0.00519231	0.0430427	0.72082
18:0_18:0PC	0.250969	5.38146	4.0873	0.00541838	0.0430427	0.323046
18:0_22:4PE	0.532209	4.5284	5.2657	0.00549598	0.0430427	0.615613
16:1e_16:0PC	-0.225605	-6.25922	3.41864	0.00552624	0.0430427	-0.368859
18:1e_22:6PE	0.361708	4.59812	5.07748	0.00563139	0.0430427	0.445417
16:1_18:1PA	-0.427233	-4.19541	5.99085	0.00573417	0.0430427	-0.803981
16:0_18:0PI	0.937105	5.29233	4.08551	0.00576663	0.0430427	0.953902
14:0_18:1BMP	0.449528	5.31583	4.05437	0.005798	0.0430427	0.535584
16:0_22:6PA	0.820887	5.4103	3.93182	0.00593779	0.0430427	0.864642
18:0_20:1PC	0.145814	4.19522	5.89664	0.00593989	0.0430427	0.196372
18:1e_20:1PC	-0.160177	-4.26463	5.64143	0.00608685	0.0430928	-0.251843
18:1e_18:1PS	-0.425969	-4.42159	5.24856	0.00613909	0.0430928	-0.800799
16:0_22:5PA	0.835118	4.91459	4.39084	0.00624933	0.0430928	0.875873
18:1_22:4BMP	0.26109	4.09899	5.99736	0.00637058	0.0430928	0.334672
18:0e_22:5PE	0.545657	4.4835	5.0293	0.00640748	0.0430928	0.628221
18:1e_18:0BMP	0.27962	4.0871	5.99403	0.00646392	0.0430928	0.355715
18:0_20:3BMP	0.521713	4.98028	4.20653	0.00665643	0.04326	0.605696
16:1_22:6PE	0.48212	4.40618	5.07857	0.00673166	0.04326	0.567663
16:0e_20:3PI	-0.356355	-4.46234	4.95288	0.00677674	0.04326	-0.635664
16:1e_18:2PC	-0.26257	-4.42865	4.95482	0.00698403	0.04326	-0.439422
16:0e_16:1PC	-0.235603	-4.14265	5.61176	0.00700421	0.04326	-0.387606
18:0_20:1BMP	0.563171	5.70773	3.47463	0.00706774	0.04326	0.644476
16:1_20:3BMP	-0.351842	-5.50488	3.61603	0.00709464	0.04326	-0.625582
20:1_20:3PE	-0.217283	-3.94328	5.98486	0.00763444	0.0459906	-0.353437
18:1e_16:0PE	-0.297818	-4.10401	5.38404	0.00796964	0.0471576	-0.510084
18:2_20:2BMP	-0.254466	-3.92164	5.88232	0.00809904	0.0471576	-0.423654
14:0_18:2PC	0.316459	5.35242	3.53807	0.0082576	0.0471576	0.396663
18:1_22:5BMP	0.350249	4.41089	4.63302	0.00829739	0.0471576	0.433225
18:0_20:1PA	0.606938	3.89343	5.90518	0.00829974	0.0471576	0.684314
18:0_22:6PC	0.369106	3.83258	5.99163	0.00865618	0.0483148	0.453235
16:0_16:1PC	-0.0723563	-3.8956	5.75875	0.00869667	0.0483148	-0.108357
16:0_16:0PS	-0.429966	-3.97341	5.42676	0.00899019	0.0493966	-0.81088
16:1e_20:2PE	-0.332219	-3.91643	5.48576	0.00935122	0.0508218	-0.582554
16:1e_22:5PC	-0.337203	-4.9645	3.66241	0.00962781	0.0517624	-0.593361
18:1e_20:2PC	-0.219755	-3.79234	5.72692	0.00987383	0.0525204	-0.358002
16:0_18:2BMP	0.462434	3.7079	5.98188	0.0100491	0.0528898	0.548371
16:0_20:1PA	0.95553	4.97297	3.55638	0.0103106	0.0531323	0.96756
16:0_22:6PS	0.745095	4.34277	4.31734	0.0103242	0.0531323	0.803306
18:0e_22:4PC	0.33454	4.58075	3.94758	0.010498	0.0531323	0.416342
16:0_22:4PC	0.439847	4.00632	4.9384	0.0105202	0.0531323	0.525916
18:1e_20:3PI	-0.384997	-4.0436	4.7906	0.0107959	0.0539793	-0.701335
18:0_22:4PC	0.309395	3.95909	4.94224	0.0110045	0.0544778	0.3889
18:1e_18:1BMP	-0.13468	-3.74821	5.45452	0.0113536	0.0556547	-0.208694
18:0e_20:3PC	0.255415	4.30504	4.14046	0.0116821	0.0566114	0.328164
16:0_22:5PS	0.784344	3.66181	5.64008	0.0117752	0.0566114	0.835394
16:0_22:6PE	0.816447	4.46862	3.87648	0.0119054	0.0566924	0.861119
16:0_20:4PS	0.53538	4.19556	4.15795	0.0126672	0.0597509	0.618596
16:0_18:2PE	0.36441	4.41052	3.73039	0.0135437	0.0632881	0.448277
16:0_20:3PS	0.449705	4.13618	4.08726	0.0137927	0.0638549	0.53576
20:1_20:4PC	0.208823	3.44264	5.91864	0.014057	0.0642896	0.273603
16:1_20:3PA	-0.400899	-3.63463	5.14668	0.0142506	0.0642896	-0.739129
16:0_18:1PA	0.472141	4.06061	4.14583	0.0142723	0.0642896	0.557916
16:0_20:5PC	0.476981	3.61547	5.12898	0.0146332	0.0653268	0.562651
16:0e_18:1BMP	0.536318	3.41221	5.82815	0.0149415	0.0661128	0.619477
16:1_18:2PA	-0.394012	-3.3599	5.97957	0.0153103	0.0671505	-0.722639
18:0_22:6BMP	0.91426	4.83826	3.10441	0.0155555	0.0675524	0.936787
18:0_18:1BMP	0.269015	4.05251	3.97081	0.0156722	0.0675524	0.343709
18:0_20:5PI	0.335452	3.32365	5.97322	0.0160381	0.0683615	0.417329
18:0e_22:6PC	0.315917	3.31356	5.99994	0.0161333	0.0683615	0.396068
18:1_18:2PI	-0.257366	-3.27498	5.9879	0.0169779	0.0713357	-0.429276
16:1_16:1PA	-0.551769	-4.35485	3.35477	0.017718	0.0732191	-1.15769
16:0_22:5PC	0.349494	3.30248	5.68244	0.017719	0.0732191	0.432419
18:0e_20:4PC	0.278446	3.67943	4.3854	0.0180459	0.0739587	0.354391
18:1e_14:0PC	-0.175949	-3.83677	4.03383	0.0182229	0.0740766	-0.279194
18:1e_20:4BMP	0.416924	4.03931	3.64861	0.0187314	0.0755297	0.502762
16:1e_14:0PE	-0.404735	-3.84264	3.9211	0.0191134	0.0764534	-0.748395
16:0_22:5PE	0.955946	3.6359	4.32096	0.0192938	0.0765628	0.967867
16:0_22:5PI	0.637	3.46924	4.61683	0.02032	0.08	0.711054
18:0_22:5PC	0.354716	3.1476	5.68374	0.0213773	0.0835052	0.437991
18:0e_18:1PC	0.0739827	3.23225	5.15784	0.0221405	0.0858158	0.102971
18:2_22:5BMP	0.322511	3.98801	3.3729	0.0226532	0.0864421	0.403279
16:0_20:2PC	0.173955	3.30027	4.81831	0.0226835	0.0864421	0.231377
16:0_18:2PS	0.381955	3.03709	5.99916	0.0228924	0.0864421	0.466711
16:0_20:1PC	0.22105	3.03396	5.98515	0.0230519	0.0864421	0.288123
16:1_20:1PC	-0.181481	-3.24623	4.94374	0.0231665	0.0864421	-0.288913
18:2_20:1PC	0.141386	3.64201	3.7578	0.0244114	0.0889653	0.190787
16:0_22:4PE	0.990113	3.51587	4.00232	0.0245181	0.0889653	0.99285
18:0_18:2BMP	0.149506	3.40186	4.2764	0.0245343	0.0889653	0.201014
16:0e_16:0PA	1.26448	4.14327	3.06095	0.0245544	0.0889653	1.17918
16:0_20:4PC	0.308733	3.02163	5.66113	0.0251015	0.0902932	0.38817
18:0e_22:5PC	0.262583	3.1648	4.91561	0.0255545	0.091266	0.336378
16:1_22:5BMP	0.351127	2.94679	5.81242	0.0267053	0.0946639	0.434163
16:0_20:4PE	0.347857	2.93298	5.8666	0.0268845	0.0946639	0.430668
14:0_20:4PE	0.247602	3.13017	4.79505	0.027469	0.0960454	0.319158
16:1e_20:4PC	-0.340437	-3.49317	3.73487	0.0279897	0.0971864	-0.600418
16:1_16:1PG	-0.25655	-2.8898	5.88475	0.0283187	0.0976509	-0.427693
18:2_18:2BMP	-0.169568	-3.0692	4.74659	0.029772	0.101959	-0.268066
16:1e_20:3PE	-0.302411	-2.90982	5.45577	0.0301391	0.102165	-0.519552
16:1_16:1PE	-0.158852	-2.82571	5.95399	0.0303801	0.102165	-0.249569
18:0e_18:1PA	0.406273	2.8663	5.62332	0.0307264	0.102165	0.491877
14:0_14:0PA	0.822596	3.72929	3.15451	0.0308196	0.102165	0.865995
18:0e_20:2PE	-0.26956	-3.21996	4.12847	0.0308538	0.102165	-0.453163
16:0e_20:4PC	0.20215	2.99037	4.876	0.0314049	0.102734	0.265617
14:0_14:0PC	0.151983	2.78928	5.99998	0.0316078	0.102734	0.204119
18:0_20:2PI	-0.224232	-2.7889	5.98839	0.0316884	0.102734	-0.366303
16:0_16:1PA	-0.188264	-2.80197	5.80193	0.0322216	0.102734	-0.300918
18:1e_20:5BMP	0.302185	3.40559	3.57537	0.0323114	0.102734	0.380934
18:1e_20:2PE	-0.247899	-2.88627	5.24719	0.032458	0.102734	-0.411001
18:0_18:3PI	-0.295515	-3.11145	4.30162	0.0324639	0.102734	-0.50536
16:0_20:5PI	0.444392	2.76472	5.99599	0.0326722	0.102743	0.530463
16:0e_22:5PC	0.284959	3.00212	4.47868	0.0345104	0.107845	0.361723
18:1_22:6BMP	0.338552	3.42218	3.38063	0.0347615	0.107955	0.420673
16:0e_18:1PI	-0.310925	-2.79657	5.39619	0.0350901	0.108303	-0.537267
18:0_18:1PC	0.136166	3.07774	4.02924	0.0366557	0.112441	0.184173
16:1e_16:1PE	-0.32116	-2.71465	5.64458	0.0371067	0.11313	-0.558856
16:0e_20:3PC	0.180078	2.65043	5.9977	0.0380209	0.114643	0.238883
22:6_22:6BMP	0.898292	3.29161	3.41717	0.0380614	0.114643	0.924702
18:1_20:2PI	-0.25689	-2.80813	4.85054	0.0389256	0.116544	-0.428352
16:1e_18:1PI	-0.69586	-2.61396	5.99063	0.0399658	0.118301	-1.71719
14:0_16:1PC	-0.128799	-2.7471	5.05441	0.0399857	0.118301	-0.198922
20:3_22:6BMP	0.385886	2.60523	5.96763	0.0405793	0.119351	0.470809
18:1_20:4PG	-0.364821	-2.68652	5.27857	0.0411479	0.120269	-0.654764
16:0_22:6PI	0.547605	2.7708	4.77251	0.0413725	0.120269	0.630037
18:1_20:3PI	-0.254808	-2.61535	5.65762	0.0420823	0.121625	-0.424317
16:0_22:4PS	0.888454	2.7154	4.81724	0.0436745	0.125328	0.917206
18:0e_16:0PC	-0.0783597	-2.79703	4.40875	0.0438648	0.125328	-0.117724
16:1_20:1BMP	-0.203069	-3.17952	3.24306	0.0449852	0.127494	-0.327474
16:0_18:1PI	0.236139	2.64219	5.08098	0.0451328	0.127494	0.305841
18:0_18:2PE	0.455745	2.51522	5.99327	0.0456245	0.128159	0.541758
18:0_20:2BMP	0.23024	2.60951	5.0947	0.0468431	0.130847	0.29894
16:0_22:4PA	0.355142	2.67433	4.65049	0.0475042	0.131956	0.438445
16:0e_18:2PE	-0.286181	-2.46872	5.64884	0.0510307	0.140869	-0.486371
18:1e_18:1PI	-0.263041	-2.7159	4.14011	0.0512761	0.140869	-0.440343
18:1e_22:4PI	-0.246102	-2.47241	5.42009	0.0525882	0.143605	-0.407559
16:0_18:1PG	-0.0942545	-2.43877	5.6795	0.0528468	0.143605	-0.142822
18:2_18:2PC	0.204846	2.42061	5.79748	0.0532478	0.143913	0.268849
16:1e_22:6PE	0.295904	2.72202	3.90063	0.0543382	0.14607	0.373959
16:0e_20:3PE	-0.261455	-2.4111	5.69038	0.0547321	0.146343	-0.437242
18:0_18:3PC	0.20066	2.3756	5.955	0.055413	0.147375	0.263827
16:0e_16:0PC	-0.233189	-2.92983	3.21857	0.0559556	0.148031	-0.383056
18:0e_20:4PE	0.278637	2.49743	4.82175	0.0564572	0.148571	0.354606
14:0_16:1PA	-0.280441	-2.64766	3.98417	0.057355	0.150144	-0.474815
16:0e_22:6PC	0.218575	2.57502	4.26367	0.0579244	0.150446	0.285195
16:1e_22:4PC	-0.279238	-2.92491	3.13336	0.0580721	0.150446	-0.472405
14:0_16:1PE	-0.168822	-2.34595	5.8319	0.0585931	0.151013	-0.26677
16:1_20:3PC	-0.16513	-2.32291	5.99068	0.0592788	0.151997	-0.260376
16:0e_22:5PE	0.259767	2.3672	5.39394	0.0604573	0.154228	0.333157
16:0e_22:6PE	0.446838	2.44392	4.73887	0.0611103	0.155102	0.532903
18:1e_22:4BMP	0.266323	2.3351	5.40525	0.062922	0.158763	0.340645
16:0_20:4PI	0.361421	2.31074	5.61093	0.0631877	0.158763	0.445113
16:1_20:3PI	-0.391778	-2.74618	3.29142	0.0640068	0.159773	-0.717331
16:0_22:4PI	0.55877	2.52051	4.07222	0.0642286	0.159773	0.640408
18:0_18:0PI	0.246845	2.33965	5.13038	0.0650991	0.161136	0.318282
14:0_18:1PS	-0.236352	-2.24561	5.99309	0.0658883	0.162286	-0.38902
16:0e_20:2PE	-0.370151	-2.49023	4.05416	0.0666359	0.163323	-0.666922
16:0_20:1PI	0.463033	2.54907	3.77036	0.0671004	0.163659	0.548962
14:0_18:0PS	-0.382752	-2.23644	5.76895	0.0684436	0.16567	-0.696077
18:0_22:5PI	0.344112	2.40715	4.35418	0.0685873	0.16567	0.426653
18:1e_18:1PA	-0.258235	-2.24704	5.37845	0.0708085	0.170213	-0.430965
16:1e_18:0PC	-0.194573	-2.19221	5.47349	0.0751869	0.179873	-0.312175
16:0_18:3PE	0.346092	2.52479	3.39223	0.0761486	0.181306	0.428777
18:1e_20:3PE	-0.217804	-2.15242	5.78954	0.076512	0.181308	-0.354399
14:0_18:1PA	0.194044	2.35141	4.0948	0.0768874	0.181338	0.255856
18:1e_18:3PE	-0.337077	-2.06914	5.94721	0.0844024	0.198128	-0.593088
14:0_20:4PC	0.363818	2.05812	5.80373	0.0868639	0.202953	0.447651
18:0_22:4PI	0.337586	2.0539	5.74791	0.087838	0.203394	0.419632
16:1_20:2PC	-0.286295	-2.03673	5.9968	0.0878662	0.203394	-0.486601
18:0_20:4PS	0.269792	2.04871	5.66667	0.0891622	0.205443	0.344592
18:1e_18:1PE	-0.249601	-2.00694	5.98192	0.0916859	0.210134	-0.41427
18:1_20:3PC	0.109584	2.12953	4.54111	0.0920388	0.210134	0.150019
16:1_20:4PE	0.168407	1.99661	5.9044	0.093633	0.212802	0.224543
18:1e_18:3PC	-0.242944	-2.20058	3.82677	0.0956624	0.216431	-0.401528
18:0e_20:5PC	0.28614	2.0464	4.84771	0.0978545	0.220393	0.363047
18:0e_22:6PE	0.262813	1.96011	5.84913	0.0989202	0.221794	0.336641
18:1e_22:6PI	-0.283036	-1.97765	5.44068	0.100253	0.223778	-0.480027
18:0_18:2PI	-0.183727	-1.93262	5.93008	0.102045	0.226767	-0.292876
18:0e_22:6PS	0.422686	2.02768	4.53566	0.104193	0.230156	0.508617
16:1e_16:1PC	-0.293492	-1.92715	5.73404	0.104491	0.230156	-0.501221
20:1_20:1PC	0.141881	1.93777	5.32008	0.106915	0.234464	0.191413
18:1_18:3BMP	-0.0973506	-2.00071	4.37861	0.109912	0.237292	-0.147762
18:0_20:3PI	-0.195884	-1.91036	5.37277	0.110313	0.237292	-0.314524
18:1_22:4PC	0.156194	1.99262	4.42145	0.110352	0.237292	0.209384
16:1e_22:6PC	-0.308077	-1.88919	5.68081	0.110509	0.237292	-0.531316
18:2_20:4PE	-0.21259	-1.90516	5.39232	0.11088	0.237292	-0.344814
16:0e_16:0PE	0.223761	1.98883	4.4081	0.111053	0.237292	0.291322
16:0_20:3PE	0.408499	1.8743	5.75441	0.112104	0.238519	0.494158
18:0e_18:2PE	0.477819	1.85568	5.89938	0.113733	0.240959	0.56347
16:1e_20:1PE	-0.228811	-1.9048	5.07351	0.114313	0.241166	-0.374843
16:1e_18:0PE	-0.198942	-1.838	5.98971	0.115783	0.243241	-0.320021
18:1_18:2PC	0.0910371	2.01313	3.87171	0.116719	0.24384	0.1257
18:2_18:2PE	0.272702	1.89555	4.93896	0.117242	0.24384	0.347895
18:0_22:4PA	0.256623	1.83747	5.79364	0.117531	0.24384	0.329552
18:1_20:2PA	-0.266534	-1.83496	5.74629	0.118353	0.244532	-0.447198
18:1e_22:5PE	0.219198	1.85968	5.24858	0.119261	0.245393	0.285932
18:0_18:1PA	0.265651	1.80992	5.95103	0.120694	0.247299	0.33988
16:1e_18:1PE	-0.152716	-1.87262	4.88428	0.121385	0.247299	-0.239083
16:0_20:2PG	0.222927	1.81546	5.73155	0.121671	0.247299	0.290338
16:0_20:5PE	0.494045	2.00334	3.5709	0.124108	0.251232	0.579224
18:2_20:3BMP	-0.15065	-2.02059	3.44289	0.124735	0.251482	-0.235569
18:1_20:4BMP	0.0972503	1.83256	5.05166	0.125753	0.252517	0.133893
18:0_20:2PC	0.0905034	1.76977	5.99448	0.127211	0.254421	0.124994
18:1_22:4PI	0.229074	1.82667	4.82984	0.129365	0.2577	0.297572
18:1_18:1PS	-0.133668	-1.75034	5.98917	0.130719	0.259363	-0.207008
18:0_22:6PE	0.282493	1.84593	4.37229	0.132524	0.261906	0.358951
16:0_20:2PS	0.160652	1.74063	5.85507	0.133618	0.263028	0.214935
20:1_22:5PC	0.115202	1.87653	3.8177	0.13722	0.26906	0.157305
18:1_18:1PI	-0.132675	-1.69103	5.99988	0.141785	0.275172	-0.205355
18:0_18:1PG	0.161021	1.71568	5.45628	0.14196	0.275172	0.215394
20:2_20:3PC	0.176873	1.78655	4.36721	0.142492	0.275172	0.234959
16:0e_18:1PA	0.202893	1.74448	4.91494	0.142539	0.275172	0.266508
18:1_20:2BMP	-0.183186	-1.70857	5.37604	0.144118	0.277151	-0.291921
16:0_16:0PC	-0.0994146	-1.76763	4.42913	0.144877	0.277486	-0.151065
16:1_18:1PS	-0.177811	-1.67277	5.99912	0.145408	0.277486	-0.282458
18:0_20:5PA	0.273147	1.67206	5.95026	0.145958	0.277486	0.348399
16:1_22:5PE	0.2062	1.66135	5.99966	0.147711	0.279757	0.270469
16:0e_18:1PE	-0.135046	-1.83641	3.53748	0.149479	0.282036	-0.209304
20:4_22:6PA	0.526354	1.68666	5.11256	0.151186	0.284183	0.610089
14:0_18:1PC	0.0902548	1.63896	5.81512	0.153904	0.28821	0.124665
16:1_20:1PE	-0.166891	-1.62613	5.99752	0.155068	0.289306	-0.263423
16:0e_20:4PE	0.142232	1.67122	4.96323	0.155976	0.289678	0.191856
16:0_22:6PC	0.310464	1.65775	5.16228	0.156426	0.289678	0.390077
16:1_20:3PE	-0.187367	-1.8157	3.29456	0.158756	0.292276	-0.299324
16:0e_18:1PC	-0.036991	-1.61524	5.81002	0.158998	0.292276	-0.0543789
18:1e_22:4PE	0.125754	1.81031	3.20091	0.162138	0.296956	0.170891
16:0e_22:4PC	0.220941	1.79818	3.19394	0.164382	0.299966	0.287993
16:0_16:1BMP	0.233843	1.57493	5.79049	0.168118	0.305668	0.303159
16:0_16:1PG	-0.141628	-1.67787	3.61825	0.17616	0.319131	-0.220325
18:1e_20:1PE	-0.115802	-1.51719	5.76551	0.181989	0.328501	-0.177558
18:1_22:4PE	0.260593	1.5734	4.41562	0.184055	0.331034	0.334103
18:1e_18:2PC	-0.0605229	-1.50458	5.80032	0.184806	0.331193	-0.0900701
16:0e_20:1PE	-0.172312	-1.501	5.66864	0.186861	0.333681	-0.272841
14:0_16:0PG	0.546	1.59178	3.83681	0.189647	0.337067	0.62854
18:1_18:1PA	-0.202591	-1.47955	5.92379	0.190106	0.337067	-0.326608
18:0e_16:1PE	0.125454	1.63746	3.21523	0.193956	0.342083	0.170507
18:1e_16:0BMP	-0.21061	-1.57428	3.76606	0.1949	0.342083	-0.341191
18:0e_18:1PI	0.186373	1.46775	5.71036	0.194987	0.342083	0.246558
14:0_16:0PC	0.0694824	1.48259	5.03103	0.197935	0.345196	0.0969127
20:3_20:4PC	0.228211	1.47093	5.29084	0.198142	0.345196	0.296559
20:1_20:3PC	0.0622168	1.45398	5.65291	0.19912	0.345695	0.0870783
20:3_20:3PC	0.166341	1.42532	5.97475	0.204149	0.353199	0.221989
14:0_18:1PG	0.148062	1.42072	5.99755	0.205238	0.353859	0.199201
16:0e_22:4PE	0.142204	1.45204	4.98353	0.206395	0.354631	0.19182
18:1_20:2PE	-0.239497	-1.43606	4.80862	0.212705	0.364222	-0.394974
16:1_18:2PE	-0.175148	-1.39137	5.97688	0.213693	0.364665	-0.277793
16:1e_18:3PE	-0.148232	-1.40782	5.24244	0.215627	0.366713	-0.231468
16:1_20:1PA	-0.214351	-1.39678	5.29502	0.218206	0.369841	-0.348042
16:1_20:5PE	0.317432	1.42003	4.55123	0.220322	0.372166	0.397729
16:1e_20:4PE	0.149621	1.37206	5.70513	0.221544	0.372182	0.201158
16:0e_18:2PC	0.514064	1.52059	3.13682	0.221821	0.372182	0.598427
18:0_22:6PA	0.271066	1.37506	5.38306	0.22359	0.373328	0.346039
18:1e_22:4PC	-0.0712948	-1.39222	4.87267	0.224051	0.373328	-0.106707
16:1_20:4PA	-0.196564	-1.39316	4.68082	0.226105	0.373328	-0.315745
16:0_18:1PC	0.080579	1.50617	3.10123	0.22622	0.373328	0.111805
18:2_22:6BMP	0.139735	1.35011	5.92493	0.22627	0.373328	0.188699
14:0_20:1PC	0.32571	1.44102	3.7798	0.226983	0.373328	0.406765
16:1_20:2PE	-0.18166	-1.3282	5.997	0.232421	0.380198	-0.289228
18:1e_20:3BMP	-0.0967069	-1.37501	4.57161	0.232681	0.380198	-0.146734
18:0_18:2PG	0.294372	1.32277	5.98694	0.23419	0.381417	0.372253
16:0_18:0PE	0.152851	1.34398	5.02171	0.236478	0.383892	0.205206
18:0_22:5PE	0.391439	1.37184	4.19614	0.238893	0.386537	0.476578
18:1_18:1PC	-0.0822796	-1.42445	3.37069	0.239945	0.386537	-0.123873
18:0_20:2PA	-0.183912	-1.30276	5.99935	0.240426	0.386537	-0.293203
18:0e_18:0PS	-0.148239	-1.30629	5.69664	0.241713	0.38736	-0.231479
16:1_18:2PG	-0.142831	-1.41193	3.23362	0.246582	0.393564	-0.222348
18:0e_16:1PC	-0.0534641	-1.28335	5.94024	0.247158	0.393564	-0.0792708
16:0_16:1PI	0.133147	1.32331	4.36889	0.250744	0.397871	0.180335
18:1_20:2PS	-0.171932	-1.26901	5.9981	0.251455	0.397871	-0.272178
16:1e_18:2PE	-0.215068	-1.30371	4.68698	0.252688	0.398562	-0.34936
16:1_18:0BMP	0.12275	1.30112	4.60933	0.254452	0.400082	0.167037
14:0_20:1PE	-0.253918	-1.36365	3.32808	0.257602	0.403765	-0.422593
20:1_22:5PE	0.219165	1.27431	4.9014	0.259625	0.405664	0.285893
18:1e_18:0PE	-0.316782	-1.32832	3.50001	0.264054	0.410605	-0.549583
14:0_18:1PE	-0.0684006	-1.29367	4.06272	0.26443	0.410605	-0.102218
18:0_18:3PE	0.175993	1.23666	5.20889	0.269052	0.41649	0.233879
16:1_22:4PC	0.38253	1.34331	3.0554	0.270232	0.416679	0.467311
20:2_20:2PC	-0.229092	-1.21584	5.84704	0.270841	0.416679	-0.375368
16:1_18:0PI	0.1806	1.25381	4.13135	0.276173	0.423577	0.239521
18:1_20:5PI	0.112856	1.17285	5.99517	0.28534	0.4363	0.154267
18:1_22:5PC	0.112501	1.16439	5.99184	0.288524	0.439824	0.153807
18:0_22:5PA	0.225274	1.15459	5.87719	0.293034	0.445341	0.293105
18:1_18:1BMP	-0.0620455	-1.1486	5.96601	0.294677	0.446481	-0.0924102
18:0e_20:4PI	0.164689	1.14656	5.89244	0.295979	0.447099	0.219945
16:0_20:3PA	0.165703	1.16117	4.46718	0.303835	0.456676	0.2212
18:1e_20:4PC	-0.0523465	-1.15015	4.79941	0.304146	0.456676	-0.0775684
18:1_20:4PC	0.0945185	1.09532	5.90666	0.316016	0.473078	0.130296
18:0e_20:1PE	-0.0964319	-1.08894	5.87598	0.318813	0.473952	-0.146295
18:1_20:5BMP	-0.109965	-1.08782	5.85707	0.319401	0.473952	-0.168066
18:1_22:5PS	-0.152043	-1.08785	5.84909	0.319444	0.473952	-0.237938
16:0_18:2PG	-0.103112	-1.16181	3.24295	0.323632	0.477665	-0.157001
18:0e_20:3PE	0.183721	1.0812	5.55187	0.324319	0.477665	0.243329
18:0e_22:4PE	0.171554	1.14127	3.55201	0.324812	0.477665	0.228423
18:1e_18:2PE	-0.18065	-1.09339	4.74011	0.326649	0.478957	-0.287449
16:1_18:0PS	-0.0787645	-1.06336	5.62876	0.331095	0.484058	-0.118358
18:1e_20:4PE	0.109555	1.06807	4.99601	0.334358	0.487403	0.149982
18:1_22:5PI	0.139609	1.04452	5.84337	0.337518	0.490578	0.188539
18:2_20:1BMP	-0.0812935	-1.05189	5.04495	0.340601	0.493624	-0.122324
18:1_18:3PE	0.119787	1.05855	4.47962	0.343511	0.49584	0.163224
16:0_20:1PG	0.203609	1.04554	4.95049	0.344113	0.49584	0.267367
18:1_20:4PI	0.124843	1.03526	5.26864	0.345708	0.496707	0.169723
18:0_18:3PS	-0.122342	-1.08651	3.41673	0.347893	0.498415	-0.18827
18:0e_18:2PS	0.161687	1.01667	5.73977	0.350234	0.500334	0.216221
16:0_18:0PS	-0.131472	-1.00802	5.99053	0.352412	0.50065	-0.203356
18:0_20:4PI	0.144202	1.01721	5.39808	0.352457	0.50065	0.194341
18:1e_20:3PC	-0.0623669	-1.03022	3.65838	0.366138	0.518609	-0.0929046
18:0e_20:4BMP	0.136013	0.974299	5.98505	0.367625	0.519244	0.183979
14:0_22:5PC	0.220372	0.998201	4.41895	0.369658	0.520645	0.287321
18:1_20:3PE	-0.134687	-0.962829	5.84577	0.373752	0.524932	-0.208705
18:0_20:3PA	-0.137901	-0.961762	5.69327	0.375217	0.525514	-0.214074
18:1_18:2PE	0.148185	0.972002	4.04156	0.385563	0.538495	0.199356
16:1_22:6PC	0.0705167	0.928181	5.94547	0.389441	0.542397	0.0983073
16:1_18:0PE	0.0803702	0.92446	5.90217	0.391476	0.543717	0.111526
18:0_18:1PI	0.122274	0.915878	5.56784	0.397663	0.55078	0.166425
18:1e_20:4PI	-0.113414	-0.90759	5.99313	0.399117	0.551267	-0.173667
18:1_20:1BMP	-0.102786	-0.910768	5.36496	0.401485	0.552534	-0.156476
18:1_20:2PC	-0.0458166	-0.911104	5.23496	0.402245	0.552534	-0.0676615
16:0e_18:1PG	0.0718911	0.923394	4.4129	0.403471	0.5527	0.100158
18:0e_18:1PG	0.047795	0.864052	5.76686	0.422038	0.576554	0.0673565
18:2_22:6PC	-0.282927	-0.852095	5.98906	0.426915	0.581628	-0.479808
18:0_20:1PI	0.0694136	0.836106	5.7949	0.436207	0.592672	0.0968199
20:1_20:2PC	0.0728348	0.834391	5.53947	0.438553	0.593925	0.101428
18:1_22:6PE	0.172573	0.85056	4.26055	0.440181	0.593925	0.229677
18:0_20:3PE	0.148399	0.873441	3.34016	0.440692	0.593925	0.199624
18:1_22:6PA	-0.124898	-0.814103	5.72481	0.448115	0.602305	-0.192478
18:1_20:1PA	-0.153955	-0.811236	5.60573	0.450291	0.603607	-0.241194
18:0e_20:3PI	-0.0870429	-0.808672	5.46648	0.45245	0.604124	-0.131381
18:1_20:1PI	-0.0928592	-0.805083	5.41781	0.45464	0.604124	-0.140602
14:0_16:0PE	-0.0708292	-0.803142	5.4547	0.455452	0.604124	-0.105984
18:1_18:1PE	-0.133447	-0.816321	4.48003	0.45551	0.604124	-0.20664
18:1e_22:5PC	-0.0414319	-0.793276	5.96275	0.458012	0.605835	-0.0610472
14:0_20:2PC	0.154941	0.83353	3.27203	0.461031	0.60822	0.20782
18:1e_18:0PS	-0.0641035	-0.77163	5.02769	0.47502	0.625026	-0.0955792
20:4_20:4PC	0.116687	0.768746	4.99976	0.476768	0.625679	0.159224
18:1e_16:0PS	0.135593	0.783841	3.81499	0.478933	0.626875	0.183446
20:2_20:4PC	0.063099	0.746499	4.89566	0.489638	0.639215	0.088276
18:0e_22:6PI	0.140313	0.745641	4.41307	0.493652	0.642776	0.18943
18:0e_18:0PE	0.136995	0.729134	4.91788	0.499147	0.648242	0.185225
18:1e_20:5PE	0.0976931	0.718163	5.53304	0.501837	0.650048	0.134475
16:0_20:2PA	0.106032	0.705495	5.18981	0.510903	0.660081	0.145394
16:1_22:4PE	0.0682194	0.694335	5.2361	0.517071	0.666285	0.0952079
20:3_22:6PA	0.777937	0.710638	3.78295	0.518657	0.666285	0.830204
18:1_20:5PE	0.0765278	0.693019	4.76546	0.520609	0.666285	0.106386
18:1_22:5PE	0.125832	0.69629	4.43391	0.521035	0.666285	0.170992
18:1_18:2PA	-0.107305	-0.680028	5.68051	0.523216	0.667368	-0.16376
20:1_20:4PE	0.101236	0.670766	5.76269	0.52832	0.672163	0.139124
18:1e_18:0PA	0.0725463	0.661786	5.99954	0.532688	0.674192	0.10104
18:0_20:5PE	0.128532	0.66157	5.95431	0.532997	0.674192	0.174447
18:1e_16:0PG	-0.227	-0.695047	3.21317	0.53396	0.674192	-0.37146
20:1_22:4PC	0.102851	0.659392	5.10365	0.538233	0.676569	0.141238
18:0_20:2PS	-0.0694298	-0.653094	5.83789	0.538549	0.676569	-0.103813
18:0_20:3PS	0.0739537	0.64223	5.93996	0.544697	0.680096	0.102932
18:1_20:3BMP	-0.0387424	-0.641421	5.97974	0.545034	0.680096	-0.057005
16:0_18:2PI	-0.0537285	-0.650262	4.78596	0.545437	0.680096	-0.079674
16:1_18:1PE	-0.127444	-0.634381	5.6693	0.550554	0.681806	-0.19668
18:0_18:1PS	-0.0531351	-0.632116	6	0.550622	0.681806	-0.0787695
18:0e_14:0PC	-0.0465205	-0.66138	3.36257	0.550899	0.681806	-0.0687262
18:1_20:3PA	-0.0817846	-0.636812	4.98318	0.552347	0.68191	-0.123095
16:0e_16:1PE	-0.0870253	-0.629535	5.42539	0.554561	0.682134	-0.131353
18:0_22:5PS	0.0929327	0.624724	5.97106	0.555257	0.682134	0.128205
18:1_22:4PS	0.170572	0.615865	5.99388	0.560627	0.687043	0.227214
18:1e_22:6PC	0.0279653	0.596729	4.72614	0.578116	0.706743	0.0397915
18:1e_16:0PI	0.0881306	0.582972	5.96231	0.581275	0.708872	0.121852
18:1_20:5PC	0.0729461	0.596267	3.59956	0.586449	0.713442	0.101578
18:1e_16:1PE	-0.125055	-0.563972	5.9998	0.593212	0.719917	-0.192735
18:0_18:2PS	0.046009	0.562942	5.63361	0.595148	0.720518	0.0648952
18:1_20:1PS	-0.0765144	-0.550123	5.80857	0.602729	0.727934	-0.114839
18:0_18:1PE	0.0840792	0.541651	4.17012	0.615706	0.741334	0.11647
16:0e_20:1PC	-0.0305742	-0.548608	3.45252	0.61679	0.741334	-0.0447976
16:0_20:3PI	-0.0420111	-0.522322	5.98762	0.620199	0.743644	-0.0619192
16:0e_18:0PE	0.0652641	0.508503	4.46105	0.635229	0.759843	0.0912111
16:0_18:2PA	0.0715321	0.503887	4.7497	0.636832	0.759943	0.0996751
16:1_22:5PC	0.0557974	0.498293	5.12259	0.638933	0.760634	0.078333
18:1e_20:5PC	-0.0171913	-0.485183	5.43263	0.646484	0.765907	-0.0250175
16:0_18:1PS	0.0384679	0.482538	5.9801	0.646578	0.765907	0.0544566
18:0e_18:2PI	0.0685692	0.481464	5.75055	0.647958	0.765907	0.0956803
18:2_20:3PC	0.106397	0.483199	4.79239	0.650217	0.766766	0.145869
16:0_20:4PA	0.073817	0.478909	4.96903	0.652335	0.767453	0.102748
16:1_18:0PG	-0.0613605	-0.47345	5.48453	0.654144	0.767774	-0.0913569
18:0e_20:2PC	0.039052	0.478747	3.99836	0.657123	0.769465	0.0552679
18:0e_16:0PE	-0.0565528	-0.462126	5.47387	0.661783	0.771793	-0.0839864
16:0_18:1PE	0.0773708	0.459472	5.95189	0.662198	0.771793	0.107515
18:0_22:6PS	0.069893	0.455496	5.95084	0.6649	0.773139	0.0974665
18:1_22:6PS	-0.0669865	-0.441826	5.45438	0.675588	0.783745	-0.10003
18:1_20:4PA	0.0668741	0.437226	5.3456	0.679051	0.785939	0.0933899
18:1_20:5PS	-0.100369	-0.430201	5.81664	0.68253	0.788141	-0.152595
18:0_18:0PE	0.0672038	0.424395	5.84636	0.68645	0.790547	0.0938358
18:0e_22:4PI	0.074788	0.424913	5.24348	0.687776	0.790547	0.104052
16:0_16:1PS	-0.0360012	-0.419461	5.38957	0.691078	0.792521	-0.0528968
16:0_16:0PE	0.0234879	0.413206	5.90521	0.69404	0.794096	0.0334941
16:1e_20:5PE	0.0655186	0.412418	5.04049	0.696988	0.795649	0.0915558
16:0_20:2PE	-0.0694928	-0.404888	5.38232	0.701154	0.798581	-0.103911
18:0e_18:1PE	0.119484	0.394533	5.85781	0.70715	0.802224	0.162834
16:1e_22:4PE	0.0436978	0.394388	5.72611	0.707562	0.802224	0.061704
16:0e_18:0PC	-0.0554705	-0.400686	3.79917	0.710155	0.803342	-0.0823323
18:0_20:2PE	-0.0656365	-0.388436	5.66527	0.711868	0.803463	-0.0979441
18:1_18:2PS	0.0269482	0.37867	5.52352	0.719056	0.809748	0.0383635
16:0_16:1PE	0.0332656	0.363728	4.47783	0.732594	0.823139	0.0472111
16:0e_20:4PI	0.0602517	0.351707	5.38939	0.738395	0.827797	0.0844068
18:1_20:5PA	-0.0413318	-0.338532	5.9975	0.746499	0.83501	-0.0608965
16:1_20:4PI	-0.0507975	-0.327791	5.94442	0.754307	0.840367	-0.0752122
16:0_20:1PS	-0.0686503	-0.326538	5.96496	0.75517	0.840367	-0.102605
18:1_20:1PE	0.0558861	0.325078	5.90461	0.756331	0.840367	0.0784542
16:0e_14:0PC	0.00964362	0.323567	5.34931	0.758536	0.840949	0.0138461
16:0_20:1PE	0.0750244	0.315104	5.45449	0.764385	0.845559	0.104369
18:0_18:0PS	-0.0213611	-0.311159	4.726	0.768933	0.848712	-0.0311515
14:0_18:2PE	0.0280262	0.311124	3.94949	0.771435	0.849597	0.039877
18:1_20:4PE	0.0524712	0.299728	5.9806	0.774529	0.85113	0.0737807
18:1_22:5PA	0.0589953	0.288673	5.44802	0.783497	0.859097	0.0826962
18:0_20:1PE	0.0455473	0.278775	5.69677	0.790259	0.863162	0.0642583
20:2_22:6PC	0.0487157	0.277689	5.9438	0.790657	0.863162	0.0686237
18:0_20:4PG	0.0302939	0.269381	5.96278	0.796715	0.865995	0.0430559
16:1_22:6BMP	0.0302939	0.269381	5.96278	0.796715	0.865995	0.0430559
18:0e_18:1PS	-0.0185249	-0.253076	3.50711	0.814337	0.883228	-0.0269764
16:0e_20:5PE	-0.0337052	-0.248603	3.73318	0.816738	0.883916	-0.0494646
16:1e_18:0PS	0.0688979	0.245008	3.63415	0.819654	0.885155	0.096124
16:0e_22:4PI	0.0432716	0.229652	5.91636	0.826095	0.890189	0.0611148
16:1e_18:0PI	0.324971	0.225899	5.97251	0.828812	0.891195	0.40596
18:1_22:6PI	0.0260732	0.221692	5.90623	0.83202	0.892725	0.0371337
18:1_20:4PS	0.0865381	0.221271	3.17682	0.838349	0.89759	0.119739
16:0e_20:2PC	-0.00986074	-0.211066	4.94048	0.841265	0.898788	-0.0142966
16:0e_22:6PI	-0.0355576	-0.205277	5.25897	0.845067	0.899982	-0.0522331
18:0_20:1PS	0.0437746	0.204719	4.92435	0.845983	0.899982	0.0618102
14:0_20:3PC	-0.0427439	-0.198744	5.74129	0.849313	0.901606	-0.0630232
16:0_20:4PG	0.0242118	0.187561	5.70362	0.857714	0.902857	0.0345141
16:0_22:5PG	0.0242118	0.187561	5.70362	0.857714	0.902857	0.0345141
16:0e_16:0PG	0.0242118	0.187561	5.70362	0.857714	0.902857	0.0345141
18:0_20:3PG	0.0242118	0.187561	5.70362	0.857714	0.902857	0.0345141
18:1e_18:0PC	-0.0067611	-0.175286	5.20801	0.867467	0.908694	-0.00978733
16:0_20:3PG	0.0366153	0.173579	5.87267	0.868024	0.908694	0.0518806
16:1e_22:5PE	0.0182739	0.171925	5.90734	0.869235	0.908694	0.0261257
18:1_22:4PA	-0.0219074	-0.170492	5.6844	0.870529	0.908694	-0.031957
18:1_20:3PS	0.0298339	0.155812	4.64638	0.882722	0.917725	0.0424117
18:0_20:4PE	0.0300644	0.158286	3.53593	0.882852	0.917725	0.0427346
16:1_18:0PC	0.00506434	0.124079	3.74173	0.907629	0.940451	0.00728786
18:0_22:4PS	0.0266245	0.120764	5.11852	0.908476	0.940451	0.0379086
18:1_20:1PC	-0.00669569	-0.108656	4.27131	0.91839	0.948168	-0.00969233
20:2_20:4PE	0.0190332	0.103783	5.99574	0.920726	0.948168	0.0272011
18:0e_14:0PE	0.0123156	0.102859	5.66287	0.92162	0.948168	0.0176591
14:0_18:0PE	-0.00688363	-0.0841849	5.65567	0.93581	0.96079	-0.00996531
18:1e_16:0PA	0.0105104	0.0784445	5.15155	0.940431	0.963414	0.0150842
18:0e_20:1PC	0.00487566	0.0757556	5.66274	0.942218	0.963414	0.007017
16:1_20:4PC	-0.00715609	-0.06997	4.09914	0.947499	0.966835	-0.0103612
18:1_18:3PC	-0.00645591	-0.0648585	4.02252	0.951382	0.968821	-0.00934411
18:2_20:4PI	0.00567392	0.0503312	5.99682	0.961493	0.972906	0.00816261
16:0_20:2PI	-0.00483613	-0.0478924	5.74701	0.963423	0.972906	-0.00699399
18:2_20:4PC	-0.00898081	-0.0474879	5.95061	0.963678	0.972906	-0.0130151
18:2_20:2PC	0.00351059	0.0483717	3.78787	0.963862	0.972906	0.00505584
14:0_22:6PC	-0.0169742	-0.0465137	4.01432	0.965123	0.972906	-0.0246988
18:0_20:4PA	0.00299035	0.0256831	5.89094	0.980358	0.986276	0.00430772
18:1_22:6PC	-0.00152212	-0.017742	5.23478	0.986501	0.990463	-0.00219762
16:1_18:0PA	0.00171931	0.0138418	5.82977	0.989418	0.9914	0.00247831
18:0_18:2PA	0.00110601	0.00772814	5.9711	0.994086	0.994086	0.00159475

## Sheet: ttest_KO IFN-I_vs_KO
Lipid name	mean_diff	stat	df	pvalue	p_adjust_bh	log2FC_ACSLM-/-_IFNI_vs_ACSLM-/-
18:1e_14:0PE	-0.442112	-14.7629	5.16216	2.02517e-05	0.0101258	-0.841952
16:0_20:3PS	0.517764	10.8137	5.79005	4.67907e-05	0.0116977	0.601947
16:1_18:1PA	-0.477143	-11.0073	5.11778	9.33552e-05	0.0155592	-0.935513
16:1_16:1PA	-0.623045	-8.40606	5.90888	0.000167437	0.0209296	-1.40754
18:0_18:0BMP	1.24689	9.73071	4.80579	0.00024205	0.022207	1.16793
16:0_18:2PC	0.583492	7.27359	5.91518	0.000366735	0.022207	0.66311
18:1e_22:6PE	0.45978	8.0839	5.12808	0.000416403	0.022207	0.545751
16:1e_20:1PC	-0.339899	-9.39869	4.43265	0.000430945	0.022207	-0.599241
18:0_22:5BMP	1.08934	8.70482	4.72166	0.000439995	0.022207	1.06304
16:0_16:0PI	1.14748	7.38515	5.53756	0.000456331	0.022207	1.10264
18:0_20:3BMP	0.517552	8.63022	4.65764	0.000488554	0.022207	0.601746
18:0_22:6BMP	1.17796	7.66957	4.79651	0.000721929	0.0256824	1.12298
18:0e_22:4PE	0.56202	6.604	5.60321	0.000765216	0.0256824	0.643413
16:1e_20:2PE	-0.412294	-6.42059	5.76945	0.000786709	0.0256824	-0.766834
16:0_18:2PS	0.433096	6.52256	5.64311	0.000792055	0.0256824	0.519136
16:0e_20:3PC	0.450574	6.43637	5.68718	0.000821838	0.0256824	0.536624
18:0_20:5PC	0.772764	6.05139	5.47786	0.00128558	0.0341189	0.826001
18:0_18:2PC	0.548748	5.70797	5.94698	0.00128983	0.0341189	0.631102
18:0_20:5PS	0.460967	9.33777	3.53332	0.00129652	0.0341189	0.546924
16:0e_18:2PC	0.321364	5.36041	5.99053	0.00173611	0.0365535	0.402028
16:1e_18:1PE	-0.459505	-5.76032	5.33257	0.00178627	0.0365535	-0.887648
18:1_18:2BMP	-0.255241	-5.62995	5.35337	0.00196306	0.0365535	-0.425154
18:0_20:3PC	0.497776	6.6817	4.30716	0.00199572	0.0365535	0.582822
16:1_20:2BMP	-0.36295	-5.81205	5.08471	0.00201147	0.0365535	-0.650521
16:1e_14:0PE	-0.543248	-6.5229	4.40167	0.00203104	0.0365535	-1.13052
18:1_22:5BMP	0.47999	5.82618	5.02763	0.00206639	0.0365535	0.565587
18:0e_18:2PC	0.466061	9.81857	3.05724	0.00207323	0.0365535	0.551945
18:0e_20:3PC	0.603556	6.79964	4.14927	0.00213762	0.0365535	0.681275
16:0_22:5PS	0.747354	5.36355	5.54438	0.00220676	0.0365535	0.805172
16:0_16:1PA	-0.270491	-5.17442	5.77925	0.00231178	0.0365535	-0.455003
18:0e_22:5PE	0.492988	7.60064	3.63834	0.00233231	0.0365535	0.578203
18:1e_22:5PE	0.241629	5.34187	5.45077	0.00237114	0.0365535	0.312234
16:0_22:6PS	0.546336	6.46162	4.23903	0.00241253	0.0365535	0.628854
16:0_20:2PC	0.325647	5.2223	5.49272	0.00257605	0.0378831	0.406697
16:1_16:1PE	-0.32147	-5.20612	5.38866	0.002767	0.0395286	-0.559515
18:1_18:3PI	-0.352817	-7.20174	3.61004	0.00289058	0.0401469	-0.627755
16:0_20:3PC	0.59591	5.53826	4.6515	0.00329875	0.0444249	0.674379
16:0_18:0PC	0.3661	4.68143	5.96122	0.00344887	0.0444249	0.450063
14:0_18:1PS	-0.363737	-5.42197	4.67651	0.00354243	0.0444249	-0.652304
18:0_20:1BMP	0.503165	5.30881	4.79513	0.00358891	0.0444249	0.588003
16:1_16:1PC	-0.277622	-4.633	5.89824	0.00372697	0.0444249	-0.469173
16:0_18:0PI	0.676194	4.61807	5.88288	0.0038102	0.0444249	0.745189
18:1e_18:1PI	-0.273774	-4.57455	5.98237	0.00382054	0.0444249	-0.461509
18:1_20:2PI	-0.268066	-4.51937	5.91048	0.00417296	0.04742	-0.450215
16:0_22:5PA	0.539481	5.37635	4.37807	0.00445669	0.0495188	0.622445
16:0e_20:5PC	0.638469	4.67094	5.21188	0.00492972	0.0535839	0.712348
18:0e_20:4PC	0.465684	4.51577	5.27178	0.00554721	0.0590129	0.551574
16:0_18:0PS	-0.08379	-4.40786	5.4522	0.00568736	0.0592434	-0.12625
20:3_20:3PC	0.547518	4.19997	5.64168	0.00651518	0.0650511	0.629956
18:1e_16:1PC	-0.191514	-4.13452	5.8111	0.00655328	0.0650511	-0.306705
14:0_20:3PC	0.746557	4.25584	5.44457	0.00665354	0.0650511	0.804514
16:1e_18:0PE	-0.33057	-4.20589	5.52164	0.00678944	0.0650511	-0.578996
18:1_18:2PI	-0.24603	-4.2032	5.42216	0.00708656	0.0650511	-0.407421
16:0_20:5PC	0.573224	4.59016	4.62969	0.00711728	0.0650511	0.653724
18:0_20:4PS	0.363919	4.11463	5.63399	0.00715563	0.0650511	0.447758
20:2_20:3PC	0.308323	4.30442	5.11331	0.00730364	0.0652111	0.387719
18:1e_18:2PE	-0.368712	-4.35574	4.92184	0.00758881	0.0665685	-0.663629
14:0_20:4PE	0.529602	3.97923	5.72553	0.0080162	0.0691051	0.613157
16:0_20:4PS	0.513802	4.83353	3.92651	0.00884117	0.0749252	0.598177
20:1_20:3PC	0.2831	3.85525	5.77593	0.00904817	0.0754014	0.359634
18:0e_22:5PC	0.36546	4.07969	5.03614	0.0094004	0.0770525	0.449387
18:0_22:4BMP	1.27186	5.30776	3.38219	0.00956787	0.0771602	1.18387
18:1_18:1PI	-0.221875	-3.71278	5.99529	0.00995102	0.0787084	-0.361926
16:1e_18:3PE	-0.277506	-3.79905	5.61658	0.010164	0.0787084	-0.468943
16:1_20:3PI	-0.305248	-3.69822	5.9599	0.0102321	0.0787084	-0.525429
18:0e_22:6PE	0.506614	3.78114	5.57229	0.0105235	0.0788257	0.591309
16:0_22:6BMP	1.14657	3.66163	5.99882	0.0105626	0.0788257	1.10203
18:0_20:2PC	0.239122	3.86141	5.25001	0.0108013	0.0794211	0.309319
16:0_22:5BMP	1.36383	3.95914	4.80529	0.0116366	0.0843235	1.24112
16:0_18:0BMP	1.25986	4.01804	4.62125	0.0118998	0.0849984	1.17623
16:0e_16:1PE	-0.16907	-3.84003	4.91727	0.012514	0.0867341	-0.267201
16:0e_18:1PE	-0.217975	-3.63785	5.49707	0.0126573	0.0867341	-0.354713
18:1e_20:2PE	-0.280406	-3.51256	5.99099	0.0126632	0.0867341	-0.474744
14:0_18:0PC	0.325336	3.66113	5.36125	0.0128885	0.0870841	0.406358
16:1_18:1PI	-0.381117	-4.18139	4.05776	0.0134915	0.0899436	-0.692262
16:0_20:1BMP	0.552531	3.59363	5.32229	0.0140605	0.0925032	0.634622
18:0e_16:0PA	2.00778	4.96999	3.10998	0.0143598	0.0932457	1.5887
16:1_20:3PA	-0.46587	-3.74463	4.75255	0.0146659	0.0940124	-0.904737
16:0_22:4PS	0.722428	4.00009	4.16149	0.0149156	0.0944026	0.784444
16:0_22:6PE	0.561085	4.222	3.71648	0.0157059	0.0973288	0.642549
18:1e_18:2PI	-0.358858	-3.92361	4.15922	0.0159516	0.0973288	-0.641284
18:1e_16:0PE	-0.429412	-4.18211	3.74108	0.0159681	0.0973288	-0.809478
16:0e_20:2PE	-0.31077	-4.08209	3.85146	0.016269	0.0973288	-0.536942
18:0_20:1PA	0.33267	3.3652	5.70209	0.0163512	0.0973288	0.414319
18:0_20:4PC	0.519656	3.39202	5.36467	0.017406	0.102377	0.603745
18:0_18:2PS	0.168199	3.43932	5.0958	0.0178997	0.102377	0.224286
18:0_20:2BMP	0.303084	3.55072	4.72906	0.0179796	0.102377	0.38193
14:0_16:1PE	-0.276668	-3.24388	5.90137	0.0180202	0.102377	-0.46727
16:1_18:1PG	-0.283474	-3.6086	4.53466	0.0182231	0.102377	-0.48091
18:1_22:6BMP	0.472941	3.65881	4.32559	0.0188484	0.104713	0.558699
18:0_18:0PC	0.342186	3.46784	4.68609	0.0198656	0.109152	0.424585
18:1_20:5PC	0.300062	3.50195	4.5534	0.0201095	0.109291	0.378581
18:0e_22:6PC	0.45378	3.09481	5.91938	0.0216337	0.116082	0.539809
16:1e_18:2PE	-0.354705	-3.5425	4.23153	0.0218234	0.116082	-0.63197
14:0_18:2PC	0.347105	3.46462	4.28681	0.0230046	0.121077	0.429862
20:1_20:4PC	0.28034	3.08312	5.59745	0.023608	0.122136	0.356527
18:1_20:2PE	-0.275743	-3.10681	5.46119	0.0236944	0.122136	-0.465426
18:0_18:3PI	-0.281418	-3.07957	5.54052	0.024028	0.122592	-0.476776
16:0_16:0PS	-0.465838	-3.89901	3.33182	0.0247268	0.123566	-0.904651
18:0_18:0PI	0.332218	3.74789	3.53798	0.0248749	0.123566	0.41383
18:1_20:3PC	0.236054	2.9773	5.90424	0.0252071	0.123566	0.305742
18:0_18:1PC	0.2733	3.4839	3.9983	0.0252797	0.123566	0.348572
18:0e_20:5PC	0.52123	3.6972	3.5536	0.0256942	0.123566	0.605238
16:1e_18:0PS	0.383802	3.20268	4.75252	0.0257016	0.123566	0.468638
16:0e_18:0PC	0.209361	2.96243	5.81391	0.0261713	0.124625	0.274245
16:0_16:0PA	2.15911	3.97935	3.04445	0.0276274	0.129373	1.65952
16:1_20:3PE	-0.287645	-3.07743	4.98133	0.0276858	0.129373	-0.489332
16:1_20:1BMP	-0.301415	-3.34965	3.98337	0.0287597	0.131195	-0.517492
16:0_18:0PA	2.48874	3.86925	3.07987	0.0291383	0.131195	1.8027
18:0_18:2PE	0.232543	2.85126	5.96391	0.0293284	0.131195	0.301638
16:0_20:5PA	0.460659	2.88325	5.74358	0.0293595	0.131195	0.54662
18:1e_18:2BMP	-0.284125	-3.1389	4.52642	0.0294399	0.131195	-0.482221
18:1e_20:4PE	0.131105	2.99164	5.03722	0.0301098	0.131195	0.177733
18:0e_18:1PC	0.186939	2.8928	5.50378	0.0304664	0.131195	0.247246
18:1e_18:1PA	-0.322874	-2.83222	5.84929	0.0307135	0.131195	-0.562505
16:0_22:5PI	0.762802	3.49243	3.52561	0.0307279	0.131195	0.817871
18:0_20:1PC	0.271785	3.20259	4.18142	0.0308179	0.131195	0.346855
16:0_18:1PC	0.250668	2.9459	5.14274	0.0309621	0.131195	0.322699
16:0_18:3PC	0.29069	2.83855	5.70913	0.0312904	0.131472	0.368143
16:1_22:6PE	0.318061	3.0431	4.42388	0.0335723	0.137964	0.398417
18:2_20:2BMP	-0.188507	-2.75264	5.90021	0.0337549	0.137964	-0.301349
18:2_20:1BMP	-0.16789	-2.79453	5.58761	0.0338759	0.137964	-0.265155
22:6_22:6BMP	1.29343	3.4644	3.35943	0.0339391	0.137964	1.19751
18:1_18:2PC	0.223023	2.7659	5.71455	0.0343039	0.138322	0.290452
18:0_18:0PE	0.241953	3.39574	3.43458	0.0346592	0.138637	0.31261
18:0_22:5PC	0.456485	2.83877	5.06895	0.0357399	0.141825	0.542491
14:0_18:0PA	1.68661	3.47758	3.19694	0.0363208	0.142715	1.42579
16:0_20:4PE	0.53466	2.8398	4.96626	0.0365349	0.142715	0.617919
16:0_20:4PC	0.56176	2.8224	4.92122	0.0376703	0.144744	0.643173
16:1e_16:1PE	-0.275332	-2.90283	4.52785	0.037898	0.144744	-0.464608
18:0_22:6PC	0.53969	2.80808	4.86719	0.0387789	0.144744	0.62264
18:0_18:3PC	0.293282	2.8971	4.45631	0.0388678	0.144744	0.371037
16:1e_16:1PC	-0.300472	-3.06991	3.83978	0.0393737	0.144744	-0.515547
16:0_22:5PE	0.509056	2.7125	5.33837	0.0393899	0.144744	0.593646
16:0e_18:2PE	-0.230757	-2.59966	5.97641	0.0408277	0.144744	-0.378489
16:1_18:1BMP	-0.417766	-3.18392	3.46321	0.0408961	0.144744	-0.780329
16:0e_22:6PC	0.410786	2.668	5.43265	0.0409158	0.144744	0.496499
18:1_22:5PI	0.271874	2.83476	4.51698	0.0409474	0.144744	0.346956
18:0_22:4PE	0.293342	3.02822	3.83536	0.0410248	0.144744	0.371104
16:0_22:4PE	0.633716	2.95258	4.04913	0.0412314	0.144744	0.708157
16:1_20:5PE	0.287586	2.86795	4.35208	0.0412447	0.144744	0.364669
16:1_20:1PE	-0.254884	-2.60024	5.80468	0.0419061	0.144744	-0.424463
16:1_18:1PS	-0.166973	-2.79468	4.58466	0.042093	0.144744	-0.263565
16:1e_18:1PC	-0.240803	-2.78478	4.62562	0.0421441	0.144744	-0.397454
16:1e_20:1PE	-0.252826	-2.57406	5.98791	0.0421808	0.144744	-0.420483
18:0_20:5PI	0.457079	3.08233	3.60929	0.0422652	0.144744	0.543079
18:0_18:0PA	1.55096	3.23059	3.19873	0.0440092	0.149691	1.35104
18:0e_20:2PC	0.255741	2.67785	4.88276	0.0450071	0.152051	0.328539
16:0e_20:4PC	0.443247	2.84861	4.0485	0.0458104	0.152419	0.529318
18:0_20:3PS	0.156767	2.60671	5.22246	0.0459019	0.152419	0.210098
18:1_20:2PA	-0.383194	-2.68428	4.72032	0.0462482	0.152419	-0.697112
16:0e_18:1PI	-0.261612	-2.73644	4.45502	0.046344	0.152419	-0.437549
18:1e_16:0PA	-0.211409	-2.5808	5.31289	0.0466485	0.152419	-0.342651
16:0_20:1PI	0.526236	3.11559	3.25322	0.0472114	0.152419	0.609978
18:0_20:5PA	0.348845	2.49026	5.98419	0.04725	0.152419	0.431725
18:1_20:1PE	-0.245677	-2.47641	5.9996	0.0480413	0.153401	-0.406745
20:2_22:6PC	0.399664	2.47588	5.95896	0.0483464	0.153401	0.485081
18:1_20:3PI	-0.183709	-2.57929	5.08951	0.0486539	0.153401	-0.292844
18:1e_20:3PI	-0.270106	-2.64914	4.66153	0.0487815	0.153401	-0.454241
16:1_22:6PC	0.262983	2.45802	5.99924	0.0492565	0.153406	0.336836
18:0_22:4PC	0.382031	2.54554	5.22715	0.0494907	0.153406	0.46679
16:0e_22:5PE	0.347728	3.03192	3.29848	0.0497305	0.153406	0.430529
16:0_22:6PI	0.616403	2.67606	4.41611	0.0500104	0.153406	0.692787
18:1_18:1PA	-0.343886	-2.79124	3.86429	0.0512127	0.156136	-0.607981
16:0_22:4PI	0.697122	2.69495	4.06927	0.0533946	0.160627	0.763091
18:1_18:1PE	-0.282659	-2.42855	5.67778	0.0535776	0.160627	-0.479269
18:1_18:1PS	-0.0914949	-2.41486	5.79879	0.0536495	0.160627	-0.138433
14:0_20:4PC	0.864008	2.77023	3.75653	0.0539823	0.160662	0.898408
20:3_20:4PC	0.518216	2.51404	4.84762	0.0550782	0.162953	0.602377
18:0_18:1BMP	0.185746	2.42468	5.43843	0.0557646	0.164013	0.245795
16:0e_22:4PC	0.52047	2.59034	4.30876	0.0563721	0.164831	0.604517
18:0e_22:4PC	0.339581	2.62248	4.0606	0.0577599	0.167907	0.421782
14:0_16:0PE	-0.26266	-2.55441	4.27704	0.0590776	0.170744	-0.439599
18:1e_16:0PC	-0.116532	-2.36423	5.47268	0.0600132	0.171769	-0.17875
18:1e_20:5BMP	0.343026	2.38272	5.16855	0.0612996	0.171769	0.425487
20:1_22:5PC	0.215939	2.37621	5.19465	0.0615586	0.171769	0.282071
18:1_22:4PI	0.29353	2.67465	3.62787	0.0615651	0.171769	0.371313
16:0e_16:0PA	0.841462	2.66351	3.66427	0.0615872	0.171769	0.880852
14:0_16:0PC	0.142391	2.44728	4.67347	0.0616013	0.171769	0.192056
14:0_18:1PC	0.137705	2.32155	5.66684	0.061837	0.171769	0.186127
18:1e_18:1PC	-0.121909	-2.32543	5.55292	0.0624492	0.172512	-0.187558
18:0_20:4BMP	0.60743	2.27578	5.96736	0.0634024	0.174182	0.684756
16:0_22:6PA	0.234016	2.26032	5.79856	0.0660411	0.177888	0.303361
14:0_22:6PC	0.907449	2.33915	5.03729	0.0660687	0.177888	0.931645
18:0_22:6PE	0.226005	2.50313	4.02042	0.0662288	0.177888	0.293964
16:0e_16:0PE	-0.225439	-2.2938	5.39179	0.0665108	0.177888	-0.368548
16:1_18:2PG	0.65632	2.43228	4.36341	0.0665302	0.177888	0.727981
14:0_18:0PS	-0.464241	-2.607	3.56635	0.0669361	0.178022	-0.900343
16:0_20:2BMP	0.38716	2.24417	5.79831	0.067501	0.178109	0.472135
16:0_20:2PA	-0.214831	-2.22275	5.99963	0.0679434	0.178109	-0.348925
18:0_22:5PI	0.524073	2.68676	3.26873	0.0680378	0.178109	0.607932
16:1_18:2BMP	-0.433148	-2.56667	3.61944	0.0686168	0.17869	-0.818956
18:1e_22:6BMP	0.59768	2.32549	4.69221	0.0709999	0.183937	0.675979
18:2_22:6BMP	0.429705	2.36604	4.3781	0.0715654	0.184447	0.515717
16:0e_22:6PE	0.303848	2.34565	4.37961	0.0732452	0.187808	0.382776
18:1e_20:5PE	0.194046	2.15499	5.92715	0.0751505	0.191711	0.255859
16:1_18:0PG	-0.336498	-2.24851	4.87669	0.0757644	0.192295	-0.591827
16:0_22:5PC	0.495119	2.18811	5.36012	0.0766419	0.19354	0.580261
16:0_20:2PS	0.132377	2.13339	5.89474	0.0776669	0.195143	0.179355
18:1_20:1PA	-0.411215	-2.35647	3.99035	0.0781195	0.195299	-0.764187
16:1_16:1PI	-0.482101	-2.30513	4.20863	0.0792029	0.197022	-0.949256
18:2_20:1PC	0.199961	2.35082	3.84273	0.0811134	0.200776	0.262987
18:1e_16:1PE	-0.372429	-2.14962	5.20685	0.0821037	0.201891	-0.672149
18:0e_14:0PE	-0.260317	-2.22886	4.44114	0.0830367	0.201891	-0.435022
18:0_22:4PI	0.489898	2.47679	3.24108	0.0832235	0.201891	0.575214
20:2_20:4PC	0.189707	2.09126	5.74821	0.083492	0.201891	0.250607
16:0_18:3PE	0.266527	2.45559	3.29586	0.0835828	0.201891	0.340878
18:0_18:2BMP	0.179258	2.1484	4.70545	0.0878567	0.208802	0.237879
18:1e_20:5PC	0.297504	2.10625	5.09234	0.0880364	0.208802	0.375739
18:2_18:2BMP	-0.243947	-2.07131	5.47503	0.088218	0.208802	-0.403441
16:1_20:1PA	-0.475348	-2.35495	3.45238	0.0884399	0.208802	-0.930568
16:0_20:1PC	0.252109	2.10514	5.05805	0.0885321	0.208802	0.32436
20:1_22:6PC	0.137418	2.01628	5.97044	0.0905994	0.212636	0.185763
16:0_20:5PE	0.456715	2.28762	3.58156	0.0918335	0.212636	0.542718
18:1e_18:0BMP	0.257711	2.05695	5.20799	0.0925526	0.212636	0.330801
16:0e_20:1PE	-0.16041	-2.00881	5.82071	0.0927689	0.212636	-0.252243
18:1_18:2PA	-0.28054	-2.18139	4.09403	0.0930325	0.212636	-0.475013
14:0_16:0PA	0.789241	2.41806	3.0453	0.0930544	0.212636	0.839348
20:4_20:4PC	0.358916	1.99521	5.98839	0.0931345	0.212636	0.442456
18:1_20:2BMP	-0.268557	-2.18978	3.96605	0.0942973	0.213098	-0.451182
16:1_20:4PE	0.119104	2.0373	5.23361	0.0946792	0.213098	0.162344
18:1e_18:0PC	0.123193	1.98892	5.88453	0.0947937	0.213098	0.167606
18:0e_20:1PC	0.20638	1.98234	5.95951	0.0950415	0.213098	0.270684
16:0_22:4PC	0.493743	2.07601	4.72519	0.0957871	0.213788	0.578932
16:0_16:0BMP	0.935993	2.01954	5.30099	0.0962047	0.213788	0.953074
18:1_22:4PA	-0.215063	-1.96375	5.99844	0.097201	0.214233	-0.349351
18:1e_20:3PE	-0.15169	-2.00106	5.43257	0.0972617	0.214233	-0.237337
16:0e_22:5PC	0.353168	2.13175	4.11716	0.0980501	0.215022	0.436341
16:1e_14:0PC	-0.167239	-1.97172	5.63614	0.0992148	0.216626	-0.264026
18:1_22:4BMP	0.203656	1.97424	5.50848	0.100059	0.217519	0.267423
18:1e_18:1BMP	-0.209851	-1.95609	5.25134	0.105075	0.226745	-0.339804
16:1_22:5PC	0.309967	1.97717	4.96417	0.10537	0.226745	0.389531
18:1_20:4PC	0.24209	1.91195	5.83596	0.105788	0.226745	0.312769
16:0_22:6PC	0.531959	1.9258	5.55612	0.106303	0.226745	0.615378
18:0_18:0PS	0.0946312	2.00703	4.55553	0.10657	0.226745	0.130445
16:0_20:3BMP	0.450208	1.885	5.98894	0.108491	0.229854	0.53626
16:0_18:1PI	0.187413	1.95051	4.9119	0.10963	0.230271	0.247822
18:0e_22:6PS	0.265342	1.88157	5.89085	0.109821	0.230271	0.339527
18:0_18:2PI	-0.14803	-1.92214	5.23068	0.110069	0.230271	-0.231125
18:0e_16:1PE	-0.171353	-1.92147	5.15753	0.11095	0.231146	-0.271171
16:1_16:1BMP	-0.57827	-2.16988	3.20134	0.112803	0.23307	-1.24561
16:1_18:1PE	-0.249142	-1.92443	4.95249	0.112843	0.23307	-0.413389
16:1_20:2PE	-0.255887	-1.85945	5.88429	0.113272	0.23307	-0.426406
16:1e_16:0PC	-0.145648	-1.88697	5.25309	0.115019	0.235695	-0.227098
20:3_22:6BMP	0.525471	2.11215	3.35313	0.11553	0.235775	0.609255
16:0_20:5PI	0.306264	1.82175	5.94704	0.118771	0.241404	0.385446
16:1_20:3BMP	-0.315884	-1.95041	4.08922	0.121351	0.245649	-0.547688
16:0e_20:2PC	0.144796	1.78969	5.75681	0.125789	0.253607	0.19509
18:0e_16:1PC	0.111359	1.8497	4.63132	0.128222	0.257312	0.152325
18:1_22:4PC	0.217647	1.79986	5.28173	0.128656	0.257312	0.284096
18:1_20:3PS	0.104428	1.84483	4.53084	0.130388	0.258215	0.143299
16:1e_20:3PC	-0.182942	-1.86635	4.2988	0.130418	0.258215	-0.29149
16:1e_22:6PE	0.250073	1.81578	4.87076	0.130657	0.258215	0.322012
16:0e_20:3PE	-0.149742	-1.74476	5.96185	0.131958	0.25976	-0.234027
18:1_20:4PS	0.711042	1.99502	3.1834	0.134706	0.264129	0.774875
14:0_18:1PE	-0.115567	-1.72919	5.67298	0.137353	0.268268	-0.177176
18:0_22:4PA	0.162216	1.83859	4.07638	0.138484	0.269424	0.216879
18:0_20:5PE	0.345542	1.79348	4.48971	0.139489	0.270328	0.428187
16:1e_22:5PC	-0.20655	-1.75034	5.03111	0.140098	0.270459	-0.333788
18:1e_20:4PC	0.150035	1.6888	5.95891	0.142563	0.274159	0.201678
18:1_18:1BMP	-0.142374	-1.72851	4.76894	0.147303	0.281838	-0.22158
18:1_20:1PI	-0.0928525	-1.86284	3.43223	0.147683	0.281838	-0.140591
16:0e_22:4PE	0.105694	1.80184	3.49389	0.156225	0.297005	0.144952
18:0e_20:4PE	0.210297	1.61201	5.71679	0.160527	0.304028	0.275361
16:1_18:1PC	-0.19177	-1.64553	4.13521	0.172873	0.326175	-0.307161
18:1_20:5BMP	-0.169545	-1.55099	5.58564	0.17551	0.329906	-0.268026
18:0_22:5PE	0.315718	1.52768	5.96322	0.177752	0.33287	0.39585
14:0_16:1PA	-0.268795	-1.57245	4.648	0.181025	0.337733	-0.451651
16:0e_20:4PE	0.139523	1.55797	4.84626	0.181809	0.337936	0.18843
16:1_22:4PE	0.118848	1.62509	3.82499	0.18271	0.338352	0.162014
16:1e_20:3PE	-0.225962	-1.56557	4.53948	0.184068	0.339609	-0.369524
18:1_20:4PA	-0.168277	-1.54435	4.78362	0.185762	0.341475	-0.265825
18:0_20:4PE	0.267366	1.47223	5.98793	0.191475	0.349765	0.341834
18:0e_20:4BMP	0.442969	1.47156	5.98517	0.191671	0.349765	0.52904
16:1e_20:5PE	0.176092	1.6032	3.56979	0.19262	0.350218	0.234001
16:0_18:1PE	-0.0773532	-1.5562	4.02492	0.19421	0.351829	-0.11615
16:0_20:4PI	0.327736	1.5091	4.63058	0.196203	0.354156	0.408969
14:0_20:2PC	0.477827	1.48565	4.88348	0.198867	0.357674	0.563477
18:0_18:1PI	0.157378	1.49227	4.47981	0.202425	0.362768	0.21086
18:0_20:4PI	0.243472	1.53448	3.65396	0.206284	0.368364	0.314374
18:1_22:5PC	0.185261	1.42298	5.35736	0.210272	0.374149	0.245205
18:2_22:5BMP	0.271754	1.3962	5.93057	0.212678	0.377088	0.346819
18:1_22:6PC	0.162969	1.38989	5.99049	0.214012	0.378112	0.217812
14:0_20:1PC	0.339885	1.38766	5.90463	0.21534	0.379119	0.422109
16:1_18:0PC	0.120643	1.39008	5.69959	0.21636	0.379579	0.164326
18:0e_18:0PE	0.228504	1.41338	4.7276	0.219876	0.384399	0.296903
18:0e_14:0PC	0.109672	1.3849	5.36794	0.220886	0.384646	0.150133
18:0_18:1PS	0.0465049	1.36809	5.84309	0.221556	0.384646	0.0655791
20:1_20:2PC	0.103692	1.43028	4.16205	0.223208	0.386173	0.142338
18:1_18:3BMP	-0.147977	-1.41205	4.20196	0.227521	0.39214	-0.231036
18:1e_20:1PC	-0.11062	-1.34201	5.98963	0.228226	0.39214	-0.169129
18:0_18:1PA	0.13491	1.33351	5.86418	0.231822	0.394679	0.182578
16:0_20:1PA	0.176649	1.32989	5.92935	0.232423	0.394679	0.234684
16:1_18:2PE	-0.150125	-1.38084	4.44615	0.232689	0.394679	-0.234677
16:0_18:1BMP	0.261001	1.32753	5.96692	0.232861	0.394679	0.33457
20:1_22:5PE	0.209667	1.3268	5.39926	0.23792	0.401101	0.27461
18:1_20:2PS	-0.145794	-1.35373	4.62144	0.238254	0.401101	-0.227343
18:0e_18:1PS	-0.199542	-1.4338	3.27828	0.239694	0.40217	-0.321102
18:0_22:5PS	0.16894	1.30474	5.64605	0.242632	0.404924	0.225201
16:1_22:5PE	0.0984842	1.31169	5.25649	0.243992	0.404924	0.135514
18:1e_22:5PC	0.105098	1.2918	5.94374	0.244378	0.404924	0.144175
14:0_16:1PC	-0.0774249	-1.29686	5.60195	0.245529	0.404924	-0.116262
18:0_22:6PS	0.140688	1.2967	5.54117	0.246109	0.404924	0.189904
18:0_20:4PA	-0.154229	-1.43097	3.0576	0.246194	0.404924	-0.241661
18:2_18:2PC	0.178011	1.27591	5.98849	0.249239	0.408589	0.236354
18:1e_22:6PI	-0.208533	-1.30137	4.77692	0.252357	0.412348	-0.337399
16:0_22:5PG	-0.463813	-1.31321	4.2334	0.255771	0.416162	-0.899193
18:1_20:1PS	-0.0768592	-1.27215	5.18984	0.25734	0.416162	-0.115377
16:0_16:1PS	-0.079699	-1.24977	5.99263	0.257978	0.416162	-0.119822
18:1e_20:4BMP	0.278391	1.2673	5.28499	0.258021	0.416162	0.354329
18:1_20:3PA	-0.182982	-1.25451	5.59394	0.259524	0.417242	-0.29156
16:0_20:3PE	0.164467	1.24447	5.70477	0.262013	0.419893	0.21967
16:1_20:4PC	0.0989912	1.31469	3.74174	0.263398	0.420763	0.13618
18:0e_18:2PE	0.185162	1.30662	3.75456	0.265626	0.422971	0.245084
16:1_18:2PA	-0.19732	-1.28843	3.90438	0.268645	0.426421	-0.317103
14:0_14:0PC	0.119452	1.31105	3.3598	0.272254	0.430781	0.162793
18:1e_16:0PS	0.0871646	1.21934	5.18733	0.27524	0.434133	0.12057
16:1_18:0PI	0.131094	1.21147	5.37344	0.276284	0.434409	0.177719
16:1e_18:2PC	-0.0781546	-1.22495	4.68184	0.278627	0.436719	-0.117403
18:0e_18:1BMP	0.155149	1.20803	5.05376	0.280509	0.436883	0.208079
18:1e_18:1PE	-0.168108	-1.19381	5.6004	0.280656	0.436883	-0.265533
16:0_16:1PG	-0.294908	-1.24375	3.95686	0.282188	0.436883	-0.504117
18:1e_22:4PE	0.107987	1.18591	5.76483	0.282226	0.436883	0.147941
18:0_20:3PE	0.122556	1.16963	5.94139	0.286921	0.441603	0.166788
18:1e_20:1PE	-0.135882	-1.18999	4.91302	0.288358	0.441603	-0.2107
20:2_20:2PC	-0.113519	-1.17359	5.55619	0.2884	0.441603	-0.173838
16:0e_20:5PE	0.109913	1.1736	5.50602	0.288808	0.441603	0.150447
14:0_14:0PA	0.350475	1.23112	3.72082	0.290375	0.442644	0.433467
18:0_20:1PI	0.108396	1.17402	5.17909	0.291533	0.443059	0.148474
18:1_20:2PC	0.0447888	1.16039	5.58183	0.293103	0.444095	0.0632114
16:0_18:2BMP	0.290874	1.14595	5.80849	0.296821	0.448371	0.368348
16:0e_20:3PI	-0.14504	-1.20284	3.75362	0.299378	0.449642	-0.226071
18:0e_20:4PI	0.250823	1.16497	4.7037	0.299689	0.449642	0.322878
18:1_20:5PA	-0.221108	-1.13383	5.96606	0.300361	0.449642	-0.360505
18:1_20:5PS	0.215623	1.14713	5.03533	0.302895	0.452083	0.281696
16:0_18:1PA	0.0966041	1.16351	4.00502	0.309221	0.460151	0.133043
18:1e_14:0PC	-0.0633395	-1.13289	4.61933	0.312615	0.463495	-0.0944019
18:0e_22:4PI	0.224998	1.13707	4.4239	0.313322	0.463495	0.292779
14:0_18:1PA	-0.0867658	-1.14489	3.98743	0.316289	0.465696	-0.130943
16:1_18:0PE	0.0936851	1.1261	4.49115	0.316673	0.465696	0.129197
18:1e_22:4PC	0.154866	1.14172	3.84685	0.319618	0.468648	0.207726
18:0_20:2PI	-0.113885	-1.0814	5.95648	0.321344	0.469682	-0.174434
16:1_18:0PA	0.106475	1.08394	5.68561	0.322202	0.469682	0.145971
18:0_20:2PA	-0.123091	-1.14714	3.47764	0.324072	0.470457	-0.1895
18:0_20:3PA	-0.176505	-1.12593	3.90349	0.324615	0.470457	-0.280169
16:1_22:5BMP	0.168705	1.09049	4.87127	0.326477	0.471788	0.22491
18:1_22:4PE	0.079707	1.11991	3.82162	0.328156	0.472847	0.11064
16:1e_22:5PE	0.0763356	1.07214	5.26911	0.330286	0.474549	0.106128
16:0_18:1PG	-0.107869	-1.05729	5.33722	0.335866	0.480028	-0.164673
18:0_22:4PS	0.174817	1.04836	5.82337	0.33602	0.480028	0.232436
18:1_22:5PE	0.112779	1.0549	5.31989	0.337006	0.480065	0.154167
16:1e_18:1PI	-0.56229	-1.02729	5.84592	0.3449	0.489914	-1.19195
18:1e_16:0PG	0.245223	1.02266	5.69361	0.34794	0.492833	0.316404
16:0_16:0PE	-0.0759719	-1.02766	4.8952	0.352185	0.497436	-0.113991
18:2_22:6PC	0.136588	1.03042	4.38407	0.356267	0.500375	0.184709
16:1_22:6BMP	0.136588	1.03042	4.38407	0.356267	0.500375	0.184709
18:2_20:3PC	0.164315	1.02687	4.1836	0.360147	0.504407	0.219481
14:0_22:5PC	0.684932	0.999495	4.28326	0.370622	0.517629	0.75269
18:0e_18:2PS	0.11871	0.962858	5.86551	0.373616	0.520357	0.161836
16:0_18:2PE	0.117693	0.986163	4.06924	0.378998	0.526386	0.160524
16:1e_22:4PE	-0.0408702	-0.948354	5.82124	0.380638	0.527022	-0.0602021
16:1e_18:0PI	-0.923777	-1.02159	3.02693	0.381564	0.527022	-3.71362
16:1_20:4PA	-0.14285	-0.961896	4.43638	0.385548	0.529686	-0.22238
16:0e_22:4PI	0.20152	0.969674	4.12126	0.385612	0.529686	0.264861
18:2_20:4PC	0.216392	0.917404	5.33751	0.398488	0.545874	0.282609
18:1e_18:0PE	0.145216	0.9167	5.1562	0.400144	0.546645	0.19562
18:1e_18:3PE	-0.0884166	-0.910381	5.34977	0.401777	0.54738	-0.133554
18:1e_20:3BMP	-0.104719	-0.902768	5.59922	0.403812	0.548657	-0.159588
18:1_22:6PA	-0.232966	-0.89153	5.70446	0.408672	0.553619	-0.382638
18:1_20:3BMP	-0.0449839	-0.931393	3.6075	0.409678	0.553619	-0.066403
16:1_22:4PC	0.317229	0.873824	5.9972	0.415829	0.560417	0.397507
20:2_20:4PE	0.105783	0.895707	4.26857	0.418054	0.5619	0.145069
18:2_20:2PC	0.137724	0.878813	4.70199	0.422133	0.564094	0.186151
18:0_18:1PG	-0.129682	-0.870422	5.06534	0.423393	0.564094	-0.200385
18:0_20:2PE	0.0841689	0.860968	5.68322	0.424084	0.564094	0.116589
16:0e_14:0PC	0.0383924	0.857385	5.99068	0.424199	0.564094	0.0543517
16:1e_22:4PC	-0.136362	-0.854741	5.3822	0.429092	0.569087	-0.211501
18:1e_22:4BMP	0.197749	0.833381	5.48551	0.4394	0.581217	0.260326
18:1_20:4PG	-0.171278	-0.840481	4.55801	0.44248	0.583747	-0.27104
18:1e_22:6PC	0.0545343	0.80742	5.74725	0.451537	0.594128	0.0766061
14:0_20:1PE	-0.105492	-0.804411	5.6739	0.453535	0.59519	-0.160833
18:0_20:3PI	-0.0758177	-0.806075	4.79914	0.458262	0.599819	-0.113751
18:1_22:6PI	0.112516	0.799818	4.82608	0.461352	0.602287	0.153826
20:3_22:6PA	0.310799	0.783	5.89333	0.46392	0.604062	0.390447
18:0e_18:1PI	0.124469	0.796814	4.49825	0.465512	0.604561	0.169244
18:0_22:5PA	0.132928	0.785206	5.02849	0.467697	0.605825	0.180057
18:0_20:4PG	0.285987	0.778825	5.30674	0.469372	0.605972	0.362876
18:1_22:5PS	-0.161398	-0.770221	5.88641	0.47094	0.605972	-0.253941
18:1_20:4PI	0.0869608	0.773166	5.47961	0.471447	0.605972	0.1203
18:0_18:3PE	0.164025	0.763349	5.42261	0.477137	0.611714	0.219122
18:0e_22:6PI	0.155092	0.762166	5.30178	0.47848	0.611867	0.208007
18:1_20:1BMP	-0.0686674	-0.766195	4.77356	0.479711	0.611876	-0.102632
20:4_22:6PA	0.922975	0.767797	4.27254	0.482851	0.61429	0.94334
18:1e_20:3PC	0.0976249	0.781813	3.48071	0.484061	0.61429	0.134385
18:0_20:2PS	0.0818046	0.777549	3.14771	0.491078	0.621618	0.11344
16:1_18:0PS	-0.0379378	-0.691835	5.61741	0.516598	0.65227	-0.055798
16:0e_18:1BMP	0.16913	0.700284	4.0096	0.522254	0.65775	0.225435
18:0_20:1PE	0.138765	0.675606	5.22942	0.528011	0.663331	0.18747
18:0e_16:0PE	-0.105208	-0.690503	3.80116	0.529718	0.663807	-0.160376
16:0e_16:1PC	0.0491374	0.658187	5.99756	0.534851	0.668564	0.0692036
16:0_20:2PI	-0.0509172	-0.683495	3.42028	0.537754	0.670517	-0.0753941
18:0e_18:0PS	-0.0680353	-0.644298	5.98788	0.543259	0.675695	-0.101653
18:1e_18:0PS	0.0678142	0.637557	5.98852	0.547348	0.679092	0.0946606
16:1_20:2PC	-0.0430247	-0.634628	4.90867	0.554066	0.685725	-0.0634464
18:2_20:4PI	0.0633034	0.624993	5.86447	0.555496	0.685798	0.0885533
16:0_16:1PE	-0.0663603	-0.61844	5.60917	0.560539	0.69032	-0.0990622
18:0e_16:0PC	-0.0886431	-0.631929	3.77827	0.563641	0.691776	-0.133912
18:1e_22:4PI	-0.104417	-0.61852	4.78317	0.56449	0.691776	-0.159101
16:0_20:4PG	0.1297	0.60655	5.57784	0.567995	0.693032	0.17594
18:0_18:1PE	0.121265	0.601351	5.98448	0.569668	0.693032	0.165128
18:1e_18:1PS	-0.0395636	-0.601314	5.98982	0.569672	0.693032	-0.058238
16:0_18:2PI	-0.0514041	-0.599883	5.64527	0.571857	0.694001	-0.0761345
18:0_20:3PG	-0.192876	-0.605995	4.55176	0.573454	0.694254	-0.309138
14:0_18:1PG	-0.0806708	-0.607958	3.84424	0.577295	0.697216	-0.121346
16:1e_20:4PE	0.0512485	0.587933	5.37974	0.580395	0.697639	0.0721038
16:0_22:4PA	0.0766426	0.587657	5.411	0.580435	0.697639	0.106539
16:1_20:3PC	0.0721723	0.570772	4.2278	0.59713	0.71469	0.100537
14:0_18:0PE	0.0427615	0.561092	5.33668	0.597481	0.71469	0.0604093
18:1_20:5PI	0.0680965	0.558072	4.66658	0.602501	0.717903	0.0950419
18:1e_20:2PC	-0.064405	-0.564412	3.87464	0.60354	0.717903	-0.096044
16:0e_20:4PI	0.144095	0.556535	4.48209	0.604474	0.717903	0.194207
18:1e_16:0PI	0.0640062	0.525073	4.70375	0.623325	0.737592	0.0895066
18:1e_16:0BMP	-0.107118	-0.52188	5.00863	0.624003	0.737592	-0.163458
16:0e_18:1PC	0.0334614	0.506131	5.95528	0.63095	0.744042	0.0474845
16:0_20:3PA	-0.0688654	-0.521964	3.56378	0.632435	0.744042	-0.102938
18:1_18:2PE	0.0570974	0.495088	5.89447	0.638449	0.747299	0.0801083
18:1_20:1PC	0.0387526	0.506417	4.11415	0.638501	0.747299	0.0548521
20:1_20:4PE	-0.0369923	-0.497347	5.00924	0.640003	0.747299	-0.0543807
16:1_16:1PG	0.130483	0.491786	5.71553	0.641183	0.747299	0.176939
18:1_20:4BMP	0.0538929	0.481155	5.94931	0.64759	0.75154	0.0757282
18:0e_18:2PI	-0.0451243	-0.485174	5.06067	0.647827	0.75154	-0.0666152
16:0e_22:6PI	-0.0939736	-0.478204	5.63129	0.6505	0.752894	-0.142375
18:2_20:4PE	0.0537198	0.476223	4.25871	0.657326	0.759037	0.0754913
18:1_20:5PE	0.0910535	0.470047	4.12924	0.662076	0.761374	0.125722
18:1e_18:3PC	0.0664257	0.469021	4.19546	0.662395	0.761374	0.0927834
16:1_20:1PC	-0.0498026	-0.454853	5.02409	0.668194	0.765169	-0.0737008
18:1_22:6PE	-0.0398003	-0.468931	3.24217	0.668867	0.765169	-0.0585936
18:1_18:2PS	-0.0282172	-0.449574	5.4666	0.670288	0.765169	-0.0412942
16:0_20:4PA	-0.0395298	-0.449999	4.50925	0.673509	0.767094	-0.0581873
16:0_18:2PA	-0.0418419	-0.439506	5.98784	0.675713	0.767856	-0.0616643
18:0_18:2PG	-0.0576858	-0.421164	5.84916	0.688672	0.780807	-0.0857199
16:0e_16:0PC	0.017397	0.419072	5.73008	0.690417	0.781014	0.0248827
16:0_18:0PG	0.0545005	0.417796	4.37383	0.695801	0.785328	0.0765597
14:0_18:1BMP	0.0827269	0.404424	5.88364	0.700192	0.788504	0.114669
16:0_20:2PG	0.0580091	0.397827	5.19762	0.706574	0.793903	0.081352
16:0_20:1PG	-0.0863827	-0.390981	5.72585	0.709943	0.7959	-0.130338
18:0e_20:1PE	-0.0329523	-0.396728	3.42036	0.715049	0.799831	-0.048341
16:1e_20:2PC	-0.0941999	-0.375314	4.19708	0.725629	0.808535	-0.142735
18:0e_18:1PG	0.0412821	0.367404	5.93425	0.726064	0.808535	0.058361
16:0e_18:1PA	0.0289829	0.320785	5.18514	0.760901	0.845446	0.041219
16:0_20:1PE	-0.038895	-0.318732	3.51289	0.767963	0.851401	-0.0572341
18:0e_20:3PE	0.0513533	0.30589	5.71137	0.77053	0.852356	0.0722476
20:1_22:4PC	0.0332005	0.301006	4.56977	0.776619	0.857195	0.0471202
16:1_18:2PC	0.0218682	0.294613	4.08908	0.782643	0.860883	0.0312091
16:0_20:3PG	0.057078	0.286704	5.54047	0.784756	0.860883	0.0800818
16:0_20:1PS	0.0303751	0.285392	5.88272	0.785125	0.860883	0.0431696
16:0e_18:1PG	-0.0361479	-0.281795	5.98241	0.787595	0.861701	-0.0531163
16:1_18:0BMP	0.0430672	0.280758	4.4616	0.791442	0.863223	0.0608321
16:0_18:2PG	-0.0416802	-0.276752	4.84015	0.793398	0.863223	-0.061421
20:1_20:1PC	0.0330063	0.277636	3.89456	0.795404	0.863223	0.046849
18:1_18:3PE	0.029162	0.275256	4.28354	0.795892	0.863223	0.0414701
16:1e_18:0PC	0.0388417	0.263583	5.98619	0.800939	0.863966	0.0549758
18:2_20:3BMP	0.0453055	0.268789	3.81419	0.802	0.863966	0.0639246
18:1e_18:2PC	0.0161414	0.264757	4.44096	0.803038	0.863966	0.0231012
18:0e_20:3PI	0.0312564	0.260778	5.15468	0.804363	0.863966	0.0444031
18:1_22:6PS	-0.0306977	-0.26379	3.9232	0.805216	0.863966	-0.0449814
18:0e_18:1PE	-0.0394062	-0.252818	5.96561	0.808894	0.866054	-0.0580015
16:1e_22:6PC	0.0414394	0.230302	4.68267	0.827577	0.884164	0.0585789
18:0e_18:1PA	0.0399671	0.225705	4.18799	0.832021	0.884562	0.0565379
14:0_18:2PE	-0.0150376	-0.222398	5.35302	0.832243	0.884562	-0.0218594
16:0_20:2PE	-0.0323125	-0.22567	3.73669	0.833258	0.884562	-0.0473868
16:0e_16:0PG	0.111866	0.203766	5.99997	0.845272	0.892583	0.152983
18:0e_20:2PE	-0.0306718	-0.202583	5.65519	0.846551	0.892583	-0.0449428
16:0_16:1PC	0.0158923	0.201589	5.71952	0.847215	0.892583	0.0227475
18:1_18:3PC	0.02935	0.202732	4.62693	0.847954	0.892583	0.0417337
16:0_18:0PE	0.0135377	0.201984	3.52371	0.851043	0.893953	0.0193998
14:0_16:0PG	-0.0730896	-0.192205	3.9195	0.857128	0.898457	-0.109498
18:1e_20:4PI	0.0345495	0.183136	4.79478	0.862182	0.901864	0.0490027
18:1_20:3PE	0.0218178	0.174728	5.73492	0.867298	0.905321	0.031138
18:0_18:3PS	-0.0197868	-0.175111	4.05924	0.869381	0.905605	-0.0288326
16:0_16:1BMP	-0.0519801	-0.16739	4.84141	0.873829	0.90629	-0.0770107
16:0e_18:0PE	-0.0186492	-0.164722	5.71028	0.874838	0.90629	-0.0271591
18:1_22:4PS	0.0442606	0.163898	5.69082	0.875476	0.90629	0.0624817
18:0_20:1PS	0.019647	0.156535	4.7811	0.882005	0.911162	0.0280698
18:1_18:1PC	-0.0121222	-0.145063	5.98478	0.889423	0.915446	-0.0175954
16:0_20:3PI	0.0114271	0.14613	3.63066	0.891567	0.915446	0.0163923
20:1_20:3PE	-0.0152893	-0.143037	5.19563	0.891644	0.915446	-0.0222282
18:1_22:5PA	-0.025576	-0.1298	5.91679	0.901025	0.922375	-0.0373784
16:0_16:0PC	-0.0064419	-0.127213	5.94215	0.902967	0.922375	-0.00932377
16:1e_20:4PC	-0.0153582	-0.128689	3.92518	0.903927	0.922375	-0.0223291
18:1e_18:0PA	0.0113792	0.124306	3.4346	0.908	0.923818	0.016324
18:1_20:4PE	-0.00901393	-0.120037	5.10311	0.909037	0.923818	-0.0130633
18:0_22:6PA	-0.00946947	-0.0743445	4.13299	0.944196	0.957603	-0.0137267
16:0_18:1PS	0.00255736	0.0695289	5.73549	0.946929	0.95843	0.00368478
16:1_20:4PI	0.0141434	0.0503214	5.40375	0.961674	0.971388	0.0202616
16:0_16:0PG	0.00779021	0.0340579	3.65256	0.97461	0.980728	0.0111953
18:0_18:2PA	-0.00389338	-0.0329111	5.82836	0.974843	0.980728	-0.00562793
16:0_16:1PI	0.0022099	0.018451	4.8652	0.986012	0.989972	0.00318469
16:0e_20:1PC	-0.000256775	-0.00351092	5.51163	0.997322	0.999321	-0.000370496
18:2_18:2PE	7.36196e-05	0.000622209	5.23114	0.999527	0.999527	0.000106207
