# Supplementary material for: Type I IFN induces long-chain acyl-CoA synthetase 1 to generate a phosphatidic acid reservoir for lipotoxic saturated fatty acids
Source: J Lipid Res. 2024 Dec 14;66(1):100730. doi: 10.1016/j.jlr.2024.100730 (PMC11786746; doi:10.1016/j.jlr.2024.100730)
Supplement: Proteomics Data Supplement [file mmc3.xlsx]

## Sheet: Read me
In each sheet of a spreadsheet, the following columns are labeled:
Protein name
Log2 fold change for a given comparison
Statistics metric (DESeq2)
P-value
Adjusted P-value (DESeq2)

## Sheet: WT IFN-I vs WT
Protein	log2FoldChange[ifni/basal]	Statistics	P-value	Adjusted P-value	wt_basal_1	wt_basal_5	wt_basal_13	wt_basal_15	wt_basal_17	wt_IFNI_2	wt_IFNI_6	wt_IFNI_14	wt_IFNI_16	wt_IFNI_18
sp|Q3U5Q7|CMPK2_MOUSE	1.99206	8.2623	1.42896e-16	4.4255e-13	12.3677	19.426	4.88438	9.19393	18.8186	53.5921	47.4114	49.3991	45.8171	60.7881
sp|P29477|NOS2_MOUSE	7.28021	7.15161	8.57632e-13	1.32804e-09	0	0	0	0	0	24.8821	12.8406	50.4501	30.8999	21.2759
sp|Q8CBB9|RSAD2_MOUSE	6.59706	6.90979	4.85369e-12	4.00685e-09	0	0	0	0	0	17.226	14.8161	18.9188	19.1793	17.2233
tr|E9PV48|E9PV48_MOUSE	1.66787	6.90069	5.17514e-12	4.00685e-09	10.465	17.4834	7.81501	10.2155	24.7613	42.1081	39.5095	48.348	47.9482	46.6042
sp|Q9Z0E6|GBP2_MOUSE	2.02376	6.71846	1.8366e-11	1.13759e-08	6.65953	9.71298	7.81501	7.15083	7.92361	30.6241	25.6812	39.9397	33.031	30.3941
sp|Q64282|IFIT1_MOUSE	1.83614	5.89651	3.7126e-09	1.91632e-06	6.65953	4.85649	7.81501	6.12928	13.8663	25.8391	27.6567	33.6334	27.7034	25.3284
sp|Q9QZ85|IIGP1_MOUSE	5.53158	5.50689	3.65229e-08	1.42006e-05	0	0	0	0	0	8.61302	3.95095	11.5615	9.58963	8.10509
sp|Q8CFB4|GBP5_MOUSE	3.63414	5.50612	3.66821e-08	1.42006e-05	0	1.9426	1.95375	0	1.9809	15.312	14.8161	16.8167	14.9172	11.1445
sp|Q64339|ISG15_MOUSE	1.25669	5.27015	1.36315e-07	4.69076e-05	12.3677	19.426	13.6763	13.2801	19.809	38.2801	34.5708	40.9907	28.7689	44.578
sp|Q61107|GBP4_MOUSE	4.52704	5.09672	3.45583e-07	0.000107027	0	0	0	3.06464	0	13.398	12.8406	13.6636	12.7862	15.197
sp|Q3UDK1|TRAD1_MOUSE	5.07953	4.88722	1.02271e-06	0.00028794	0	0	0	0	0	5.74201	5.92643	7.35731	7.4586	4.05254
sp|P31324|KAP3_MOUSE	-4.87826	-4.54788	5.41891e-06	0.00139853	3.80545	2.91389	11.7225	4.08619	4.95226	0	0	0	0	0
sp|Q8VI94|OASL1_MOUSE	1.93568	4.3965	1.10009e-05	0.00262074	5.70817	3.88519	3.90751	2.04309	2.97136	13.398	9.87738	17.8678	15.9827	14.1839
sp|A6H5X4|PHF11_MOUSE	2.95414	4.23955	2.23965e-05	0.00495442	0	2.91389	0	0	2.97136	9.57002	7.9019	9.4594	7.4586	11.1445
sp|Q8R5F7|IFIH1_MOUSE	2.19854	4.05975	4.91259e-05	0.0101429	2.85408	0	1.95375	3.06464	3.96181	7.65602	5.92643	16.8167	12.7862	11.1445
sp|O89001|CBPD_MOUSE	-4.46824	-4.03144	5.54356e-05	0.0107303	2.85408	2.91389	3.90751	5.10774	5.94271	0	0	0	0	0
tr|F7A6H4|F7A6H4_MOUSE	0.530648	4.00292	6.25655e-05	0.011398	58.9844	65.0769	65.4507	63.3359	67.3507	93.7862	74.0803	105.104	96.9618	92.1954
tr|Q9DCE9|Q9DCE9_MOUSE	2.47372	3.89963	9.63403e-05	0.0162598	1.90272	0	1.95375	0	3.96181	10.527	6.91416	10.5104	6.39309	9.11822
tr|D3Z6F0|D3Z6F0_MOUSE	4.50366	3.89119	9.97536e-05	0.0162598	0	0	0	0	0	3.82801	0	8.40835	4.26206	4.05254
sp|Q2EMV9|PAR14_MOUSE	1.16586	3.87097	0.000108405	0.0167865	8.56225	12.6269	10.7456	10.2155	9.90452	27.7531	13.8283	28.3782	20.2448	26.3415
sp|Q8BX90|FND3A_MOUSE	1.50646	3.84039	0.00012284	0.018116	3.80545	6.79908	7.81501	5.10774	3.96181	20.097	14.8161	19.9698	13.8517	9.11822
tr|A0A0G2JDV3|A0A0G2JDV3_MOUSE	1.32672	3.75496	0.000173372	0.0244061	3.80545	7.77038	7.81501	6.12928	8.91407	17.226	17.7793	15.7657	15.9827	19.2496
sp|Q504N7|IFIXL_MOUSE	3.50467	3.6919	0.000222589	0.029972	0	0	0	0	2.97136	6.69901	6.91416	5.25522	6.39309	8.10509
tr|Q61635|Q61635_MOUSE	4.26064	3.66211	0.000250144	0.0322789	0	0	0	0	0	3.82801	1.97548	4.20418	4.26206	3.03941
sp|O35613|DAXX_MOUSE	4.17521	3.51382	0.000441705	0.0547184	0	0	0	0	0	1.914	2.96321	4.20418	3.19654	4.05254
sp|P09581|CSF1R_MOUSE	-5.11614	-3.49415	0.000475571	0.0566479	11.4163	0	4.88438	9.19393	6.93316	0	0	0	0	0
sp|Q8K4B2|IRAK3_MOUSE	-4.16035	-3.39542	0.00068524	0.077857	3.80545	0	5.86126	4.08619	2.97136	0	0	0	0	0
tr|A0A140LIF8|A0A140LIF8_MOUSE	2.68419	3.38194	0.000719758	0.077857	0	2.91389	0	0	1.9809	6.69901	3.95095	7.35731	7.4586	6.07881
sp|P04918|SAA3_MOUSE	-3.28104	-3.37842	0.000729045	0.077857	7.61089	3.88519	6.83813	6.12928	4.95226	2.87101	0	0	0	0
sp|Q8R4Y4|STAB1_MOUSE	-4.06993	-3.35967	0.000780359	0.0788679	4.75681	1.9426	2.93063	4.08619	1.9809	0	0	0	0	0
sp|P17182|ENOA_MOUSE	-0.369582	-3.35481	0.000794196	0.0788679	215.008	180.661	221.751	207.374	162.434	129.195	187.67	126.125	148.107	171.22
sp|Q9JL16|ISG20_MOUSE	4.08096	3.34768	0.000814909	0.0788679	0	0	0	0	0	2.87101	1.97548	4.20418	3.19654	3.03941
sp|Q3UKC1|TAXB1_MOUSE	3.53873	3.30324	0.000955729	0.0896937	0	1.9426	0	0	0	5.74201	3.95095	5.25522	5.32757	3.03941
sp|Q9Z0F8|ADA17_MOUSE	-3.50387	-3.27465	0.00105791	0.0963635	3.80545	2.91389	6.83813	5.10774	4.95226	0	1.97548	0	0	0
sp|P17879|HS71B_MOUSE	0.894975	3.26055	0.00111195	0.0983915	11.4163	11.6556	16.6069	14.3017	13.8663	29.6671	18.767	23.123	34.0965	20.2627
sp|P41233|ABCA1_MOUSE	-4.07263	-3.24887	0.00115865	0.0985742	3.80545	0	3.90751	3.06464	4.95226	0	0	0	0	0
sp|Q64345|IFIT3_MOUSE	1.93814	3.24109	0.00119072	0.0985742	1.90272	2.91389	0	2.04309	2.97136	6.69901	6.91416	8.40835	8.52412	7.09195
tr|B4XVQ1|B4XVQ1_MOUSE	4.08796	3.22857	0.00124411	0.0985742	0	0	0	0	0	2.87101	0	4.20418	4.26206	4.05254
tr|Q91Z40|Q91Z40_MOUSE	1.63544	3.22583	0.00125607	0.0985742	1.90272	2.91389	2.93063	3.06464	3.96181	9.57002	5.92643	11.5615	10.6551	8.10509
sp|P05064|ALDOA_MOUSE	-0.378092	-3.22196	0.00127316	0.0985742	118.92	131.125	152.393	146.081	127.768	87.0872	132.357	106.155	105.486	88.1428
sp|Q60766|IRGM1_MOUSE	1.06774	3.20473	0.00135191	0.102119	9.51362	6.79908	8.79189	9.19393	7.92361	18.183	14.8161	17.8678	23.4413	14.1839
sp|Q8BV49|IFIX_MOUSE	3.40814	3.1466	0.0016518	0.121801	0	0	0	0	1.9809	3.82801	3.95095	4.20418	4.26206	5.06568
sp|Q9D020|5NT3A_MOUSE	1.15089	3.12812	0.00175927	0.125268	3.80545	8.74168	4.88438	8.17238	7.92361	12.441	14.8161	16.8167	14.9172	15.197
sp|Q6Q899|DDX58_MOUSE	0.830766	3.12112	0.00180167	0.125268	17.1245	11.6556	11.7225	13.2801	15.8472	24.8821	22.718	25.2251	26.6379	24.3153
sp|Q64112|IFIT2_MOUSE	2.55998	3.11811	0.00182016	0.125268	2.85408	11.6556	0	0	11.8854	28.7101	25.6812	33.6334	36.2275	31.4072
sp|Q8CGE8|IFI5A_MOUSE	1.80161	3.08206	0.00205575	0.138405	1.90272	2.91389	0	3.06464	2.97136	5.74201	5.92643	6.30626	10.6551	9.11822
sp|Q9WVL2|STAT2_MOUSE	1.06815	3.06862	0.00215048	0.139658	6.65953	10.6843	5.86126	6.12928	8.91407	15.312	14.8161	18.9188	14.9172	16.2102
sp|P10810|CD14_MOUSE	-0.812574	-3.06667	0.00216455	0.139658	22.8327	22.3398	25.3988	25.5387	28.7231	14.355	15.8038	11.5615	13.8517	15.197
sp|O35298|AOAH_MOUSE	-3.9774	-3.05093	0.00228135	0.143217	4.75681	2.91389	1.95375	5.10774	0	0	0	0	0	0
sp|Q9Z1E4|GYS1_MOUSE	-1.64043	-3.04299	0.00234237	0.143217	8.56225	7.77038	11.7225	7.15083	5.94271	2.87101	1.97548	2.10209	4.26206	2.02627
sp|Q8CBA2|SLFN5_MOUSE	1.16078	3.04094	0.00235844	0.143217	6.65953	3.88519	5.86126	6.12928	8.91407	12.441	8.88964	17.8678	15.9827	15.197
sp|Q9D7J6|DNSL1_MOUSE	-3.87745	-3.02395	0.00249499	0.148596	2.85408	2.91389	1.95375	2.04309	3.96181	0	0	0	0	0
sp|Q62191|RO52_MOUSE	3.97405	2.99627	0.00273306	0.159703	0	0	0	0	0	4.78501	0	4.20418	2.13103	3.03941
sp|P70699|LYAG_MOUSE	-1.28568	-2.97703	0.00291051	0.166923	9.51362	13.5982	15.63	8.17238	9.90452	6.69901	2.96321	5.25522	4.26206	4.05254
sp|P43346|DCK_MOUSE	3.26278	2.95336	0.00314336	0.174346	0	0	0	0	1.9809	4.78501	2.96321	4.20418	4.26206	3.03941
sp|Q64518|AT2A3_MOUSE	3.26352	2.94809	0.00319744	0.174346	0	0	1.95375	0	0	4.78501	2.96321	3.15313	5.32757	3.03941
sp|Q61549|AGRE1_MOUSE	-1.5041	-2.94699	0.00320882	0.174346	12.3677	3.88519	11.7225	10.2155	7.92361	4.78501	0	5.25522	3.19654	3.03941
sp|Q61881|MCM7_MOUSE	1.48207	2.90881	0.00362808	0.193727	2.85408	4.85649	4.88438	0	2.97136	7.65602	6.91416	12.6125	9.58963	7.09195
sp|Q05910|ADAM8_MOUSE	-3.88315	-2.89768	0.00375938	0.197335	2.85408	0	2.93063	3.06464	4.95226	0	0	0	0	0
sp|P14901|HMOX1_MOUSE	-0.48801	-2.84966	0.00437664	0.225908	51.3735	46.6223	56.6588	52.0989	58.4367	31.5811	35.5586	46.2459	35.162	40.5254
sp|P49717|MCM4_MOUSE	1.67745	2.82632	0.00470864	0.23906	0	3.88519	2.93063	2.04309	1.9809	5.74201	5.92643	8.40835	6.39309	8.10509
sp|Q6VNB8|WDFY3_MOUSE	-3.7686	-2.81934	0.00481232	0.240383	2.85408	1.9426	3.90751	2.04309	1.9809	0	0	0	0	0
sp|Q3UIR3|DTX3L_MOUSE	0.981869	2.80147	0.00508704	0.250072	11.4163	9.71298	5.86126	3.06464	9.90452	13.398	14.8161	15.7657	18.1137	17.2233
sp|Q9CYN9|RENR_MOUSE	-2.01408	-2.76563	0.00568133	0.271177	6.65953	5.82779	4.88438	6.12928	4.95226	3.82801	2.96321	0	0	0
sp|P37913|DNLI1_MOUSE	2.16885	2.76505	0.00569149	0.271177	0	2.91389	0	0	2.97136	3.82801	2.96321	6.30626	5.32757	8.10509
sp|K1C10_HUMAN|	1.52752	2.70546	0.00682098	0.31606	0	6.79908	1.95375	0	4.95226	5.74201	9.87738	11.5615	4.26206	8.10509
tr|E9PVZ8|E9PVZ8_MOUSE	-1.03871	-2.70465	0.0068376	0.31606	9.51362	13.5982	15.63	11.237	16.8377	3.82801	9.87738	5.25522	7.4586	6.07881
sp|P56528|CD38_MOUSE	-1.85289	-2.6932	0.00707691	0.318175	4.75681	2.91389	6.83813	7.15083	7.92361	0	0	2.10209	3.19654	3.03941
sp|O35457|CCRL2_MOUSE	2.10756	2.69264	0.00708882	0.318175	0	2.91389	2.93063	0	0	5.74201	4.93869	5.25522	4.26206	5.06568
sp|Q91YT7|YTHD2_MOUSE	-3.77504	-2.66611	0.00767355	0.3395	0	2.91389	5.86126	2.04309	1.9809	0	0	0	0	0
sp|P09411|PGK1_MOUSE	-0.321538	-2.63306	0.00846198	0.369109	104.65	96.1585	106.48	106.241	94.0929	72.7322	90.8719	70.42	85.2412	86.1165
sp|Q8BPX9|S15A3_MOUSE	1.47805	2.61229	0.00899387	0.386861	2.85408	4.85649	2.93063	2.04309	0	8.61302	6.91416	9.4594	5.32757	5.06568
sp|Q9Z1M0|P2RX7_MOUSE	3.76104	2.60043	0.0093107	0.395003	0	0	0	0	0	1.914	2.96321	0	5.32757	2.02627
sp|Q9ES00|UBE4B_MOUSE	-3.00545	-2.55751	0.0105425	0.441219	3.80545	0	4.88438	3.06464	4.95226	0	0	2.10209	0	0
tr|F8WJE0|F8WJE0_MOUSE	0.500253	2.54577	0.0109036	0.450245	31.3949	23.3111	23.445	30.6464	32.6849	39.2371	38.5218	40.9907	37.293	43.5648
sp|Q8VDJ3|VIGLN_MOUSE	-0.563643	-2.53297	0.0113101	0.460885	32.3463	27.1963	34.1907	32.6895	32.6849	22.011	19.7548	24.174	19.1793	22.289
sp|Q3U487|HECD3_MOUSE	-3.6663	-2.50597	0.0122115	0.486023	1.90272	0	2.93063	4.08619	2.97136	0	0	0	0	0
sp|P12388|PAI2_MOUSE	-3.65965	-2.50513	0.0122408	0.486023	2.85408	0	2.93063	3.06464	2.97136	0	0	0	0	0
sp|P01027|CO3_MOUSE	0.888312	2.42292	0.0153963	0.603572	8.56225	4.85649	8.79189	7.15083	7.92361	18.183	8.88964	12.6125	17.0482	12.1576
sp|O08573|LEG9_MOUSE	3.64724	2.41482	0.0157428	0.609444	0	0	0	0	0	1.914	0	4.20418	3.19654	2.02627
sp|O35711|LIPB2_MOUSE	-2.15317	-2.40155	0.016326	0.624216	6.65953	7.77038	4.88438	3.06464	0	1.914	0	0	0	3.03941
sp|Q99MK8|ARBK1_MOUSE	-2.82882	-2.3919	0.0167615	0.633053	2.85408	1.9426	2.93063	5.10774	1.9809	0	0	0	2.13103	0
sp|Q8BU31|RAP2C_MOUSE	3.62926	2.38412	0.01712	0.638802	0	0	0	0	0	3.82801	0	2.10209	3.19654	2.02627
sp|P58058|NADK_MOUSE	-2.7771	-2.377	0.0174543	0.643524	6.65953	0	7.81501	11.237	8.91407	2.87101	0	0	2.13103	0
sp|Q8BVW3|TRI14_MOUSE	1.62386	2.36986	0.0177948	0.643669	1.90272	0	0	3.06464	3.96181	6.69901	5.92643	2.10209	5.32757	7.09195
sp|Q8K2T1|NMRL1_MOUSE	3.61664	2.3625	0.0181521	0.643669	0	0	0	0	0	2.87101	1.97548	0	2.13103	4.05254
sp|Q9CQ19|MYL9_MOUSE	-2.27733	-2.36115	0.0182186	0.643669	3.80545	0	4.88438	6.12928	4.95226	0	1.97548	2.10209	0	0
sp|Q8BHK6|SLAF7_MOUSE	2.01578	2.3597	0.0182896	0.643669	0	7.77038	1.95375	0	0	8.61302	8.88964	7.35731	7.4586	7.09195
sp|Q3U1J4|DDB1_MOUSE	-0.765982	-2.33766	0.0194051	0.675254	15.2218	12.6269	23.445	18.3879	14.8568	10.527	13.8283	7.35731	9.58963	8.10509
sp|Q9EP73|PD1L1_MOUSE	1.20266	2.32152	0.0202586	0.69712	0	6.79908	4.88438	0	5.94271	5.74201	9.87738	10.5104	6.39309	8.10509
sp|P99029|PRDX5_MOUSE	-0.471095	-2.30792	0.0210036	0.714815	33.2977	32.0528	40.0519	43.9265	36.6467	24.8821	27.6567	25.2251	23.4413	32.4203
sp|Q8CI75|DI3L2_MOUSE	-3.51558	-2.24875	0.0245287	0.825711	3.80545	1.9426	2.93063	0	1.9809	0	0	0	0	0
sp|P04202|TGFB1_MOUSE	-3.52136	-2.24344	0.0248683	0.828142	1.90272	1.9426	4.88438	0	1.9809	0	0	0	0	0
sp|P16330|CN37_MOUSE	1.69911	2.23506	0.0254137	0.8373	0	1.9426	0	3.06464	1.9809	3.82801	3.95095	4.20418	6.39309	4.05254
sp|O35316|SC6A6_MOUSE	1.52905	2.21773	0.0265735	0.859889	2.85408	2.91389	2.93063	0	0	5.74201	4.93869	6.30626	5.32757	3.03941
sp|P35441|TSP1_MOUSE	-1.95757	-2.21654	0.0266546	0.859889	1.90272	3.88519	6.83813	4.08619	2.97136	2.87101	0	0	2.13103	0
sp|Q6PFR5|TRA2A_MOUSE	2.71481	2.21187	0.0269759	0.861281	0	0	0	2.04309	0	2.87101	1.97548	3.15313	2.13103	3.03941
sp|Q9JL56|GDE1_MOUSE	2.71534	2.19946	0.0278455	0.872561	0	1.9426	0	0	0	1.914	3.95095	3.15313	2.13103	2.02627
sp|Q8BTY2|S4A7_MOUSE	-3.39366	-2.19879	0.0278927	0.872561	1.90272	1.9426	1.95375	2.04309	1.9809	0	0	0	0	0
sp|P28033|CEBPB_MOUSE	1.78781	2.18963	0.0285511	0.884229	0	0	1.95375	2.04309	1.9809	1.914	4.93869	5.25522	5.32757	3.03941
sp|P16627|HS71L_MOUSE	0.527876	2.18481	0.0289027	0.886142	18.0759	19.426	19.5375	19.4094	15.8472	27.7531	23.7057	25.2251	29.8344	26.3415
sp|Q91W50|CSDE1_MOUSE	-0.765706	-2.18098	0.0291852	0.886142	13.3191	11.6556	17.5838	17.3663	12.8759	7.65602	4.93869	12.6125	10.6551	7.09195
tr|E9QAT4|E9QAT4_MOUSE	-2.72642	-2.17196	0.0298586	0.897787	1.90272	3.88519	3.90751	4.08619	0	0	1.97548	0	0	0
sp|Q8BVK9|SP110_MOUSE	1.3303	2.15014	0.0315444	0.939354	2.85408	0	4.88438	0	3.96181	3.82801	3.95095	6.30626	7.4586	8.10509
sp|Q9DC23|DJC10_MOUSE	-1.28071	-2.13944	0.0324002	0.955652	5.70817	3.88519	6.83813	7.15083	5.94271	2.87101	3.95095	2.10209	0	3.03941
sp|Q8K1R3|PNPT1_MOUSE	2.72346	2.13535	0.0327322	0.956335	0	1.9426	0	0	0	1.914	3.95095	3.15313	4.26206	0
sp|Q07797|LG3BP_MOUSE	0.568408	2.131	0.0330891	0.957727	12.3677	13.5982	16.6069	17.3663	21.7899	27.7531	13.8283	24.174	29.8344	25.3284
sp|P17751|TPIS_MOUSE	-0.300479	-2.1067	0.0351434	0.999694	66.5953	65.0769	84.0114	70.4868	70.3221	53.5921	62.2275	55.7053	58.6033	58.7619
sp|P11276|FINC_MOUSE	1.13556	2.10149	0.0355976	0.999694	4.75681	19.426	4.88438	10.2155	4.95226	33.4951	11.8529	21.0209	22.3758	8.10509
sp|Q6P5E6|GGA2_MOUSE	-3.4014	-2.08183	0.0373577	0.999694	0	2.91389	1.95375	2.04309	2.97136	0	0	0	0	0
sp|Q8CAS9|PARP9_MOUSE	0.94611	2.0534	0.0400334	0.999694	4.75681	3.88519	3.90751	6.12928	2.97136	9.57002	6.91416	9.4594	8.52412	7.09195
sp|Q9D8N2|FA45A_MOUSE	-2.29229	-2.04487	0.040868	0.999694	3.80545	1.9426	2.93063	4.08619	1.9809	2.87101	0	0	0	0
sp|Q8K012|FBP1L_MOUSE	-2.61452	-2.02942	0.0424158	0.999694	3.80545	0	3.90751	2.04309	2.97136	0	0	0	2.13103	0
sp|Q9QY24|ZBP1_MOUSE	0.683602	2.02269	0.043105	0.999694	5.70817	11.6556	9.76876	7.15083	11.8854	15.312	13.8283	15.7657	14.9172	14.1839
sp|P49718|MCM5_MOUSE	1.38137	2.01853	0.0435364	0.999694	0	2.91389	2.93063	0	3.96181	2.87101	3.95095	9.4594	6.39309	3.03941
sp|Q921H8|THIKA_MOUSE	-1.09053	-2.01754	0.0436391	0.999694	7.61089	6.79908	5.86126	6.12928	5.94271	2.87101	4.93869	2.10209	2.13103	3.03941
sp|Q9QUJ7|ACSL4_MOUSE	-0.709027	-2.01658	0.0437397	0.999694	17.1245	8.74168	12.6994	15.3232	15.8472	9.57002	7.9019	8.40835	9.58963	7.09195
sp|P27661|H2AX_MOUSE	3.48305	2.01213	0.044206	0.999694	0	0	0	0	0	2.87101	0	3.15313	0	4.05254
tr|Q8BTS3|Q8BTS3_MOUSE	1.81245	2.00546	0.0449144	0.999694	1.90272	0	0	0	2.97136	4.78501	2.96321	3.15313	3.19654	3.03941
sp|O88783|FA5_MOUSE	1.81247	1.9803	0.0476694	0.999694	0	2.91389	1.95375	0	0	5.74201	1.97548	2.10209	4.26206	3.03941
sp|Q05920|PYC_MOUSE	-1.80326	-1.97735	0.0480016	0.999694	2.85408	3.88519	6.83813	2.04309	1.9809	2.87101	0	2.10209	0	0
sp|P52480|KPYM_MOUSE	-0.176955	-1.96692	0.049192	0.999694	260.673	243.796	272.548	278.882	241.67	200.97	276.567	217.566	233.348	216.811
sp|Q61739|ITA6_MOUSE	0.780164	1.96175	0.0497914	0.999694	9.51362	5.82779	4.88438	6.12928	4.95226	10.527	8.88964	11.5615	12.7862	10.1314
sp|O55242|SGMR1_MOUSE	-1.36916	-1.95986	0.0500127	0.999694	5.70817	3.88519	3.90751	5.10774	4.95226	3.82801	0	0	3.19654	2.02627
tr|A0A1D5RLD8|A0A1D5RLD8_MOUSE	-0.159844	-1.94692	0.0515439	0.999694	443.334	400.175	431.779	472.976	407.076	376.102	451.396	332.13	403.83	360.676
sp|Q9Z2Q5|RM40_MOUSE	3.32847	1.93513	0.0529747	0.999694	0	0	0	0	0	1.914	2.96321	0	2.13103	2.02627
sp|P97311|MCM6_MOUSE	0.800816	1.93497	0.0529943	0.999694	0	9.71298	8.79189	5.10774	7.92361	12.441	8.88964	11.5615	10.6551	11.1445
sp|Q9ERG2|STRN3_MOUSE	-1.42224	-1.92265	0.0545242	0.999694	4.75681	2.91389	3.90751	5.10774	4.95226	1.914	3.95095	0	0	2.02627
sp|Q8BY71|HAT1_MOUSE	1.34191	1.91401	0.0556186	0.999694	1.90272	0	2.93063	2.04309	1.9809	2.87101	3.95095	6.30626	4.26206	5.06568
sp|P06795|MDR1B_MOUSE	1.34345	1.91063	0.0560525	0.999694	1.90272	1.9426	2.93063	0	1.9809	4.78501	2.96321	3.15313	6.39309	5.06568
tr|A0A2I3BQH2|A0A2I3BQH2_MOUSE	0.419205	1.90398	0.0569134	0.999694	25.6868	23.3111	25.3988	18.3879	24.7613	33.4951	23.7057	34.6845	29.8344	35.4598
sp|P70460|VASP_MOUSE	-0.494059	-1.90178	0.0571999	0.999694	26.6381	21.3685	24.4219	21.4525	21.7899	19.14	13.8283	18.9188	13.8517	16.2102
sp|Q3TIV5|ZC3HF_MOUSE	-3.37745	-1.89835	0.0576504	0.999694	3.80545	0	3.90751	0	1.9809	0	0	0	0	0
sp|Q9R0E2|PLOD1_MOUSE	-2.72548	-1.89723	0.0577975	0.999694	7.61089	0	6.83813	3.06464	2.97136	0	0	3.15313	0	0
sp|Q9EPK6|SIL1_MOUSE	-3.3777	-1.89499	0.0580938	0.999694	2.85408	4.85649	0	0	1.9809	0	0	0	0	0
sp|Q6ZPZ3|ZC3H4_MOUSE	1.72998	1.88502	0.059427	0.999694	0	0	1.95375	0	2.97136	1.914	2.96321	4.20418	3.19654	4.05254
sp|Q9ET26|RN114_MOUSE	1.00666	1.87931	0.0602023	0.999694	3.80545	2.91389	3.90751	3.06464	1.9809	5.74201	4.93869	7.35731	7.4586	6.07881
sp|Q9WTV6|UBP18_MOUSE	2.4734	1.8776	0.0604354	0.999694	0	0	0	0	1.9809	1.914	2.96321	2.10209	2.13103	2.02627
sp|Q8CG47|SMC4_MOUSE	1.2363	1.86888	0.061639	0.999694	0	2.91389	4.88438	3.06464	0	3.82801	4.93869	8.40835	5.32757	3.03941
sp|P25206|MCM3_MOUSE	0.557873	1.86854	0.0616862	0.999694	7.61089	15.5408	14.6531	10.2155	14.8568	16.269	16.7915	23.123	18.1137	18.2364
sp|Q5SSH7|ZZEF1_MOUSE	-3.24818	-1.86608	0.0620299	0.999694	1.90272	1.9426	0	3.06464	1.9809	0	0	0	0	0
sp|Q9EQ32|BCAP_MOUSE	0.49881	1.86532	0.0621368	0.999694	16.1731	16.5121	11.7225	15.3232	17.8281	24.8821	18.767	24.174	19.1793	22.289
sp|Q69ZR2|HECD1_MOUSE	-1.60727	-1.86422	0.0622915	0.999694	4.75681	2.91389	3.90751	0	6.93316	0	1.97548	2.10209	0	2.02627
sp|O35309|NMI_MOUSE	2.60814	1.85921	0.0629977	0.999694	1.90272	0	0	0	0	1.914	0	6.30626	0	4.05254
sp|Q01514|GBP1_MOUSE	1.37572	1.85827	0.0631311	0.999694	1.90272	1.9426	1.95375	0	1.9809	4.78501	2.96321	4.20418	5.32757	3.03941
sp|Q91ZX7|LRP1_MOUSE	-0.342306	-1.85637	0.0634014	0.999694	63.7412	33.9954	53.7282	59.2498	44.5703	40.1941	37.534	53.6033	42.6206	27.3547
sp|P18572|BASI_MOUSE	-1.30317	-1.85361	0.0637948	0.999694	4.75681	2.91389	7.81501	3.06464	3.96181	1.914	2.96321	2.10209	2.13103	0
sp|P11928|OAS1A_MOUSE	0.530112	1.84979	0.0643445	0.999694	11.4163	16.5121	11.7225	12.2586	14.8568	21.054	16.7915	18.9188	18.1137	21.2759
sp|Q99K01|PDXD1_MOUSE	-1.31078	-1.84606	0.0648831	0.999694	6.65953	3.88519	3.90751	4.08619	3.96181	1.914	2.96321	0	0	4.05254
sp|P63242|IF5A1_MOUSE	-0.299569	-1.84448	0.0651138	0.999694	46.6167	57.3066	67.4045	63.3359	53.4844	43.0651	39.5095	58.8585	50.0792	42.5517
sp|Q8CJG0|AGO2_MOUSE	-3.22716	-1.83738	0.0661543	0.999694	2.85408	1.9426	1.95375	0	1.9809	0	0	0	0	0
sp|Q8R180|ERO1A_MOUSE	-0.529462	-1.83732	0.0661624	0.999694	17.1245	19.426	22.4682	20.4309	15.8472	12.441	13.8283	12.6125	12.7862	14.1839
sp|O88508|DNM3A_MOUSE	1.25223	1.82897	0.0674047	0.999694	0	3.88519	1.95375	0	3.96181	4.78501	3.95095	5.25522	5.32757	4.05254
sp|Q9WVK4|EHD1_MOUSE	-0.349967	-1.82408	0.0681393	0.999694	38.0545	33.9954	47.8669	42.905	36.6467	30.6241	28.6444	30.4803	33.031	33.4335
sp|Q80SU7|GVIN1_MOUSE	0.432069	1.82355	0.0682205	0.999694	19.9786	17.4834	22.4682	17.3663	25.7517	28.7101	23.7057	33.6334	21.3103	31.4072
sp|P16675|PPGB_MOUSE	-0.437988	-1.81271	0.0698768	0.999694	25.6868	25.2537	23.445	32.6895	23.7708	17.226	21.7302	17.8678	19.1793	20.2627
sp|Q8CEE7|RDH13_MOUSE	2.48825	1.81255	0.069901	0.999694	1.90272	0	0	0	0	0	1.97548	3.15313	2.13103	4.05254
sp|P36371|TAP2_MOUSE	0.604896	1.80699	0.0707639	0.999694	8.56225	11.6556	8.79189	10.2155	8.91407	12.441	17.7793	14.7146	17.0482	11.1445
sp|Q8C9E8|FA26F_MOUSE	4.27173	1.79366	0.0728667	0.999694	0	0	0	0	0	5.74201	0	4.20418	7.4586	0
sp|P23249|MOV10_MOUSE	1.10905	1.79307	0.0729612	0.999694	1.90272	3.88519	1.95375	2.04309	1.9809	3.82801	6.91416	5.25522	5.32757	4.05254
tr|F6Y6L6|F6Y6L6_MOUSE	-0.233728	-1.78351	0.0745034	0.999694	88.4766	78.6751	76.1964	84.7884	87.1598	68.9041	80.0068	62.0116	69.2584	71.9326
sp|P97310|MCM2_MOUSE	0.645352	1.78133	0.0748591	0.999694	5.70817	9.71298	9.76876	6.12928	8.91407	13.398	10.8651	15.7657	10.6551	12.1576
sp|Q80U87|UBP8_MOUSE	-1.14025	-1.78091	0.0749274	0.999694	5.70817	3.88519	4.88438	5.10774	4.95226	2.87101	2.96321	3.15313	0	2.02627
sp|Q9Z0W3|NU160_MOUSE	1.55664	1.78086	0.0749357	0.999694	2.85408	2.91389	0	0	0	5.74201	1.97548	4.20418	3.19654	2.02627
sp|P97333|NRP1_MOUSE	2.45686	1.78065	0.0749694	0.999694	0	0	0	2.04309	0	3.82801	2.96321	0	2.13103	2.02627
sp|K2C1_HUMAN|	1.54602	1.77203	0.0763903	0.999694	2.85408	7.77038	2.93063	0	0	4.78501	12.8406	12.6125	7.4586	2.02627
sp|O88738|BIRC6_MOUSE	-0.993013	-1.77197	0.0764002	0.999694	7.61089	2.91389	8.79189	5.10774	5.94271	1.914	1.97548	6.30626	2.13103	3.03941
sp|Q8C0E3|TRI47_MOUSE	-1.34406	-1.77019	0.0766962	0.999694	1.90272	5.82779	1.95375	5.10774	5.94271	0	2.96321	0	3.19654	2.02627
sp|P83887|TBG1_MOUSE	-1.13981	-1.76007	0.0783958	0.999694	3.80545	3.88519	3.90751	8.17238	4.95226	1.914	2.96321	0	4.26206	2.02627
tr|O08797|O08797_MOUSE	0.764368	1.7547	0.0793103	0.999694	2.85408	7.77038	1.95375	9.19393	5.94271	5.74201	10.8651	8.40835	11.7207	10.1314
sp|Q5SW28|PI3R5_MOUSE	-3.25947	-1.75192	0.0797871	0.999694	0	0	2.93063	3.06464	2.97136	0	0	0	0	0
sp|Q91YX0|THMS2_MOUSE	1.27288	1.75023	0.0800781	0.999694	2.85408	0	2.93063	3.06464	0	5.74201	1.97548	5.25522	5.32757	3.03941
sp|Q11011|PSA_MOUSE	-0.490043	-1.74817	0.0804349	0.999694	24.7354	19.426	19.5375	19.4094	17.8281	18.183	14.8161	14.7146	9.58963	14.1839
sp|Q149F3|ERF3B_MOUSE	-1.60827	-1.74479	0.0810223	0.999694	4.75681	2.91389	2.93063	3.06464	1.9809	0	0	2.10209	3.19654	0
sp|Q61176|ARGI1_MOUSE	-3.25801	-1.74413	0.0811366	0.999694	1.90272	0	0	4.08619	2.97136	0	0	0	0	0
sp|Q9DBX2|PHLP_MOUSE	-3.25078	-1.74047	0.0817773	0.999694	0	2.91389	2.93063	3.06464	0	0	0	0	0	0
tr|Q8CIE4|Q8CIE4_MOUSE	1.636	1.73889	0.0820544	0.999694	0	2.91389	0	0	1.9809	1.914	2.96321	2.10209	3.19654	5.06568
sp|P14733|LMNB1_MOUSE	0.310137	1.73515	0.0827146	0.999694	36.1517	33.9954	37.1213	38.8188	37.6372	46.8931	33.5831	50.4501	50.0792	46.6042
sp|Q7TT50|MRCKB_MOUSE	-1.00625	-1.73141	0.0833788	0.999694	6.65953	7.77038	2.93063	5.10774	5.94271	3.82801	2.96321	3.15313	0	4.05254
sp|Q91Z38|TTC1_MOUSE	-1.39315	-1.72708	0.0841534	0.999694	2.85408	3.88519	3.90751	4.08619	3.96181	0	3.95095	3.15313	0	0
sp|P49446|PTPRE_MOUSE	-1.13832	-1.7263	0.0842942	0.999694	5.70817	4.85649	6.83813	3.06464	3.96181	3.82801	2.96321	4.20418	0	0
sp|Q8BWG8|ARRB1_MOUSE	-0.670852	-1.72288	0.0849095	0.999694	15.2218	10.6843	11.7225	8.17238	8.91407	8.61302	6.91416	6.30626	5.32757	7.09195
sp|P35831|PTN12_MOUSE	-0.615963	-1.72156	0.0851497	0.999694	11.4163	15.5408	13.6763	11.237	11.8854	7.65602	9.87738	10.5104	6.39309	7.09195
sp|Q9JME5|AP3B2_MOUSE	1.61577	1.72026	0.0853855	0.999694	0	0	0	3.06464	1.9809	4.78501	2.96321	2.10209	3.19654	2.02627
sp|P10639|THIO_MOUSE	-0.463336	-1.71879	0.0856522	0.999694	20.93	15.5408	31.26	24.5171	19.809	14.355	18.767	18.9188	12.7862	16.2102
tr|E9QKL6|E9QKL6_MOUSE	0.827839	1.71497	0.0863499	0.999694	4.75681	2.91389	5.86126	4.08619	2.97136	8.61302	4.93869	9.4594	7.4586	6.07881
sp|O08528|HXK2_MOUSE	-0.473501	-1.7134	0.0866386	0.999694	20.93	19.426	20.5144	20.4309	18.8186	14.355	12.8406	14.7146	14.9172	15.197
sp|Q9QXD8|LIMD1_MOUSE	-1.15838	-1.70945	0.0873667	0.999694	2.85408	3.88519	6.83813	5.10774	3.96181	1.914	2.96321	0	2.13103	3.03941
sp|Q60953|PML_MOUSE	0.679409	1.70878	0.0874921	0.999694	9.51362	4.85649	4.88438	6.12928	6.93316	9.57002	9.87738	9.4594	12.7862	10.1314
tr|Q6NZR5|Q6NZR5_MOUSE	-1.75778	-1.70534	0.0881306	0.999694	4.75681	1.9426	1.95375	2.04309	2.97136	1.914	0	2.10209	0	0
sp|Q62351|TFR1_MOUSE	0.573491	1.70339	0.0884944	0.999694	6.65953	12.6269	11.7225	7.15083	10.895	17.226	15.8038	14.7146	14.9172	10.1314
sp|Q8VDC1|FYCO1_MOUSE	-2.37074	-1.69616	0.0898565	0.999694	2.85408	1.9426	3.90751	2.04309	0	0	1.97548	0	0	0
sp|G3X9K3|BIG1_MOUSE	-2.37373	-1.69598	0.0898892	0.999694	3.80545	0	1.95375	2.04309	2.97136	1.914	0	0	0	0
sp|P56477|IRF5_MOUSE	1.00186	1.69458	0.0901554	0.999694	3.80545	1.9426	0	2.04309	6.93316	5.74201	2.96321	10.5104	3.19654	7.09195
sp|Q9DBE8|ALG2_MOUSE	-3.21752	-1.69152	0.0907383	0.999694	3.80545	2.91389	1.95375	0	0	0	0	0	0	0
sp|Q61093|CY24B_MOUSE	-0.361497	-1.68982	0.0910632	0.999694	33.2977	33.0241	29.3063	30.6464	32.6849	26.7961	24.6934	22.0719	22.3758	27.3547
sp|O08739|AMPD3_MOUSE	-0.537213	-1.68262	0.0924484	0.999694	14.2704	19.426	17.5838	12.2586	15.8472	10.527	13.8283	8.40835	9.58963	12.1576
sp|P01029|CO4B_MOUSE	1.75274	1.68158	0.0926497	0.999694	0	1.9426	0	0	1.9809	2.87101	1.97548	2.10209	4.26206	2.02627
tr|E0CZ22|E0CZ22_MOUSE	-0.718276	-1.67714	0.0935158	0.999694	8.56225	8.74168	12.6994	7.15083	7.92361	4.78501	4.93869	4.20418	6.39309	7.09195
sp|Q7TNG5|EMAL2_MOUSE	-0.645745	-1.67101	0.0947204	0.999694	10.465	10.6843	12.6994	10.2155	9.90452	7.65602	7.9019	6.30626	7.4586	5.06568
sp|Q5NBU8|XAF1_MOUSE	3.78748	1.66869	0.0951785	0.999694	0	0	0	0	0	0	0	3.15313	4.26206	5.06568
sp|Q8K1H1|TDRD7_MOUSE	3.78968	1.66827	0.0952616	0.999694	0	0	0	0	0	0	0	5.25522	3.19654	4.05254
sp|P10605|CATB_MOUSE	-0.234742	-1.66283	0.0963459	0.999694	78.963	62.163	66.4276	77.6376	77.2552	51.6781	62.2275	59.9095	67.1274	66.867
sp|O70309|ITB5_MOUSE	0.840787	1.65416	0.0980942	0.999694	3.80545	3.88519	3.90751	4.08619	2.97136	10.527	5.92643	7.35731	5.32757	4.05254
sp|Q61233|PLSL_MOUSE	-0.131495	-1.65416	0.0980954	0.999694	270.187	259.336	269.618	271.732	279.307	238.294	252.861	243.842	234.413	260.376
sp|Q9EPE9|AT131_MOUSE	1.11802	1.65298	0.0983341	0.999694	1.90272	1.9426	1.95375	2.04309	1.9809	4.78501	3.95095	4.20418	4.26206	4.05254
sp|Q08619|IFI5B_MOUSE	0.394743	1.65174	0.0985872	0.999694	21.8813	20.3972	19.5375	17.3663	18.8186	25.8391	24.6934	27.3271	26.6379	24.3153
sp|P49710|HCLS1_MOUSE	-0.282797	-1.65125	0.0986868	0.999694	44.714	45.651	47.8669	51.0774	60.4176	43.0651	32.5953	43.0928	38.3585	47.6174
sp|O35943|FRDA_MOUSE	2.35438	1.64886	0.0991767	0.999694	0	1.9426	0	0	0	0	1.97548	2.10209	3.19654	3.03941
tr|F8VPN4|F8VPN4_MOUSE	-1.31639	-1.64808	0.0993365	0.999694	2.85408	2.91389	3.90751	4.08619	3.96181	0	2.96321	2.10209	0	2.02627
sp|P56212|ARP19_MOUSE	-3.07496	-1.64553	0.0998597	0.999694	1.90272	0	1.95375	2.04309	1.9809	0	0	0	0	0
sp|Q8BJS4|SUN2_MOUSE	0.777703	1.64553	0.0998606	0.999694	5.70817	3.88519	1.95375	6.12928	4.95226	7.65602	3.95095	9.4594	11.7207	6.07881
sp|P48410|ABCD1_MOUSE	-1.32821	-1.64515	0.0999389	0.999694	2.85408	2.91389	1.95375	5.10774	4.95226	1.914	1.97548	0	0	3.03941
sp|Q61450|GP49A_MOUSE	2.35038	1.64444	0.100085	0.999694	0	0	1.95375	0	0	0	2.96321	3.15313	2.13103	2.02627
sp|P59016|VP33B_MOUSE	1.45334	1.63973	0.101061	0.999694	0	1.9426	0	0	3.96181	3.82801	4.93869	2.10209	2.13103	3.03941
sp|O08709|PRDX6_MOUSE	-0.291254	-1.63916	0.10118	0.999694	37.1031	53.4214	50.7976	43.9265	48.5321	32.5381	39.5095	46.2459	33.031	39.5123
sp|Q8K211|COPT1_MOUSE	2.34773	1.63735	0.101556	0.999694	1.90272	0	0	0	0	1.914	1.97548	3.15313	3.19654	0
sp|O09131|GSTO1_MOUSE	-0.546887	-1.63694	0.101643	0.999694	16.1731	13.5982	18.5606	11.237	12.8759	11.484	11.8529	8.40835	8.52412	9.11822
sp|Q8CG48|SMC2_MOUSE	1.05672	1.63317	0.102434	0.999694	0	3.88519	3.90751	2.04309	1.9809	2.87101	2.96321	9.4594	5.32757	4.05254
sp|O70378|EMC8_MOUSE	0.867623	1.62631	0.103884	0.999694	2.85408	3.88519	4.88438	3.06464	1.9809	6.69901	6.91416	7.35731	5.32757	4.05254
sp|Q9ET01|PYGL_MOUSE	-0.451269	-1.62571	0.104012	0.999694	20.93	19.426	20.5144	24.5171	15.8472	17.226	16.7915	11.5615	12.7862	15.197
sp|P49586|PCY1A_MOUSE	0.782451	1.61615	0.106062	0.999694	3.80545	3.88519	1.95375	6.12928	4.95226	6.69901	7.9019	6.30626	6.39309	8.10509
sp|Q9D1C8|VPS28_MOUSE	-1.51675	-1.61494	0.106324	0.999694	3.80545	1.9426	2.93063	2.04309	3.96181	0	0	3.15313	2.13103	0
sp|Q8JZQ2|AFG32_MOUSE	-1.43275	-1.60887	0.107644	0.999694	5.70817	2.91389	5.86126	0	1.9809	0	1.97548	2.10209	2.13103	0
sp|Q9Z1B5|MD2L1_MOUSE	1.33789	1.60843	0.107741	0.999694	0	3.88519	2.93063	0	0	2.87101	2.96321	3.15313	5.32757	3.03941
sp|Q9CRY7|GDPD1_MOUSE	-1.00663	-1.6082	0.107792	0.999694	5.70817	5.82779	4.88438	3.06464	4.95226	2.87101	2.96321	3.15313	3.19654	0
sp|Q8BYU6|TOIP2_MOUSE	0.712161	1.60225	0.109101	0.999694	6.65953	5.82779	5.86126	3.06464	3.96181	7.65602	6.91416	9.4594	11.7207	6.07881
sp|Q60770|STXB3_MOUSE	0.620854	1.59997	0.109605	0.999694	8.56225	5.82779	5.86126	7.15083	6.93316	10.527	10.8651	9.4594	12.7862	9.11822
sp|Q62192|CD180_MOUSE	0.413708	1.58262	0.113509	0.999694	19.0272	22.3398	11.7225	14.3017	20.7995	24.8821	26.6689	14.7146	25.5723	25.3284
sp|Q8K4I3|ARHG6_MOUSE	-1.65458	-1.57652	0.114907	0.999694	1.90272	1.9426	3.90751	3.06464	1.9809	1.914	0	0	2.13103	0
sp|P11680|PROP_MOUSE	-1.07311	-1.57599	0.115029	0.999694	5.70817	0	6.83813	5.10774	5.94271	1.914	0	2.10209	3.19654	4.05254
sp|P15532|NDKA_MOUSE	-1.63437	-1.57099	0.116184	0.999694	2.85408	1.9426	2.93063	3.06464	1.9809	0	0	2.10209	2.13103	0
sp|Q924T2|RT02_MOUSE	-1.98313	-1.56588	0.117377	0.999694	0	3.88519	2.93063	2.04309	2.97136	2.87101	0	0	0	0
sp|Q9QVP9|FAK2_MOUSE	0.34622	1.56508	0.117564	0.999694	24.7354	23.3111	22.4682	21.4525	23.7708	28.7101	28.6444	31.5313	26.6379	31.4072
sp|Q9Z277|BAZ1B_MOUSE	-2.24977	-1.56196	0.118298	0.999694	0	1.9426	2.93063	3.06464	1.9809	0	0	0	2.13103	0
sp|Q99MS7|EH1L1_MOUSE	-0.618646	-1.5604	0.118664	0.999694	15.2218	8.74168	10.7456	9.19393	8.91407	9.57002	3.95095	5.25522	6.39309	9.11822
tr|F7BJB9|F7BJB9_MOUSE	1.21751	1.55998	0.118764	0.999694	1.90272	1.9426	3.90751	0	0	4.78501	4.93869	2.10209	3.19654	3.03941
sp|Q9R257|HEBP1_MOUSE	-1.38101	-1.55506	0.119933	0.999694	2.85408	2.91389	4.88438	3.06464	1.9809	1.914	3.95095	0	0	0
sp|P52633|STAT6_MOUSE	-0.79991	-1.54638	0.122012	0.999694	7.61089	6.79908	4.88438	6.12928	7.92361	7.65602	2.96321	3.15313	0	5.06568
sp|Q9D6K5|SYJ2B_MOUSE	-1.93583	-1.5458	0.122152	0.999694	2.85408	0	3.90751	3.06464	1.9809	0	0	3.15313	0	0
sp|Q7TPV4|MBB1A_MOUSE	-0.525728	-1.54561	0.122198	0.999694	18.0759	7.77038	15.63	17.3663	15.8472	5.74201	10.8651	9.4594	9.58963	16.2102
sp|Q8VD04|GRAP1_MOUSE	-0.623265	-1.54506	0.122333	0.999694	9.51362	6.79908	14.6531	10.2155	8.91407	5.74201	5.92643	8.40835	5.32757	7.09195
sp|Q9EQ61|PESC_MOUSE	-3.09034	-1.54372	0.122656	0.999694	0	0	2.93063	3.06464	1.9809	0	0	0	0	0
sp|P18242|CATD_MOUSE	-0.497641	-1.54254	0.122942	0.999694	14.2704	14.5695	14.6531	15.3232	15.8472	8.61302	10.8651	11.5615	11.7207	10.1314
tr|A0A0A6YVU8|A0A0A6YVU8_MOUSE	-3.08612	-1.5387	0.123878	0.999694	0	0	2.93063	2.04309	2.97136	0	0	0	0	0
sp|Q5SWU9|ACACA_MOUSE	-3.08612	-1.5387	0.123878	0.999694	0	0	2.93063	2.04309	2.97136	0	0	0	0	0
sp|Q8K4Q0|RPTOR_MOUSE	-2.23772	-1.53624	0.124479	0.999694	2.85408	1.9426	1.95375	3.06464	0	0	1.97548	0	0	0
sp|Q99J87|DHX58_MOUSE	0.990243	1.53389	0.125057	0.999694	0	1.9426	4.88438	3.06464	1.9809	3.82801	2.96321	6.30626	6.39309	4.05254
sp|Q3UVK0|ERMP1_MOUSE	0.936179	1.53353	0.125145	0.999694	1.90272	2.91389	2.93063	3.06464	1.9809	4.78501	2.96321	7.35731	5.32757	4.05254
sp|O08800|SPB8_MOUSE	-1.66515	-1.53133	0.125689	0.999694	1.90272	2.91389	0	4.08619	3.96181	0	1.97548	0	0	2.02627
sp|P06797|CATL1_MOUSE	-0.464754	-1.53009	0.125994	0.999694	18.0759	13.5982	14.6531	19.4094	19.809	11.484	11.8529	9.4594	12.7862	16.2102
sp|P62627|DLRB1_MOUSE	-1.36068	-1.52986	0.126052	0.999694	2.85408	4.85649	3.90751	2.04309	1.9809	1.914	0	4.20418	0	0
sp|Q8BH59|CMC1_MOUSE	0.389368	1.52784	0.126552	0.999694	17.1245	19.426	19.5375	15.3232	16.8377	27.7531	18.767	21.0209	24.5068	23.3021
sp|A1L314|MPEG1_MOUSE	0.497669	1.5278	0.126563	0.999694	9.51362	9.71298	17.5838	11.237	8.91407	17.226	7.9019	19.9698	19.1793	16.2102
sp|Q80XI4|PI42B_MOUSE	1.63796	1.52749	0.126639	0.999694	1.90272	0	0	0	1.9809	2.87101	1.97548	3.15313	2.13103	2.02627
sp|Q9Z0H8|CLIP2_MOUSE	-1.66786	-1.52545	0.127148	0.999694	3.80545	0	3.90751	2.04309	2.97136	1.914	1.97548	0	0	0
sp|P63087|PP1G_MOUSE	-3.07256	-1.52277	0.127817	0.999694	2.85408	0	1.95375	3.06464	0	0	0	0	0	0
sp|Q9JIS8|S12A4_MOUSE	-3.07256	-1.52277	0.127817	0.999694	2.85408	0	1.95375	3.06464	0	0	0	0	0	0
sp|P43274|H14_MOUSE	1.32466	1.52201	0.128007	0.999694	0	3.88519	0	3.06464	0	4.78501	0	3.15313	4.26206	5.06568
sp|Q9WV60|GSK3B_MOUSE	-2.23017	-1.52074	0.128326	0.999694	1.90272	1.9426	3.90751	0	1.9809	0	1.97548	0	0	0
sp|Q9D0G0|RT30_MOUSE	1.62879	1.51949	0.128638	0.999694	0	1.9426	0	0	1.9809	2.87101	2.96321	2.10209	2.13103	2.02627
sp|P09528|FRIH_MOUSE	-0.435269	-1.51773	0.129083	0.999694	17.1245	19.426	14.6531	25.5387	19.809	10.527	12.8406	16.8167	18.1137	13.1708
sp|Q9WTR6|XCT_MOUSE	-3.06762	-1.51684	0.129308	0.999694	0	2.91389	2.93063	0	1.9809	0	0	0	0	0
sp|Q8K268|ABCF3_MOUSE	-3.06841	-1.51332	0.130198	0.999694	0	1.9426	3.90751	0	1.9809	0	0	0	0	0
sp|Q8K183|PDXK_MOUSE	-0.368307	-1.51202	0.130528	0.999694	27.5895	27.1963	20.5144	24.5171	29.7136	18.183	26.6689	15.7657	15.9827	23.3021
sp|Q8BL80|RHG22_MOUSE	1.2393	1.51171	0.130608	0.999694	1.90272	0	0	2.04309	2.97136	2.87101	2.96321	3.15313	3.19654	4.05254
sp|O09110|MP2K3_MOUSE	-1.1007	-1.51027	0.130975	0.999694	3.80545	4.85649	3.90751	3.06464	3.96181	0	2.96321	3.15313	0	3.03941
sp|Q3UBG2|PCLI1_MOUSE	-0.78879	-1.50927	0.131231	0.999694	5.70817	2.91389	5.86126	9.19393	7.92361	4.78501	3.95095	3.15313	2.13103	4.05254
sp|Q2YFS3|PILRA_MOUSE	-1.31193	-1.50905	0.131287	0.999694	2.85408	3.88519	3.90751	0	6.93316	2.87101	0	4.20418	0	0
sp|O09126|SEM4D_MOUSE	-1.63918	-1.50753	0.131676	0.999694	2.85408	0	4.88438	2.04309	2.97136	0	0	0	2.13103	2.02627
sp|Q99MD9|NASP_MOUSE	0.510349	1.50302	0.132833	0.999694	8.56225	11.6556	12.6994	7.15083	9.90452	9.57002	12.8406	21.0209	12.7862	15.197
sp|Q8VC04|T106A_MOUSE	1.04803	1.50277	0.132898	0.999694	1.90272	0	1.95375	2.04309	3.96181	3.82801	3.95095	3.15313	5.32757	4.05254
sp|Q8VE11|MTMR6_MOUSE	-1.10122	-1.49689	0.134421	0.999694	5.70817	1.9426	6.83813	3.06464	1.9809	2.87101	1.97548	2.10209	2.13103	0
sp|Q9DCL8|IPP2_MOUSE	-3.05031	-1.49671	0.134468	0.999694	2.85408	1.9426	2.93063	0	0	0	0	0	0	0
sp|Q62084|PP14B_MOUSE	-1.43309	-1.49347	0.135313	0.999694	2.85408	1.9426	1.95375	3.06464	3.96181	0	0	2.10209	0	3.03941
sp|Q8VE47|UBA5_MOUSE	-0.614679	-1.49045	0.136106	0.999694	8.56225	6.79908	13.6763	10.2155	8.91407	8.61302	6.91416	6.30626	6.39309	3.03941
sp|Q8C3J5|DOCK2_MOUSE	0.284241	1.49	0.136223	0.999694	27.5895	30.1102	31.26	35.7542	34.6658	41.1511	38.5218	35.7355	37.293	40.5254
tr|Q3U687|Q3U687_MOUSE	1.14189	1.48878	0.136546	0.999694	1.90272	1.9426	1.95375	0	1.9809	2.87101	2.96321	4.20418	3.19654	4.05254
sp|P27512|TNR5_MOUSE	1.2527	1.47996	0.138883	0.999694	0	3.88519	2.93063	0	0	1.914	2.96321	4.20418	4.26206	3.03941
sp|Q8BIJ6|SYIM_MOUSE	0.546899	1.47756	0.139525	0.999694	8.56225	10.6843	3.90751	8.17238	8.91407	14.355	12.8406	10.5104	11.7207	9.11822
sp|Q8CC88|VWA8_MOUSE	0.926329	1.47729	0.139598	0.999694	0	2.91389	1.95375	3.06464	4.95226	4.78501	4.93869	2.10209	5.32757	7.09195
sp|Q9CPQ8|ATP5L_MOUSE	0.843178	1.47635	0.139851	0.999694	1.90272	2.91389	2.93063	4.08619	2.97136	4.78501	4.93869	5.25522	7.4586	4.05254
sp|Q9Z1Z0|USO1_MOUSE	-0.329441	-1.47345	0.14063	0.999694	28.5408	30.1102	30.2832	27.5818	28.7231	24.8821	27.6567	23.123	19.1793	20.2627
sp|Q9DBR3|ARMC8_MOUSE	0.879276	1.47144	0.141171	0.999694	0	2.91389	3.90751	3.06464	3.96181	5.74201	5.92643	5.25522	4.26206	4.05254
sp|Q6A4J8|UBP7_MOUSE	0.59004	1.46794	0.142119	0.999694	4.75681	7.77038	5.86126	8.17238	5.94271	9.57002	6.91416	10.5104	11.7207	10.1314
sp|Q8BMD8|SCMC1_MOUSE	0.369483	1.46571	0.142728	0.999694	17.1245	21.3685	13.6763	21.4525	19.809	30.6241	24.6934	17.8678	23.4413	23.3021
sp|Q9QYI3|DNJC7_MOUSE	0.517971	1.46395	0.143209	0.999694	4.75681	9.71298	12.6994	11.237	7.92361	10.527	12.8406	18.9188	13.8517	10.1314
sp|Q9WVA4|TAGL2_MOUSE	-0.256075	-1.46199	0.143745	0.999694	42.8113	47.5936	42.9826	49.0343	49.5226	29.6671	41.485	38.8886	39.424	44.578
sp|Q8BP27|SFR1_MOUSE	-1.33833	-1.45806	0.144823	0.999694	3.80545	2.91389	4.88438	0	3.96181	0	0	4.20418	2.13103	0
sp|O35892|SP100_MOUSE	0.728825	1.45611	0.145363	0.999694	4.75681	2.91389	5.86126	3.06464	2.97136	5.74201	5.92643	6.30626	6.39309	8.10509
sp|Q9CSH3|RRP44_MOUSE	1.42914	1.45169	0.146587	0.999694	1.90272	0	2.93063	0	0	2.87101	3.95095	2.10209	2.13103	2.02627
sp|Q9JMF7|DOPP1_MOUSE	2.18414	1.4512	0.146724	0.999694	0	0	0	2.04309	0	1.914	2.96321	2.10209	2.13103	0
sp|P28271|ACOC_MOUSE	-0.548766	-1.45036	0.146959	0.999694	11.4163	8.74168	12.6994	12.2586	9.90452	7.65602	4.93869	8.40835	7.4586	9.11822
sp|P23492|PNPH_MOUSE	0.359423	1.44946	0.147208	0.999694	19.9786	16.5121	18.5606	20.4309	17.8281	27.7531	23.7057	19.9698	23.4413	24.3153
sp|Q8BUV3|GEPH_MOUSE	-1.11902	-1.44566	0.148272	0.999694	3.80545	2.91389	3.90751	4.08619	2.97136	0	1.97548	0	2.13103	4.05254
sp|Q9CZS1|AL1B1_MOUSE	0.837041	1.44183	0.149351	0.999694	3.80545	3.88519	2.93063	2.04309	1.9809	6.69901	7.9019	3.15313	3.19654	5.06568
sp|Q921G7|ETFD_MOUSE	-1.44171	-1.44168	0.149393	0.999694	4.75681	2.91389	0	3.06464	2.97136	0	2.96321	0	0	2.02627
sp|Q9DBG5|PLIN3_MOUSE	-1.01454	-1.43899	0.150153	0.999694	11.4163	1.9426	1.95375	6.12928	2.97136	1.914	2.96321	0	0	7.09195
sp|Q9Z2F2|OASL2_MOUSE	2.17824	1.43741	0.1506	0.999694	0	1.9426	0	0	0	1.914	1.97548	3.15313	0	2.02627
sp|P54116|STOM_MOUSE	0.46231	1.43529	0.151205	0.999694	10.465	12.6269	10.7456	11.237	10.895	21.054	9.87738	12.6125	18.1137	15.197
sp|A2AIV8|CARD9_MOUSE	-3.10733	-1.43303	0.151848	0.999694	0	0	0	5.10774	2.97136	0	0	0	0	0
sp|Q3UJD6|UBP19_MOUSE	-1.02195	-1.43227	0.152065	0.999694	5.70817	1.9426	5.86126	3.06464	3.96181	2.87101	0	3.15313	0	4.05254
sp|P55937|GOGA3_MOUSE	0.564799	1.43061	0.152543	0.999694	4.75681	8.74168	4.88438	7.15083	8.91407	8.61302	9.87738	12.6125	11.7207	8.10509
sp|Q8K021|SCAM1_MOUSE	-0.652998	-1.4304	0.152601	0.999694	5.70817	9.71298	6.83813	8.17238	7.92361	4.78501	5.92643	3.15313	6.39309	4.05254
sp|P58681|TLR7_MOUSE	0.974408	1.43016	0.152671	0.999694	2.85408	0	1.95375	4.08619	1.9809	6.69901	2.96321	2.10209	5.32757	4.05254
sp|Q80X41|VRK1_MOUSE	3.01526	1.4296	0.152833	0.999694	0	0	0	0	0	0	0	2.10209	3.19654	2.02627
sp|Q3B7Z2|OSBP1_MOUSE	-0.739276	-1.42526	0.154081	0.999694	5.70817	5.82779	5.86126	7.15083	5.94271	3.82801	4.93869	2.10209	3.19654	4.05254
sp|Q03963|E2AK2_MOUSE	0.599209	1.42387	0.154484	0.999694	5.70817	4.85649	7.81501	5.10774	5.94271	8.61302	9.87738	6.30626	7.4586	12.1576
sp|Q9D0F9|PGM1_MOUSE	-0.37114	-1.41846	0.156057	0.999694	19.0272	22.3398	20.5144	23.4956	23.7708	13.398	20.7425	16.8167	17.0482	16.2102
tr|B1ARD6|B1ARD6_MOUSE	3.00469	1.41771	0.156276	0.999694	0	0	0	0	0	0	1.97548	3.15313	2.13103	0
sp|Q62465|VAT1_MOUSE	-0.238711	-1.4177	0.156278	0.999694	53.2762	49.5362	49.8207	52.0989	53.4844	48.8071	54.3256	31.5313	36.2275	46.6042
sp|Q8K4L3|SVIL_MOUSE	-2.21649	-1.41391	0.157389	0.999694	4.75681	1.9426	2.93063	0	0	1.914	0	0	0	0
sp|P06151|LDHA_MOUSE	-0.202155	-1.41092	0.158269	0.999694	65.6439	63.1343	65.4507	70.4868	68.3412	56.4631	59.2643	63.0626	53.2757	56.7356
sp|Q9QZU9|UB2L6_MOUSE	1.14791	1.40898	0.158841	0.999694	0	1.9426	2.93063	0	2.97136	0	3.95095	3.15313	5.32757	5.06568
sp|F2Z461|HERC6_MOUSE	2.99454	1.40675	0.159503	0.999694	0	0	0	0	0	1.914	0	3.15313	2.13103	0
sp|Q69ZN7|MYOF_MOUSE	-0.257273	-1.40549	0.159876	0.999694	50.4222	34.9667	47.8669	43.9265	38.6276	42.1081	34.5708	33.6334	38.3585	31.4072
sp|Q8VBZ3|CLPT1_MOUSE	-0.523958	-1.40131	0.161121	0.999694	14.2704	10.6843	12.6994	8.17238	10.895	8.61302	8.88964	9.4594	4.26206	8.10509
sp|Q9CR21|ACPM_MOUSE	-1.13728	-1.39917	0.161762	0.999694	4.75681	4.85649	3.90751	2.04309	1.9809	4.78501	2.96321	0	0	0
sp|P19426|NELFE_MOUSE	-1.83254	-1.39892	0.161838	0.999694	0	3.88519	1.95375	2.04309	2.97136	0	0	0	0	3.03941
sp|Q61712|DNJC1_MOUSE	-1.64528	-1.39835	0.162008	0.999694	2.85408	1.9426	7.81501	0	0	1.914	0	2.10209	0	0
sp|Q64337|SQSTM_MOUSE	0.333093	1.39555	0.16285	0.999694	34.249	75.7612	68.3813	38.8188	49.5226	55.5061	81.9822	72.522	59.6688	65.8538
sp|Q9JKR6|HYOU1_MOUSE	-0.214626	-1.39498	0.163022	0.999694	58.0331	55.364	70.3351	53.1205	57.4462	53.5921	51.3624	51.5012	47.9482	48.6305
sp|Q9CVD2|ATX3_MOUSE	-1.03774	-1.39261	0.163738	0.999694	2.85408	4.85649	2.93063	3.06464	4.95226	2.87101	3.95095	0	2.13103	0
sp|Q60780|GAS7_MOUSE	-0.522521	-1.39127	0.164144	0.999694	16.1731	8.74168	11.7225	12.2586	7.92361	9.57002	6.91416	7.35731	9.58963	6.07881
sp|Q9DB27|MCTS1_MOUSE	2.97489	1.38573	0.165828	0.999694	0	0	0	0	0	0	2.96321	2.10209	0	2.02627
sp|Q9Z2E1|MBD2_MOUSE	2.97465	1.38559	0.165871	0.999694	0	0	0	0	0	1.914	0	0	2.13103	3.03941
sp|Q91YR7|PRP6_MOUSE	0.825039	1.38104	0.167268	0.999694	1.90272	1.9426	2.93063	4.08619	2.97136	5.74201	3.95095	5.25522	6.39309	3.03941
sp|P32261|ANT3_MOUSE	0.616337	1.37835	0.168094	0.999694	1.90272	6.79908	4.88438	7.15083	5.94271	5.74201	7.9019	12.6125	7.4586	7.09195
sp|Q9ER72|SYCC_MOUSE	0.454106	1.37699	0.168515	0.999694	8.56225	17.4834	8.79189	7.15083	12.8759	10.527	16.7915	14.7146	17.0482	16.2102
sp|Q5U458|DJC11_MOUSE	2.96555	1.37593	0.168843	0.999694	0	0	0	0	0	2.87101	0	0	2.13103	2.02627
tr|A7UAK5|A7UAK5_MOUSE	2.96555	1.37593	0.168843	0.999694	0	0	0	0	0	2.87101	0	0	2.13103	2.02627
sp|Q9DBS9|OSBL3_MOUSE	-0.800069	-1.37566	0.168926	0.999694	2.85408	4.85649	9.76876	5.10774	3.96181	1.914	4.93869	4.20418	2.13103	2.02627
sp|Q8K363|DDX18_MOUSE	-1.79809	-1.3741	0.16941	0.999694	3.80545	2.91389	1.95375	2.04309	0	0	0	3.15313	0	0
sp|Q64277|BST1_MOUSE	-2.08606	-1.36983	0.170739	0.999694	2.85408	0	1.95375	2.04309	1.9809	0	0	2.10209	0	0
tr|E9PYG6|E9PYG6_MOUSE	1.14518	1.36835	0.171202	0.999694	0	1.9426	1.95375	0	2.97136	2.87101	3.95095	3.15313	2.13103	3.03941
sp|P97807|FUMH_MOUSE	0.343053	1.36764	0.171426	0.999694	19.9786	15.5408	19.5375	17.3663	18.8186	22.968	21.7302	21.0209	25.5723	24.3153
sp|P49769|PSN1_MOUSE	1.03681	1.36726	0.171543	0.999694	1.90272	0	2.93063	4.08619	0	5.74201	2.96321	3.15313	2.13103	4.05254
sp|Q8BUK6|HOOK3_MOUSE	-0.636633	-1.36654	0.171771	0.999694	5.70817	6.79908	7.81501	7.15083	8.91407	4.78501	3.95095	6.30626	5.32757	3.03941
sp|Q9JM52|MINK1_MOUSE	-2.08362	-1.36192	0.173224	0.999694	1.90272	2.91389	1.95375	2.04309	0	0	0	0	0	2.02627
tr|A0A286YCV9|A0A286YCV9_MOUSE	-0.62962	-1.3607	0.173608	0.999694	13.3191	4.85649	6.83813	8.17238	5.94271	3.82801	8.88964	4.20418	3.19654	5.06568
sp|P43406|ITAV_MOUSE	0.507961	1.35782	0.17452	0.999694	6.65953	10.6843	7.81501	8.17238	5.94271	10.527	13.8283	12.6125	10.6551	8.10509
sp|Q9Z0X1|AIFM1_MOUSE	0.505163	1.35755	0.174606	0.999694	7.61089	8.74168	6.83813	10.2155	5.94271	12.441	12.8406	9.4594	10.6551	10.1314
sp|Q99MU3|DSRAD_MOUSE	1.28888	1.35597	0.175109	0.999694	2.85408	0	2.93063	0	0	3.82801	0	4.20418	4.26206	2.02627
sp|Q8VEE4|RFA1_MOUSE	0.789824	1.35501	0.175413	0.999694	1.90272	2.91389	3.90751	3.06464	2.97136	2.87101	3.95095	8.40835	4.26206	6.07881
sp|P19096|FAS_MOUSE	-0.288002	-1.35383	0.175789	0.999694	37.1031	28.1676	44.9363	30.6464	28.7231	32.5381	23.7057	34.6845	21.3103	26.3415
sp|Q80VA0|GALT7_MOUSE	0.867384	1.35369	0.175837	0.999694	1.90272	1.9426	0	7.15083	1.9809	4.78501	3.95095	5.25522	6.39309	3.03941
sp|Q8R311|CTGE5_MOUSE	-1.03771	-1.35078	0.176765	0.999694	2.85408	3.88519	3.90751	3.06464	2.97136	1.914	1.97548	2.10209	2.13103	0
sp|P97808|FXYD5_MOUSE	-0.587894	-1.34954	0.177164	0.999694	9.51362	5.82779	10.7456	7.15083	7.92361	5.74201	5.92643	6.30626	5.32757	4.05254
sp|P49138|MAPK2_MOUSE	-0.758476	-1.34747	0.177829	0.999694	6.65953	4.85649	5.86126	5.10774	4.95226	4.78501	0	4.20418	2.13103	5.06568
sp|Q64735|CR1L_MOUSE	2.93768	1.34662	0.178102	0.999694	0	0	0	0	0	2.87101	1.97548	0	0	2.02627
sp|Q9Z2C5|MTM1_MOUSE	-0.968779	-1.34648	0.178147	0.999694	1.90272	2.91389	4.88438	5.10774	4.95226	2.87101	3.95095	0	0	3.03941
sp|Q78JW9|UBFD1_MOUSE	-2.90153	-1.33942	0.180433	0.999694	0	0	1.95375	3.06464	1.9809	0	0	0	0	0
sp|P22315|HEMH_MOUSE	-2.89973	-1.33758	0.181035	0.999694	0	1.9426	0	3.06464	1.9809	0	0	0	0	0
sp|Q810U5|CCD50_MOUSE	-2.89666	-1.33439	0.182077	0.999694	0	0	1.95375	2.04309	2.97136	0	0	0	0	0
sp|Q9R0P3|ESTD_MOUSE	-0.187866	-1.3337	0.182303	0.999694	75.1576	71.876	78.1501	72.5299	65.3698	54.5491	80.0068	66.2158	59.6688	57.7487
sp|P25911|LYN_MOUSE	0.426052	1.33223	0.182784	0.999694	13.3191	10.6843	12.6994	9.19393	9.90452	18.183	11.8529	14.7146	15.9827	14.1839
sp|Q9ERK4|XPO2_MOUSE	0.343098	1.33065	0.183306	0.999694	13.3191	23.3111	22.4682	15.3232	16.8377	25.8391	20.7425	27.3271	24.5068	17.2233
sp|Q8C0J6|SWAHC_MOUSE	0.9199	1.32892	0.183875	0.999694	3.80545	2.91389	3.90751	0	0	3.82801	3.95095	4.20418	4.26206	4.05254
sp|O55028|BCKD_MOUSE	2.15809	1.32461	0.185301	0.999694	0	1.9426	0	0	0	4.78501	1.97548	0	2.13103	0
sp|Q9CQR6|PPP6_MOUSE	-0.791057	-1.32295	0.185854	0.999694	4.75681	3.88519	5.86126	5.10774	4.95226	3.82801	2.96321	0	4.26206	3.03941
sp|Q8BVQ5|PPME1_MOUSE	-0.595538	-1.31925	0.187086	0.999694	6.65953	5.82779	7.81501	9.19393	8.91407	3.82801	6.91416	4.20418	4.26206	6.07881
sp|Q9CQI7|RU2B_MOUSE	-2.87809	-1.31535	0.188391	0.999694	1.90272	0	2.93063	2.04309	0	0	0	0	0	0
sp|Q8CG76|ARK72_MOUSE	-2.87535	-1.31258	0.189326	0.999694	1.90272	2.91389	0	2.04309	0	0	0	0	0	0
sp|Q3TFQ1|SPRY7_MOUSE	-2.87533	-1.31248	0.189359	0.999694	0	2.91389	1.95375	0	1.9809	0	0	0	0	0
sp|Q3TYX3|SMYD5_MOUSE	-1.03393	-1.31235	0.189402	0.999694	3.80545	2.91389	4.88438	3.06464	1.9809	0	1.97548	3.15313	0	3.03941
sp|Q80UJ7|RB3GP_MOUSE	-0.879962	-1.30825	0.19079	0.999694	4.75681	3.88519	4.88438	4.08619	2.97136	2.87101	0	4.20418	2.13103	2.02627
sp|Q65Z40|WAPL_MOUSE	-1.33945	-1.3069	0.191245	0.999694	2.85408	3.88519	2.93063	0	2.97136	2.87101	0	0	0	2.02627
sp|Q8C754|VPS52_MOUSE	1.03794	1.30522	0.191818	0.999694	0	1.9426	0	3.06464	2.97136	3.82801	2.96321	2.10209	3.19654	4.05254
sp|P06745|G6PI_MOUSE	-0.181136	-1.30191	0.192945	0.999694	70.4008	68.9621	68.3813	79.6807	67.3507	61.2481	64.2029	68.3179	56.4723	61.8013
sp|Q61205|PA1B3_MOUSE	-1.3358	-1.30128	0.193164	0.999694	3.80545	3.88519	0	3.06464	1.9809	0	2.96321	0	0	2.02627
sp|Q6ZQ08|CNOT1_MOUSE	-1.16803	-1.29876	0.194028	0.999694	4.75681	1.9426	1.95375	2.04309	2.97136	0	1.97548	2.10209	0	2.02627
sp|P21619|LMNB2_MOUSE	0.47179	1.2977	0.194389	0.999694	7.61089	8.74168	4.88438	9.19393	12.8759	12.441	8.88964	10.5104	14.9172	13.1708
sp|P36916|GNL1_MOUSE	-2.86036	-1.29743	0.194484	0.999694	1.90272	1.9426	2.93063	0	0	0	0	0	0	0
sp|P68404|KPCB_MOUSE	-0.622578	-1.2954	0.195184	0.999694	6.65953	8.74168	7.81501	5.10774	5.94271	6.69901	3.95095	5.25522	3.19654	3.03941
sp|B2RUP2|UN13D_MOUSE	-0.950325	-1.29403	0.195657	0.999694	2.85408	3.88519	2.93063	4.08619	3.96181	1.914	0	2.10209	2.13103	3.03941
sp|Q9ERU9|RBP2_MOUSE	0.34711	1.29306	0.19599	0.999694	19.0272	16.5121	19.5375	14.3017	12.8759	15.312	22.718	23.123	24.5068	19.2496
sp|P97493|THIOM_MOUSE	-2.85534	-1.29243	0.196208	0.999694	2.85408	1.9426	1.95375	0	0	0	0	0	0	0
sp|P61082|UBC12_MOUSE	-1.33665	-1.28948	0.197232	0.999694	4.75681	0	3.90751	2.04309	1.9809	1.914	0	0	0	3.03941
sp|Q9JHG7|PK3CG_MOUSE	-1.501	-1.28926	0.197306	0.999694	2.85408	2.91389	3.90751	2.04309	0	0	0	0	4.26206	0
sp|O55135|IF6_MOUSE	-0.57742	-1.28889	0.197437	0.999694	4.75681	8.74168	7.81501	7.15083	10.895	7.65602	4.93869	5.25522	4.26206	4.05254
sp|P25085|IL1RA_MOUSE	0.689842	1.28807	0.197722	0.999694	4.75681	3.88519	3.90751	2.04309	2.97136	5.74201	3.95095	8.40835	4.26206	6.07881
sp|Q9CU62|SMC1A_MOUSE	0.5521	1.2875	0.197919	0.999694	6.65953	4.85649	4.88438	6.12928	5.94271	6.69901	6.91416	8.40835	11.7207	8.10509
sp|P18155|MTDC_MOUSE	0.972021	1.28595	0.198461	0.999694	1.90272	3.88519	1.95375	0	1.9809	1.914	6.91416	3.15313	0	7.09195
sp|O08579|EMD_MOUSE	-0.685726	-1.28564	0.19857	0.999694	2.85408	4.85649	9.76876	5.10774	6.93316	1.914	3.95095	5.25522	4.26206	3.03941
sp|P50516|VATA_MOUSE	0.162103	1.28356	0.199295	0.999694	74.2062	104.9	69.3582	85.81	91.1216	98.5712	98.7738	87.2367	88.4377	101.314
sp|Q4FZC9|SYNE3_MOUSE	0.97242	1.28319	0.199425	0.999694	2.85408	0	2.93063	0	2.97136	2.87101	2.96321	4.20418	3.19654	4.05254
sp|P00375|DYR_MOUSE	1.74247	1.28103	0.200183	0.999694	0	0	0	3.06464	0	3.82801	1.97548	2.10209	0	2.02627
sp|Q9CYA6|ZCHC8_MOUSE	-2.07705	-1.27695	0.201621	0.999694	2.85408	0	2.93063	0	2.97136	0	1.97548	0	0	0
sp|Q9DBS1|TMM43_MOUSE	0.411766	1.27626	0.201862	0.999694	8.56225	10.6843	13.6763	11.237	10.895	15.312	11.8529	16.8167	15.9827	13.1708
sp|P70202|LXN_MOUSE	0.970713	1.27269	0.203129	0.999694	2.85408	0	0	3.06464	2.97136	1.914	2.96321	3.15313	5.32757	4.05254
sp|Q61704|ITIH3_MOUSE	2.02323	1.2717	0.203481	0.999694	0	1.9426	0	0	0	1.914	0	2.10209	2.13103	2.02627
sp|Q9D906|ATG7_MOUSE	0.409907	1.27113	0.203683	0.999694	8.56225	10.6843	8.79189	13.2801	13.8663	14.355	13.8283	15.7657	14.9172	14.1839
tr|E9Q4X2|E9Q4X2_MOUSE	2.01737	1.26834	0.204677	0.999694	0	0	0	0	1.9809	1.914	1.97548	2.10209	2.13103	0
sp|Q9CRC8|LRC40_MOUSE	2.01737	1.26834	0.204677	0.999694	0	0	0	0	1.9809	1.914	1.97548	2.10209	2.13103	0
sp|Q80TM9|NISCH_MOUSE	-0.446569	-1.26271	0.206693	0.999694	13.3191	10.6843	13.6763	10.2155	12.8759	10.527	7.9019	9.4594	7.4586	9.11822
sp|Q8R0H9|GGA1_MOUSE	-0.507786	-1.2626	0.206732	0.999694	10.465	10.6843	6.83813	8.17238	12.8759	5.74201	6.91416	9.4594	3.19654	9.11822
sp|P32883|RASK_MOUSE	2.00736	1.26139	0.207169	0.999694	0	0	0	2.04309	0	1.914	1.97548	0	2.13103	2.02627
sp|Q62446|FKBP3_MOUSE	-0.736378	-1.25611	0.209078	0.999694	6.65953	6.79908	3.90751	5.10774	2.97136	0	3.95095	3.15313	4.26206	4.05254
sp|Q64152|BTF3_MOUSE	-0.521234	-1.25596	0.209131	0.999694	15.2218	13.5982	11.7225	4.08619	5.94271	7.65602	8.88964	5.25522	3.19654	10.1314
sp|Q9CX00|IST1_MOUSE	0.634407	1.25338	0.210067	0.999694	3.80545	4.85649	3.90751	3.06464	3.96181	5.74201	6.91416	7.35731	5.32757	5.06568
sp|Q8C4Q6|AIDA_MOUSE	2.00731	1.25235	0.210444	0.999694	1.90272	0	0	0	0	1.914	1.97548	0	2.13103	2.02627
sp|Q6A0A9|F120A_MOUSE	-0.38908	-1.25208	0.210542	0.999694	18.0759	15.5408	16.6069	14.3017	13.8663	10.527	14.8161	10.5104	13.8517	10.1314
sp|Q9CPY7|AMPL_MOUSE	0.400335	1.24946	0.211495	0.999694	10.465	12.6269	13.6763	7.15083	12.8759	14.355	15.8038	11.5615	14.9172	18.2364
sp|Q8BI84|MIA3_MOUSE	-0.69893	-1.24664	0.212529	0.999694	6.65953	3.88519	6.83813	4.08619	4.95226	1.914	1.97548	3.15313	5.32757	4.05254
sp|P19536|COX5B_MOUSE	-0.38398	-1.24569	0.212879	0.999694	14.2704	17.4834	14.6531	16.3448	16.8377	11.484	12.8406	9.4594	15.9827	11.1445
sp|Q8BFW7|LPP_MOUSE	-0.482731	-1.24074	0.214701	0.999694	11.4163	7.77038	7.81501	11.237	12.8759	7.65602	7.9019	9.4594	6.39309	5.06568
sp|P30355|AL5AP_MOUSE	1.15222	1.24042	0.214821	0.999694	0	0	0	3.06464	2.97136	2.87101	1.97548	2.10209	3.19654	3.03941
sp|P97765|WBP2_MOUSE	-1.22035	-1.23965	0.215104	0.999694	7.61089	0	7.81501	6.12928	6.93316	0	2.96321	4.20418	0	5.06568
sp|Q5SSW2|PSME4_MOUSE	-1.04616	-1.23939	0.2152	0.999694	1.90272	1.9426	4.88438	3.06464	2.97136	0	2.96321	2.10209	2.13103	0
sp|Q9DCG9|TR112_MOUSE	1.1499	1.23749	0.215907	0.999694	0	0	0	3.06464	2.97136	2.87101	2.96321	3.15313	2.13103	2.02627
sp|Q8BVE3|VATH_MOUSE	0.350288	1.23573	0.216559	0.999694	14.2704	16.5121	13.6763	14.3017	15.8472	25.8391	21.7302	13.6636	15.9827	17.2233
sp|Q99LI8|HGS_MOUSE	-0.776316	-1.23491	0.216863	0.999694	5.70817	3.88519	4.88438	3.06464	4.95226	2.87101	3.95095	4.20418	0	2.02627
sp|P61965|WDR5_MOUSE	0.885835	1.23343	0.217414	0.999694	0	1.9426	1.95375	3.06464	2.97136	5.74201	2.96321	3.15313	3.19654	3.03941
sp|P22437|PGH1_MOUSE	0.724688	1.23238	0.217808	0.999694	1.90272	2.91389	2.93063	4.08619	2.97136	6.69901	2.96321	6.30626	5.32757	3.03941
sp|Q9Z2X2|PSD10_MOUSE	-0.668742	-1.23214	0.217897	0.999694	4.75681	5.82779	6.83813	4.08619	5.94271	2.87101	1.97548	4.20418	3.19654	5.06568
sp|Q00651|ITA4_MOUSE	1.0477	1.2319	0.217985	0.999694	0	2.91389	0	2.04309	1.9809	1.914	2.96321	3.15313	3.19654	3.03941
sp|Q8R1A4|DOCK7_MOUSE	-1.49197	-1.23141	0.21817	0.999694	7.61089	0	5.86126	3.06464	2.97136	2.87101	3.95095	0	0	0
sp|P24452|CAPG_MOUSE	-0.184488	-1.23093	0.218349	0.999694	61.8385	62.163	58.6126	58.2282	61.408	47.8501	57.2888	50.4501	52.2102	57.7487
sp|Q9DBT5|AMPD2_MOUSE	-1.69108	-1.22722	0.219742	0.999694	2.85408	2.91389	1.95375	0	1.9809	0	2.96321	0	0	0
sp|Q9ES70|NEK6_MOUSE	2.04444	1.22653	0.219999	0.999694	0	0	0	2.04309	0	0	1.97548	3.15313	3.19654	0
tr|E9Q137|E9Q137_MOUSE	-0.519758	-1.22533	0.220451	0.999694	9.51362	6.79908	8.79189	7.15083	9.90452	5.74201	6.91416	4.20418	6.39309	6.07881
sp|O35657|NEUR1_MOUSE	-1.06351	-1.2243	0.220838	0.999694	1.90272	1.9426	2.93063	4.08619	3.96181	0	3.95095	0	0	3.03941
sp|Q01853|TERA_MOUSE	-0.139189	-1.22345	0.221158	0.999694	107.504	102.958	116.248	104.198	105.978	92.8292	96.7983	97.7471	103.355	96.2479
sp|Q9JMG1|EDF1_MOUSE	-1.41789	-1.22267	0.221454	0.999694	2.85408	0	2.93063	2.04309	2.97136	0	1.97548	0	0	2.02627
sp|O08992|SDCB1_MOUSE	0.377639	1.22108	0.222054	0.999694	12.3677	8.74168	12.6994	15.3232	11.8854	19.14	13.8283	15.7657	15.9827	14.1839
sp|Q8CDN6|TXNL1_MOUSE	-0.381724	-1.21666	0.223733	0.999694	14.2704	15.5408	14.6531	18.3879	13.8663	13.398	13.8283	9.4594	11.7207	10.1314
sp|Q9CWH6|PSA7L_MOUSE	-0.480481	-1.21644	0.223817	0.999694	9.51362	9.71298	9.76876	10.2155	8.91407	7.65602	6.91416	5.25522	6.39309	8.10509
sp|Q91ZR2|SNX18_MOUSE	-0.552516	-1.21602	0.223978	0.999694	9.51362	5.82779	5.86126	8.17238	7.92361	3.82801	4.93869	7.35731	5.32757	4.05254
sp|Q80UG5|SEPT9_MOUSE	-0.359053	-1.21541	0.224208	0.999694	19.0272	16.5121	22.4682	16.3448	12.8759	14.355	11.8529	16.8167	13.8517	11.1445
sp|Q9CYG7|TOM34_MOUSE	-0.677707	-1.21433	0.224621	0.999694	6.65953	4.85649	4.88438	6.12928	4.95226	2.87101	5.92643	2.10209	0	6.07881
sp|O89116|VTI1A_MOUSE	-1.23611	-1.21413	0.224698	0.999694	1.90272	2.91389	1.95375	2.04309	2.97136	2.87101	1.97548	0	0	0
sp|Q64521|GPDM_MOUSE	-0.326133	-1.21403	0.224737	0.999694	20.93	15.5408	20.5144	22.474	23.7708	18.183	11.8529	17.8678	17.0482	17.2233
sp|P70665|SIAE_MOUSE	0.959453	1.20974	0.226378	0.999694	1.90272	1.9426	1.95375	0	1.9809	2.87101	3.95095	3.15313	3.19654	2.02627
tr|Q3UED7|Q3UED7_MOUSE	2.78901	1.20898	0.226669	0.999694	0	0	0	0	0	0	0	2.10209	2.13103	2.02627
tr|F8VPK0|F8VPK0_MOUSE	2.78901	1.20898	0.226669	0.999694	0	0	0	0	0	0	0	2.10209	2.13103	2.02627
sp|Q91X20|ASH2L_MOUSE	2.78901	1.20898	0.226669	0.999694	0	0	0	0	0	0	0	2.10209	2.13103	2.02627
sp|O35166|GOSR2_MOUSE	2.78901	1.20898	0.226669	0.999694	0	0	0	0	0	0	0	2.10209	2.13103	2.02627
sp|Q80XU3|NUCKS_MOUSE	2.03642	1.20885	0.22672	0.999694	1.90272	0	0	0	0	0	2.96321	2.10209	3.19654	0
sp|Q8K3G9|DP13B_MOUSE	-1.22523	-1.20632	0.227693	0.999694	1.90272	2.91389	2.93063	2.04309	1.9809	1.914	0	0	0	3.03941
sp|P28658|ATX10_MOUSE	-0.64131	-1.20468	0.228329	0.999694	3.80545	3.88519	5.86126	7.15083	7.92361	1.914	4.93869	4.20418	3.19654	4.05254
sp|P16546|SPTN1_MOUSE	-0.232393	-1.20465	0.228337	0.999694	40.9085	36.9093	50.7976	40.8619	33.6754	27.7531	31.6076	49.3991	33.031	31.4072
sp|Q6ZQ03|FNBP4_MOUSE	2.78009	1.20085	0.22981	0.999694	0	0	0	0	0	0	1.97548	2.10209	2.13103	0
sp|Q6PDG5|SMRC2_MOUSE	0.449217	1.20041	0.229979	0.999694	11.4163	14.5695	5.86126	5.10774	5.94271	10.527	13.8283	8.40835	10.6551	15.197
sp|Q08093|CNN2_MOUSE	-1.39388	-1.19926	0.230429	0.999694	1.90272	2.91389	3.90751	0	1.9809	0	0	2.10209	0	2.02627
tr|E9PWG6|E9PWG6_MOUSE	1.17285	1.19881	0.230603	0.999694	0	0	2.93063	0	2.97136	1.914	0	5.25522	2.13103	4.05254
sp|Q62433|NDRG1_MOUSE	-0.664381	-1.19825	0.230818	0.999694	10.465	4.85649	4.88438	4.08619	2.97136	3.82801	2.96321	4.20418	4.26206	2.02627
sp|P11404|FABPH_MOUSE	1.05089	1.19726	0.231205	0.999694	0	3.88519	2.93063	0	0	2.87101	2.96321	3.15313	2.13103	3.03941
sp|Q6A0D4|RFTN1_MOUSE	0.660857	1.19722	0.231221	0.999694	3.80545	2.91389	2.93063	4.08619	2.97136	6.69901	4.93869	5.25522	6.39309	3.03941
sp|Q9D1K2|VATF_MOUSE	0.422008	1.19563	0.231841	0.999694	7.61089	12.6269	8.79189	7.15083	9.90452	16.269	10.8651	10.5104	10.6551	13.1708
sp|P60840|ENSA_MOUSE	-0.81936	-1.19512	0.232041	0.999694	4.75681	3.88519	3.90751	2.04309	4.95226	3.82801	1.97548	2.10209	0	3.03941
sp|Q9R0L6|PCM1_MOUSE	-1.2143	-1.19383	0.232545	0.999694	1.90272	1.9426	3.90751	2.04309	1.9809	0	2.96321	2.10209	0	0
sp|Q8BG73|SH3L2_MOUSE	-1.92043	-1.19367	0.232608	0.999694	1.90272	0	1.95375	2.04309	1.9809	0	0	0	0	2.02627
sp|Q8R317|UBQL1_MOUSE	-0.479649	-1.19325	0.232772	0.999694	6.65953	8.74168	12.6994	9.19393	10.895	4.78501	7.9019	8.40835	4.26206	9.11822
tr|Q9CZN7|Q9CZN7_MOUSE	0.389926	1.19296	0.232884	0.999694	9.51362	15.5408	7.81501	10.2155	11.8854	15.312	16.7915	14.7146	13.8517	11.1445
sp|Q3UMW8|CLN5_MOUSE	1.37131	1.19125	0.233556	0.999694	0	1.9426	0	0	1.9809	1.914	1.97548	2.10209	2.13103	2.02627
sp|Q6PDL0|DC1L2_MOUSE	-0.535603	-1.19096	0.233669	0.999694	10.465	9.71298	6.83813	6.12928	4.95226	5.74201	5.92643	4.20418	4.26206	6.07881
sp|Q9R0U0|SRS10_MOUSE	-1.92043	-1.19094	0.233676	0.999694	1.90272	0	1.95375	2.04309	1.9809	0	1.97548	0	0	0
sp|Q64695|EPCR_MOUSE	-0.686456	-1.19042	0.23388	0.999694	4.75681	4.85649	4.88438	4.08619	5.94271	2.87101	2.96321	4.20418	3.19654	2.02627
sp|P08113|ENPL_MOUSE	0.118025	1.18956	0.234219	0.999694	134.142	141.809	168.023	151.189	142.625	164.604	152.112	172.371	165.155	144.878
sp|Q61102|ABCB7_MOUSE	0.659393	1.18922	0.234354	0.999694	2.85408	4.85649	1.95375	3.06464	3.96181	6.69901	5.92643	5.25522	5.32757	3.03941
sp|Q9ES57|MO2R1_MOUSE	0.658901	1.18847	0.234648	0.999694	3.80545	4.85649	1.95375	3.06464	2.97136	6.69901	5.92643	3.15313	5.32757	5.06568
tr|A6ZI46|A6ZI46_MOUSE	-0.151163	-1.18757	0.235001	0.999694	91.3307	89.3594	90.8495	84.7884	81.217	67.9471	90.8719	85.1346	79.9136	69.9064
sp|O08663|MAP2_MOUSE	0.839948	1.18655	0.235406	0.999694	0	2.91389	3.90751	0	3.96181	3.82801	1.97548	4.20418	4.26206	5.06568
tr|Q9DBK7|Q9DBK7_MOUSE	0.373692	1.18648	0.235433	0.999694	15.2218	11.6556	11.7225	8.17238	11.8854	14.355	12.8406	16.8167	14.9172	17.2233
sp|Q80Y55|BSDC1_MOUSE	-1.90717	-1.18511	0.235974	0.999694	1.90272	1.9426	1.95375	0	1.9809	0	0	2.10209	0	0
sp|Q3UPF5|ZCCHV_MOUSE	1.05102	1.18505	0.235996	0.999694	2.85408	0	1.95375	0	1.9809	1.914	3.95095	4.20418	0	4.05254
sp|Q9QXZ0|MACF1_MOUSE	-0.293823	-1.18125	0.237503	0.999694	25.6868	18.4547	31.26	23.4956	21.7899	19.14	18.767	24.174	14.9172	21.2759
sp|B1AZP2|DLGP4_MOUSE	-2.85142	-1.18121	0.237517	0.999694	3.80545	0	2.93063	0	0	0	0	0	0	0
sp|Q8K3X4|I2BPL_MOUSE	-2.85142	-1.18121	0.237517	0.999694	3.80545	0	2.93063	0	0	0	0	0	0	0
sp|P70388|RAD50_MOUSE	0.96092	1.17862	0.23855	0.999694	2.85408	1.9426	0	0	2.97136	2.87101	1.97548	2.10209	3.19654	5.06568
sp|Q9D892|ITPA_MOUSE	0.571582	1.17817	0.238728	0.999694	5.70817	6.79908	1.95375	3.06464	4.95226	4.78501	7.9019	5.25522	6.39309	9.11822
sp|Q3UMY5|EMAL4_MOUSE	-1.90711	-1.17761	0.238951	0.999694	1.90272	1.9426	1.95375	0	1.9809	0	1.97548	0	0	0
sp|Q62384|ZPR1_MOUSE	-0.520522	-1.17679	0.23928	0.999694	6.65953	6.79908	11.7225	6.12928	7.92361	5.74201	6.91416	4.20418	4.26206	6.07881
sp|Q9Z1K6|ARI2_MOUSE	-1.90709	-1.17396	0.24041	0.999694	1.90272	1.9426	1.95375	0	1.9809	1.914	0	0	0	0
sp|P21855|CD72_MOUSE	1.99656	1.17266	0.240931	0.999694	0	0	1.95375	0	0	2.87101	2.96321	0	2.13103	0
sp|Q9WVQ5|MTNB_MOUSE	0.947248	1.17229	0.241079	0.999694	0	1.9426	0	3.06464	2.97136	3.82801	1.97548	3.15313	3.19654	3.03941
sp|E9Q9A9|OAS2_MOUSE	0.743545	1.16976	0.242097	0.999694	2.85408	3.88519	1.95375	2.04309	1.9809	4.78501	3.95095	6.30626	4.26206	2.02627
sp|O08784|TCOF_MOUSE	0.500875	1.16956	0.242176	0.999694	7.61089	7.77038	4.88438	5.10774	3.96181	6.69901	8.88964	8.40835	6.39309	11.1445
sp|P68037|UB2L3_MOUSE	0.358384	1.16858	0.242572	0.999694	11.4163	12.6269	10.7456	13.2801	13.8663	13.398	13.8283	19.9698	15.9827	16.2102
sp|E9PZJ8|ASCC3_MOUSE	0.954508	1.16773	0.242916	0.999694	0	1.9426	0	2.04309	3.96181	2.87101	1.97548	2.10209	5.32757	3.03941
sp|P63038|CH60_MOUSE	0.164088	1.16723	0.243119	0.999694	74.2062	72.8473	57.6357	67.4221	71.3125	90.9152	80.9945	57.8074	66.0619	87.1297
sp|Q80WC7|AGFG2_MOUSE	-0.971992	-1.16546	0.243832	0.999694	2.85408	0	2.93063	6.12928	3.96181	1.914	2.96321	0	0	3.03941
sp|Q80SW1|SAHH2_MOUSE	-1.70924	-1.16388	0.244473	0.999694	2.85408	2.91389	3.90751	0	0	2.87101	0	0	0	0
sp|Q9ET30|TM9S3_MOUSE	0.332643	1.16367	0.244556	0.999694	14.2704	12.6269	14.6531	12.2586	17.8281	21.054	17.7793	16.8167	15.9827	18.2364
sp|P31266|SUH_MOUSE	-0.963314	-1.16224	0.245138	0.999694	4.75681	0	2.93063	4.08619	3.96181	2.87101	2.96321	2.10209	0	0
sp|P63330|PP2AA_MOUSE	-1.21367	-1.16032	0.245919	0.999694	2.85408	0	2.93063	3.06464	2.97136	0	2.96321	0	2.13103	0
sp|Q8K297|GT251_MOUSE	-0.387555	-1.15837	0.246714	0.999694	10.465	16.5121	12.6994	16.3448	11.8854	9.57002	9.87738	12.6125	10.6551	9.11822
sp|Q3TBT3|STING_MOUSE	1.63726	1.15732	0.247142	0.999694	0	0	0	0	2.97136	1.914	0	3.15313	2.13103	2.02627
tr|E9QPM1|E9QPM1_MOUSE	-1.06485	-1.15643	0.247506	0.999694	1.90272	1.9426	4.88438	2.04309	1.9809	0	1.97548	2.10209	0	2.02627
tr|A2A5N3|A2A5N3_MOUSE	1.37882	1.15561	0.247841	0.999694	0	0	1.95375	0	1.9809	1.914	0	2.10209	3.19654	3.03941
sp|Q9D666|SUN1_MOUSE	-0.865345	-1.15481	0.24817	0.999694	1.90272	4.85649	2.93063	3.06464	3.96181	1.914	0	3.15313	2.13103	2.02627
sp|Q9EQP2|EHD4_MOUSE	0.224949	1.15327	0.248799	0.999694	29.4922	31.0815	29.3063	36.7757	31.6945	36.3661	35.5586	29.4292	43.6861	39.5123
sp|E9Q1P8|I2BP2_MOUSE	-0.499641	-1.15083	0.2498	0.999694	8.56225	4.85649	9.76876	7.15083	9.90452	4.78501	4.93869	6.30626	6.39309	6.07881
sp|Q9D0K2|SCOT1_MOUSE	0.25354	1.15075	0.249836	0.999694	23.784	29.1389	18.5606	24.5171	30.704	36.3661	32.5953	24.174	28.7689	28.3678
sp|Q8C166|CPNE1_MOUSE	0.484368	1.15069	0.249861	0.999694	7.61089	5.82779	3.90751	8.17238	4.95226	8.61302	9.87738	8.40835	6.39309	9.11822
sp|P05063|ALDOC_MOUSE	-0.314415	-1.14925	0.250453	0.999694	18.0759	20.3972	16.6069	21.4525	20.7995	15.312	16.7915	15.7657	17.0482	13.1708
sp|P10126|EF1A1_MOUSE	-0.0961932	-1.14585	0.251855	0.999694	259.722	248.652	299.901	273.775	256.527	231.595	278.542	255.404	242.937	241.126
tr|F6RSK3|F6RSK3_MOUSE	1.19064	1.14245	0.253269	0.999694	0	1.9426	2.93063	0	0	1.914	1.97548	2.10209	2.13103	3.03941
sp|P42225|STAT1_MOUSE	0.222576	1.1417	0.253578	0.999694	39.0058	29.1389	27.3525	28.6033	37.6372	37.3231	31.6076	42.0418	34.0965	43.5648
sp|P62874|GBB1_MOUSE	-0.26755	-1.14084	0.253936	0.999694	27.5895	23.3111	30.2832	26.5602	21.7899	22.011	21.7302	19.9698	23.4413	20.2627
sp|Q03265|ATPA_MOUSE	0.157172	1.13779	0.255207	0.999694	66.5953	69.9334	62.5201	63.3359	61.408	83.2592	70.1294	64.1137	74.586	67.8801
HD_MOUSE	-0.588455	-1.13606	0.255933	0.999694	4.75681	9.71298	6.83813	3.06464	5.94271	5.74201	5.92643	2.10209	2.13103	4.05254
sp|Q80VP1|EPN1_MOUSE	-1.07525	-1.13436	0.256643	0.999694	1.90272	3.88519	3.90751	0	2.97136	1.914	1.97548	0	0	2.02627
sp|Q60931|VDAC3_MOUSE	0.342838	1.13424	0.256695	0.999694	13.3191	11.6556	9.76876	17.3663	12.8759	18.183	15.8038	15.7657	19.1793	13.1708
sp|Q8BG07|PLD4_MOUSE	0.334821	1.13331	0.257082	0.999694	14.2704	11.6556	11.7225	15.3232	13.8663	19.14	15.8038	14.7146	18.1137	16.2102
sp|Q80TI0|GRM1B_MOUSE	-2.67295	-1.13036	0.258323	0.999694	0	1.9426	0	2.04309	1.9809	0	0	0	0	0
sp|Q8R2Q8|BST2_MOUSE	1.05294	1.12874	0.259009	0.999694	1.90272	1.9426	0	0	1.9809	1.914	2.96321	2.10209	2.13103	3.03941
tr|E9Q3T0|E9Q3T0_MOUSE	0.664893	1.12868	0.259031	0.999694	2.85408	2.91389	2.93063	3.06464	2.97136	5.74201	2.96321	4.20418	5.32757	5.06568
tr|A8DUK4|A8DUK4_MOUSE	0.563452	1.12866	0.25904	0.999694	2.85408	5.82779	3.90751	4.08619	3.96181	5.74201	5.92643	6.30626	6.39309	6.07881
sp|P27601|GNA13_MOUSE	0.454434	1.12738	0.25958	0.999694	6.65953	8.74168	4.88438	7.15083	5.94271	7.65602	8.88964	9.4594	9.58963	10.1314
tr|A2A5V4|A2A5V4_MOUSE	3.44434	1.12503	0.260575	0.999694	0	0	0	0	0	5.74201	0	0	0	4.05254
sp|P55065|PLTP_MOUSE	-2.66358	-1.12242	0.261683	0.999694	1.90272	0	0	2.04309	1.9809	0	0	0	0	0
sp|Q8K0P3|TLDC1_MOUSE	-2.66358	-1.12242	0.261683	0.999694	1.90272	0	0	2.04309	1.9809	0	0	0	0	0
sp|Q921T2|TOIP1_MOUSE	0.318986	1.12238	0.261702	0.999694	17.1245	16.5121	13.6763	13.2801	14.8568	23.9251	14.8161	13.6636	17.0482	24.3153
sp|P62774|MTPN_MOUSE	-0.348556	-1.12131	0.262155	0.999694	11.4163	16.5121	16.6069	16.3448	16.8377	9.57002	14.8161	12.6125	12.7862	11.1445
tr|E9Q3G8|E9Q3G8_MOUSE	1.3533	1.11963	0.262871	0.999694	0	0	1.95375	0	1.9809	3.82801	1.97548	0	2.13103	2.02627
sp|P70227|ITPR3_MOUSE	-0.621675	-1.11904	0.263123	0.999694	6.65953	5.82779	5.86126	4.08619	3.96181	6.69901	1.97548	2.10209	3.19654	3.03941
sp|Q8VCF0|MAVS_MOUSE	-0.462216	-1.11899	0.263145	0.999694	13.3191	4.85649	11.7225	7.15083	8.91407	9.57002	5.92643	5.25522	6.39309	6.07881
sp|Q8VCN6|CD99_MOUSE	-1.90985	-1.11863	0.263299	0.999694	2.85408	2.91389	0	2.04309	0	0	0	2.10209	0	0
sp|Q8VE99|CC115_MOUSE	-0.804109	-1.11788	0.26362	0.999694	3.80545	1.9426	4.88438	3.06464	3.96181	2.87101	1.97548	0	2.13103	3.03941
sp|Q8R4V1|NFAM1_MOUSE	-2.65669	-1.1166	0.264166	0.999694	1.90272	0	1.95375	2.04309	0	0	0	0	0	0
sp|Q8WTY4|CPIN1_MOUSE	0.877372	1.1157	0.264552	0.999694	1.90272	1.9426	1.95375	0	2.97136	2.87101	2.96321	4.20418	0	6.07881
sp|Q8CHG3|GCC2_MOUSE	-2.65451	-1.11471	0.264976	0.999694	0	1.9426	1.95375	0	1.9809	0	0	0	0	0
sp|Q80YV4|PANK4_MOUSE	-1.912	-1.11306	0.265681	0.999694	2.85408	0	2.93063	2.04309	0	0	1.97548	0	0	0
sp|O35405|PLD3_MOUSE	-0.674599	-1.11162	0.266303	0.999694	3.80545	4.85649	2.93063	7.15083	3.96181	3.82801	2.96321	2.10209	2.13103	3.03941
sp|O70318|E41L2_MOUSE	-0.224237	-1.11151	0.266347	0.999694	33.2977	36.9093	31.26	35.7542	33.6754	25.8391	32.5953	33.6334	26.6379	27.3547
sp|Q9CQA3|SDHB_MOUSE	-0.502628	-1.11129	0.266446	0.999694	7.61089	8.74168	6.83813	7.15083	6.93316	5.74201	7.9019	2.10209	4.26206	6.07881
sp|Q8VBW6|ULA1_MOUSE	0.544024	1.10971	0.267124	0.999694	2.85408	5.82779	3.90751	5.10774	3.96181	4.78501	6.91416	7.35731	6.39309	6.07881
sp|Q99PT1|GDIR1_MOUSE	-0.196912	-1.10937	0.267269	0.999694	48.5194	44.6797	40.0519	45.9696	40.6085	36.3661	46.4237	33.6334	38.3585	36.4729
sp|Q91X52|DCXR_MOUSE	-0.809643	-1.10727	0.268176	0.999694	3.80545	3.88519	3.90751	3.06464	2.97136	2.87101	2.96321	0	0	4.05254
sp|Q8BIV3|RNBP6_MOUSE	1.05739	1.10659	0.268471	0.999694	1.90272	0	0	2.04309	1.9809	0	2.96321	3.15313	3.19654	3.03941
sp|Q60790|RASA3_MOUSE	2.78577	1.10596	0.268742	0.999694	0	0	0	0	0	0	0	0	3.19654	3.03941
sp|Q6P2B1|TNPO3_MOUSE	0.488251	1.10553	0.26893	0.999694	6.65953	5.82779	3.90751	5.10774	5.94271	9.57002	7.9019	9.4594	6.39309	5.06568
sp|Q99KI0|ACON_MOUSE	-0.18928	-1.10471	0.269287	0.999694	44.714	50.5075	44.9363	49.0343	44.5703	43.0651	42.4727	32.5824	41.5551	44.578
sp|A2AF47|DOC11_MOUSE	0.664816	1.10387	0.269648	0.999694	1.90272	0	4.88438	4.08619	3.96181	3.82801	3.95095	5.25522	5.32757	5.06568
sp|P21995|EMB_MOUSE	-0.534899	-1.10148	0.270689	0.999694	5.70817	3.88519	8.79189	6.12928	7.92361	3.82801	3.95095	5.25522	5.32757	4.05254
sp|Q8BYK6|YTHD3_MOUSE	-0.70744	-1.10134	0.270748	0.999694	6.65953	4.85649	3.90751	3.06464	2.97136	2.87101	1.97548	5.25522	0	3.03941
sp|O70133|DHX9_MOUSE	0.239361	1.10039	0.271164	0.999694	20.93	27.1963	25.3988	24.5171	26.7422	27.7531	30.6199	27.3271	29.8344	31.4072
sp|Q8R404|QIL1_MOUSE	-2.63585	-1.0993	0.271636	0.999694	1.90272	1.9426	1.95375	0	0	0	0	0	0	0
sp|Q923G2|RPAB3_MOUSE	-2.63585	-1.0993	0.271636	0.999694	1.90272	1.9426	1.95375	0	0	0	0	0	0	0
sp|Q0VGB7|PP4R2_MOUSE	0.52811	1.09701	0.272639	0.999694	3.80545	4.85649	5.86126	3.06464	4.95226	4.78501	6.91416	8.40835	6.39309	6.07881
sp|Q61189|ICLN_MOUSE	1.06191	1.09683	0.272716	0.999694	1.90272	0	3.90751	0	0	1.914	1.97548	4.20418	2.13103	2.02627
sp|Q8CDG3|VCIP1_MOUSE	0.478044	1.09636	0.272922	0.999694	6.65953	2.91389	7.81501	5.10774	5.94271	8.61302	5.92643	8.40835	9.58963	7.09195
sp|Q99LC3|NDUAA_MOUSE	-0.587139	-1.09591	0.273118	0.999694	8.56225	3.88519	5.86126	4.08619	4.95226	3.82801	3.95095	3.15313	3.19654	4.05254
sp|Q3TPX4|EXOC5_MOUSE	-0.809818	-1.0959	0.273123	0.999694	4.75681	4.85649	1.95375	3.06464	2.97136	2.87101	3.95095	0	0	3.03941
sp|Q6PGG2|GMIP_MOUSE	-0.401781	-1.09529	0.273388	0.999694	12.3677	10.6843	11.7225	10.2155	9.90452	8.61302	9.87738	7.35731	7.4586	8.10509
sp|Q9CX86|ROA0_MOUSE	-0.482371	-1.09522	0.273422	0.999694	6.65953	6.79908	8.79189	8.17238	7.92361	4.78501	6.91416	6.30626	5.32757	4.05254
sp|Q9ER38|TOR3A_MOUSE	0.528219	1.09506	0.273492	0.999694	4.75681	2.91389	5.86126	3.06464	5.94271	5.74201	5.92643	6.30626	8.52412	6.07881
sp|Q91YT0|NDUV1_MOUSE	-0.539384	-1.08936	0.275995	0.999694	6.65953	6.79908	4.88438	6.12928	7.92361	5.74201	4.93869	0	6.39309	5.06568
sp|Q8BK67|RCC2_MOUSE	0.462467	1.0893	0.276021	0.999694	6.65953	2.91389	10.7456	6.12928	5.94271	12.441	6.91416	12.6125	7.4586	5.06568
sp|P97864|CASP7_MOUSE	0.952324	1.08891	0.276195	0.999694	2.85408	0	1.95375	2.04309	0	1.914	1.97548	3.15313	4.26206	2.02627
sp|Q91WC9|DGLB_MOUSE	0.950824	1.0852	0.277832	0.999694	1.90272	2.91389	1.95375	0	0	2.87101	1.97548	4.20418	2.13103	2.02627
sp|D3Z7P3|GLSK_MOUSE	0.324725	1.08257	0.278998	0.999694	13.3191	14.5695	10.7456	13.2801	12.8759	18.183	16.7915	15.7657	14.9172	15.197
sp|Q9D0L8|MCES_MOUSE	-0.496541	-1.08066	0.279849	0.999694	9.51362	6.79908	9.76876	3.06464	7.92361	4.78501	5.92643	7.35731	2.13103	6.07881
sp|Q8K3C3|LZIC_MOUSE	-1.20888	-1.07783	0.281111	0.999694	4.75681	3.88519	2.93063	0	0	2.87101	0	2.10209	0	0
sp|P62141|PP1B_MOUSE	-0.560693	-1.07675	0.281592	0.999694	5.70817	5.82779	4.88438	7.15083	4.95226	1.914	4.93869	3.15313	4.26206	5.06568
sp|Q8BXQ2|PIGT_MOUSE	1.62955	1.07547	0.282166	0.999694	0	0	2.93063	0	0	3.82801	0	0	3.19654	2.02627
sp|Q810Q5|NMES1_MOUSE	0.813867	1.07533	0.282227	0.999694	0	3.88519	3.90751	0	1.9809	1.914	5.92643	3.15313	2.13103	4.05254
sp|P42208|SEPT2_MOUSE	-0.290231	-1.07478	0.282475	0.999694	20.93	19.426	18.5606	20.4309	18.8186	14.355	14.8161	16.8167	17.0482	17.2233
tr|E9PXC0|E9PXC0_MOUSE	-0.636944	-1.07454	0.282581	0.999694	1.90272	3.88519	4.88438	6.12928	6.93316	2.87101	3.95095	2.10209	2.13103	4.05254
sp|Q8BP48|MAP11_MOUSE	-0.584079	-1.07435	0.282666	0.999694	4.75681	8.74168	7.81501	3.06464	2.97136	2.87101	3.95095	5.25522	3.19654	3.03941
sp|P57787|MOT4_MOUSE	-0.629984	-1.07331	0.28313	0.999694	4.75681	3.88519	6.83813	4.08619	3.96181	3.82801	2.96321	4.20418	2.13103	2.02627
sp|O54946|DNJB6_MOUSE	-1.54906	-1.07234	0.283566	0.999694	1.90272	2.91389	1.95375	2.04309	0	0	2.96321	0	0	0
sp|Q9CZ42|NNRD_MOUSE	-0.877032	-1.07182	0.283803	0.999694	2.85408	1.9426	2.93063	5.10774	1.9809	2.87101	2.96321	0	0	2.02627
sp|D0QMC3|MNDAL_MOUSE	0.324765	1.06997	0.284634	0.999694	13.3191	11.6556	17.5838	11.237	10.895	19.14	14.8161	14.7146	13.8517	18.2364
sp|Q9JMH9|MY18A_MOUSE	-0.348243	-1.06851	0.28529	0.999694	13.3191	10.6843	15.63	15.3232	14.8568	11.484	11.8529	9.4594	10.6551	11.1445
sp|Q9Z0G0|GIPC1_MOUSE	-1.28825	-1.06718	0.285889	0.999694	0	1.9426	2.93063	2.04309	2.97136	0	1.97548	0	0	2.02627
sp|P48771|CX7A2_MOUSE	-0.498503	-1.06475	0.286991	0.999694	6.65953	7.77038	6.83813	7.15083	5.94271	4.78501	7.9019	3.15313	4.26206	4.05254
sp|P46471|PRS7_MOUSE	-0.226922	-1.0627	0.287917	0.999694	29.4922	26.225	33.2138	34.7326	29.7136	28.7101	26.6689	24.174	27.7034	23.3021
sp|K1C9_HUMAN|	0.526208	1.06141	0.288502	0.999694	5.70817	6.79908	5.86126	0	6.93316	2.87101	11.8529	12.6125	4.26206	5.06568
sp|Q8VDK1|NIT1_MOUSE	-0.565622	-1.05947	0.289384	0.999694	7.61089	5.82779	4.88438	5.10774	4.95226	3.82801	6.91416	4.20418	0	4.05254
sp|Q6P5H2|NEST_MOUSE	0.76109	1.05861	0.289777	0.999694	1.90272	3.88519	2.93063	2.04309	0	1.914	6.91416	5.25522	2.13103	2.02627
sp|Q99JF5|MVD1_MOUSE	-0.629671	-1.05801	0.290049	0.999694	4.75681	3.88519	4.88438	6.12928	3.96181	4.78501	0	3.15313	4.26206	3.03941
sp|A2RSJ4|UH1BL_MOUSE	-1.28681	-1.05525	0.291313	0.999694	2.85408	1.9426	2.93063	0	1.9809	1.914	1.97548	0	0	0
sp|Q9ESZ8|GTF2I_MOUSE	-1.27151	-1.0549	0.291472	0.999694	1.90272	1.9426	2.93063	3.06464	0	0	1.97548	2.10209	0	0
tr|Q8K1X4|Q8K1X4_MOUSE	-0.270035	-1.05324	0.292232	0.999694	29.4922	16.5121	22.4682	24.5171	21.7899	24.8821	21.7302	15.7657	17.0482	15.197
sp|Q8BSY0|ASPH_MOUSE	0.24879	1.05032	0.293571	0.999694	21.8813	20.3972	22.4682	17.3663	23.7708	25.8391	23.7057	22.0719	28.7689	25.3284
sp|Q08943|SSRP1_MOUSE	-0.596687	-1.04942	0.293985	0.999694	5.70817	2.91389	5.86126	5.10774	4.95226	2.87101	3.95095	3.15313	2.13103	4.05254
sp|P31750|AKT1_MOUSE	-0.686093	-1.04895	0.2942	0.999694	4.75681	3.88519	2.93063	3.06464	4.95226	1.914	2.96321	3.15313	2.13103	2.02627
sp|Q04899|CDK18_MOUSE	-1.2844	-1.04741	0.29491	0.999694	3.80545	1.9426	1.95375	0	1.9809	1.914	1.97548	0	0	0
sp|O88351|IKKB_MOUSE	-0.864152	-1.0472	0.295008	0.999694	3.80545	4.85649	1.95375	2.04309	1.9809	3.82801	1.97548	0	2.13103	0
sp|Q9CXY9|GPI8_MOUSE	0.94365	1.04668	0.295247	0.999694	0	0	1.95375	2.04309	2.97136	1.914	2.96321	4.20418	4.26206	0
sp|Q9Z2A0|PDPK1_MOUSE	-1.26388	-1.04597	0.295575	0.999694	1.90272	1.9426	2.93063	0	2.97136	0	1.97548	2.10209	0	0
sp|Q810D6|GRWD1_MOUSE	1.855	1.04498	0.296034	0.999694	0	0	0	0	1.9809	0	0	3.15313	2.13103	2.02627
sp|P62835|RAP1A_MOUSE	0.323249	1.04186	0.297477	0.999694	13.3191	13.5982	12.6994	12.2586	8.91407	15.312	15.8038	13.6636	14.9172	16.2102
sp|Q8CFI7|RPB2_MOUSE	-0.693922	-1.04158	0.297605	0.999694	4.75681	2.91389	2.93063	4.08619	4.95226	2.87101	2.96321	0	2.13103	4.05254
sp|A2BH40|ARI1A_MOUSE	0.711729	1.04142	0.297679	0.999694	1.90272	3.88519	0	2.04309	3.96181	2.87101	4.93869	6.30626	2.13103	3.03941
sp|Q62011|PDPN_MOUSE	-0.785668	-1.03875	0.298923	0.999694	2.85408	2.91389	3.90751	3.06464	2.97136	1.914	2.96321	0	2.13103	2.02627
sp|Q6SJQ7|CLM1_MOUSE	1.85087	1.03857	0.299006	0.999694	0	1.9426	0	0	0	0	1.97548	2.10209	3.19654	0
sp|Q99PL5|RRBP1_MOUSE	-0.159979	-1.03795	0.299295	0.999694	59.9358	51.4788	56.6588	59.2498	56.4557	50.7211	44.4482	51.5012	54.3412	52.6831
sp|O55128|SAP18_MOUSE	1.8491	1.03766	0.299426	0.999694	0	0	1.95375	0	0	0	0	2.10209	2.13103	3.03941
sp|Q02819|NUCB1_MOUSE	-0.230865	-1.03707	0.299703	0.999694	28.5408	26.225	28.3294	27.5818	28.7231	24.8821	21.7302	24.174	23.4413	24.3153
sp|Q9QX47|SON_MOUSE	-0.510361	-1.03637	0.300028	0.999694	8.56225	2.91389	14.6531	6.12928	3.96181	5.74201	1.97548	9.4594	5.32757	3.03941
tr|A0A0A6YW33|A0A0A6YW33_MOUSE	1.85093	1.03583	0.300281	0.999694	1.90272	0	0	0	0	0	1.97548	2.10209	3.19654	0
sp|O55126|NIPS2_MOUSE	2.6963	1.03104	0.30252	0.999694	0	0	0	0	0	3.82801	1.97548	0	0	0
sp|Q91VW5|GOGA4_MOUSE	0.707534	1.0308	0.302635	0.999694	2.85408	1.9426	2.93063	0	3.96181	3.82801	6.91416	2.10209	2.13103	4.05254
sp|P27773|PDIA3_MOUSE	0.117615	1.02979	0.30311	0.999694	96.0875	97.1298	95.7339	95.0039	103.997	99.5282	100.749	111.411	112.945	104.353
sp|Q99KN9|EPN4_MOUSE	-0.347259	-1.02974	0.303131	0.999694	13.3191	16.5121	12.6994	13.2801	9.90452	12.441	10.8651	8.40835	8.52412	11.1445
sp|Q9EP89|LACTB_MOUSE	0.463383	1.02919	0.303389	0.999694	6.65953	3.88519	3.90751	6.12928	5.94271	8.61302	6.91416	7.35731	8.52412	5.06568
sp|Q99K23|UFSP2_MOUSE	-0.794375	-1.02898	0.303487	0.999694	2.85408	3.88519	2.93063	3.06464	2.97136	2.87101	2.96321	0	0	3.03941
sp|Q9JM13|RABX5_MOUSE	0.852503	1.02772	0.30408	0.999694	0	3.88519	0	2.04309	1.9809	2.87101	1.97548	2.10209	3.19654	4.05254
sp|P55258|RAB8A_MOUSE	0.343259	1.02693	0.304452	0.999694	8.56225	10.6843	8.79189	13.2801	10.895	11.484	11.8529	13.6636	14.9172	14.1839
sp|P70168|IMB1_MOUSE	-0.218894	-1.02606	0.304863	0.999694	35.2004	30.1102	30.2832	32.6895	38.6276	20.097	22.718	33.6334	25.5723	41.5386
sp|Q6PAV2|HERC4_MOUSE	-2.66029	-1.02552	0.305118	0.999694	2.85408	0	0	3.06464	0	0	0	0	0	0
sp|Q9CXW2|RT22_MOUSE	1.82948	1.02526	0.305241	0.999694	0	0	0	2.04309	0	1.914	0	0	3.19654	2.02627
sp|Q9D7N9|APMAP_MOUSE	0.533525	1.0245	0.3056	0.999694	3.80545	5.82779	3.90751	2.04309	3.96181	7.65602	3.95095	6.30626	4.26206	6.07881
sp|Q8R123|FAD1_MOUSE	1.02041	1.02403	0.30582	0.999694	0	0	0	3.06464	2.97136	3.82801	2.96321	0	2.13103	3.03941
sp|Q571E4|GALNS_MOUSE	0.470414	1.02333	0.306151	0.999694	5.70817	8.74168	1.95375	9.19393	2.97136	6.69901	12.8406	3.15313	7.4586	9.11822
sp|Q9DCL9|PUR6_MOUSE	-0.320835	-1.02221	0.306684	0.999694	18.0759	17.4834	19.5375	12.2586	9.90452	11.484	12.8406	14.7146	12.7862	10.1314
sp|Q3U9G9|LBR_MOUSE	0.464586	1.02208	0.306745	0.999694	6.65953	3.88519	6.83813	4.08619	4.95226	9.57002	6.91416	6.30626	9.58963	4.05254
sp|Q9ERD8|PARVG_MOUSE	0.403961	1.02194	0.306808	0.999694	6.65953	6.79908	6.83813	7.15083	7.92361	8.61302	6.91416	11.5615	9.58963	10.1314
sp|P09671|SODM_MOUSE	-0.24457	-1.01953	0.30795	0.999694	22.8327	24.2824	25.3988	23.4956	26.7422	20.097	17.7793	24.174	18.1137	23.3021
sp|Q9EPK2|XRP2_MOUSE	-1.11264	-1.01817	0.308597	0.999694	2.85408	0	2.93063	3.06464	1.9809	1.914	2.96321	0	0	0
sp|O55022|PGRC1_MOUSE	0.3752	1.01689	0.309204	0.999694	6.65953	10.6843	7.81501	8.17238	8.91407	13.398	11.8529	11.5615	10.6551	7.09195
sp|P33610|PRI2_MOUSE	1.82449	1.01486	0.310172	0.999694	0	1.9426	0	0	0	2.87101	0	2.10209	2.13103	0
sp|P20029|GRP78_MOUSE	0.0980509	1.01479	0.310204	0.999694	141.753	167.063	176.815	151.189	171.348	160.776	168.903	184.984	185.4	164.128
sp|Q922J3|CLIP1_MOUSE	-0.423505	-1.01316	0.310985	0.999694	10.465	5.82779	8.79189	7.15083	9.90452	6.69901	6.91416	5.25522	6.39309	6.07881
sp|Q9D6Y9|GLGB_MOUSE	-0.86185	-1.01295	0.311082	0.999694	4.75681	4.85649	2.93063	2.04309	0	2.87101	2.96321	2.10209	0	0
sp|Q61830|MRC1_MOUSE	-0.213032	-1.01258	0.311261	0.999694	46.6167	32.0528	22.4682	44.9481	38.6276	31.5811	35.5586	18.9188	36.2275	36.4729
sp|O54940|BNIP2_MOUSE	1.82107	1.01215	0.311467	0.999694	0	0	1.95375	0	0	1.914	0	3.15313	0	2.02627
sp|Q99KU0|VMP1_MOUSE	0.572459	1.01214	0.311472	0.999694	0	3.88519	2.93063	3.06464	7.92361	5.74201	4.93869	3.15313	5.32757	7.09195
sp|Q9CQ21|MCTS2_MOUSE	-2.6423	-1.01155	0.311754	0.999694	2.85408	0	0	0	2.97136	0	0	0	0	0
sp|O88522|NEMO_MOUSE	-0.949576	-1.01144	0.311808	0.999694	1.90272	1.9426	3.90751	2.04309	1.9809	0	1.97548	2.10209	0	2.02627
tr|E9Q616|E9Q616_MOUSE	0.0883622	1.0113	0.311874	0.999694	277.798	277.791	229.566	273.775	280.298	296.671	257.8	253.302	283.427	329.269
sp|P10649|GSTM1_MOUSE	-0.238506	-1.01128	0.311882	0.999694	25.6868	33.9954	20.5144	24.5171	25.7517	19.14	25.6812	19.9698	20.2448	25.3284
sp|P18654|KS6A3_MOUSE	0.361132	1.01093	0.312052	0.999694	10.465	10.6843	6.83813	9.19393	7.92361	9.57002	9.87738	11.5615	13.8517	13.1708
sp|Q3TN34|MILK2_MOUSE	-1.27793	-1.0084	0.313265	0.999694	0	0	3.90751	4.08619	1.9809	0	0	2.10209	0	2.02627
sp|P97449|AMPN_MOUSE	0.114126	1.00724	0.313821	0.999694	114.163	100.044	96.7108	117.478	119.845	120.582	109.639	100.9	135.32	125.629
sp|Q3THK3|T2FA_MOUSE	-0.649233	-1.00689	0.313988	0.999694	2.85408	3.88519	3.90751	5.10774	4.95226	1.914	2.96321	3.15313	0	5.06568
sp|Q61316|HSP74_MOUSE	-0.144267	-1.00619	0.314323	0.999694	71.3521	67.9908	69.3582	61.2928	58.4367	58.3771	64.2029	57.8074	57.5378	58.7619
tr|B2RTM0|B2RTM0_MOUSE	0.182818	1.00531	0.31475	0.999694	36.1517	33.9954	37.1213	41.8834	32.6849	41.1511	39.5095	40.9907	46.8826	37.486
sp|Q9D7N3|RT09_MOUSE	1.81229	1.00387	0.315441	0.999694	0	1.9426	0	0	0	2.87101	0	0	2.13103	2.02627
sp|Q9QZ23|NFU1_MOUSE	-1.08747	-1.0037	0.315524	0.999694	0	2.91389	2.93063	2.04309	2.97136	0	1.97548	3.15313	0	0
sp|P56391|CX6B1_MOUSE	-0.539081	-1.00355	0.315594	0.999694	5.70817	4.85649	4.88438	6.12928	4.95226	3.82801	4.93869	4.20418	2.13103	3.03941
sp|O35660|GSTM6_MOUSE	-2.63149	-1.00339	0.315674	0.999694	2.85408	0	2.93063	0	0	0	0	0	0	0
sp|Q6PDI6|FA63B_MOUSE	-0.970086	-1.00235	0.316175	0.999694	2.85408	2.91389	1.95375	2.04309	1.9809	2.87101	2.96321	0	0	0
sp|Q9QXX4|CMC2_MOUSE	0.362904	1.00233	0.316184	0.999694	7.61089	9.71298	9.76876	10.2155	6.93316	14.355	8.88964	9.4594	13.8517	10.1314
sp|Q61263|SOAT1_MOUSE	-0.419621	-1.00202	0.316334	0.999694	9.51362	9.71298	8.79189	7.15083	6.93316	6.69901	3.95095	8.40835	7.4586	5.06568
sp|Q6NS82|F134A_MOUSE	-2.62813	-1.00088	0.316884	0.999694	2.85408	2.91389	0	0	0	0	0	0	0	0
sp|Q01965|LY9_MOUSE	-0.348768	-1.00015	0.317238	0.999694	10.465	11.6556	11.7225	12.2586	14.8568	6.69901	8.88964	10.5104	11.7207	10.1314
sp|Q9WTK5|NFKB2_MOUSE	-0.319004	-0.998729	0.317926	0.999694	13.3191	18.4547	18.5606	11.237	12.8759	16.269	11.8529	10.5104	9.58963	11.1445
sp|O35900|LSM2_MOUSE	0.790003	0.997358	0.318591	0.999694	1.90272	2.91389	0	0	3.96181	1.914	3.95095	4.20418	2.13103	3.03941
sp|P52503|NDUS6_MOUSE	-2.62541	-0.99693	0.318798	0.999694	3.80545	0	1.95375	0	0	0	0	0	0	0
sp|P49442|INPP_MOUSE	-2.62541	-0.99693	0.318798	0.999694	3.80545	0	1.95375	0	0	0	0	0	0	0
sp|P16125|LDHB_MOUSE	-1.53729	-0.996907	0.318809	0.999694	3.80545	2.91389	0	0	1.9809	0	2.96321	0	0	0
sp|P21958|TAP1_MOUSE	0.318696	0.994581	0.31994	0.999694	11.4163	12.6269	8.79189	13.2801	10.895	14.355	14.8161	14.7146	12.7862	14.1839
tr|D4AFX7|D4AFX7_MOUSE	0.287639	0.993281	0.320573	0.999694	16.1731	14.5695	10.7456	17.3663	15.8472	25.8391	16.7915	11.5615	18.1137	18.2364
sp|P58044|IDI1_MOUSE	-0.487363	-0.992955	0.320732	0.999694	9.51362	4.85649	5.86126	6.12928	4.95226	2.87101	4.93869	6.30626	4.26206	4.05254
sp|P06339|HA15_MOUSE	1.79938	0.992318	0.321042	0.999694	0	1.9426	0	0	0	2.87101	1.97548	2.10209	0	0
sp|Q9R0M6|RAB9A_MOUSE	0.571717	0.991793	0.321298	0.999694	2.85408	2.91389	3.90751	3.06464	2.97136	4.78501	4.93869	5.25522	4.26206	4.05254
sp|Q62086|PON2_MOUSE	-0.533776	-0.986151	0.324059	0.999694	4.75681	6.79908	4.88438	4.08619	5.94271	4.78501	1.97548	4.20418	5.32757	2.02627
sp|P97470|PP4C_MOUSE	-0.613368	-0.984749	0.324748	0.999694	2.85408	3.88519	4.88438	5.10774	4.95226	3.82801	3.95095	0	2.13103	4.05254
sp|P59708|SF3B6_MOUSE	1.23623	0.98335	0.325435	0.999694	1.90272	0	1.95375	0	0	1.914	1.97548	3.15313	2.13103	0
sp|A2AJI0|MA7D1_MOUSE	-0.608042	-0.982251	0.325976	0.999694	4.75681	3.88519	4.88438	4.08619	3.96181	2.87101	3.95095	3.15313	0	4.05254
sp|Q80ZV0|RNH2B_MOUSE	0.72325	0.981647	0.326274	0.999694	0	2.91389	1.95375	3.06464	1.9809	2.87101	3.95095	4.20418	3.19654	2.02627
sp|Q8BGS7|CEPT1_MOUSE	1.21869	0.980393	0.326892	0.999694	0	0	0	2.04309	1.9809	0	1.97548	3.15313	2.13103	2.02627
sp|Q9Z0J0|NPC2_MOUSE	-0.717376	-0.978192	0.327979	0.999694	5.70817	2.91389	1.95375	3.06464	2.97136	1.914	2.96321	3.15313	0	2.02627
sp|P62746|RHOB_MOUSE	0.465666	0.976581	0.328777	0.999694	3.80545	5.82779	4.88438	5.10774	3.96181	4.78501	5.92643	9.4594	5.32757	7.09195
sp|Q69ZK0|PREX1_MOUSE	0.428054	0.976499	0.328817	0.999694	9.51362	3.88519	7.81501	4.08619	3.96181	10.527	5.92643	8.40835	6.39309	8.10509
sp|P24270|CATA_MOUSE	-0.135485	-0.973253	0.330428	0.999694	76.1089	87.4168	66.4276	71.5083	67.3507	66.0331	78.0313	54.6543	71.3895	64.8407
sp|P07091|S10A4_MOUSE	0.257864	0.973032	0.330538	0.999694	19.0272	14.5695	23.445	15.3232	17.8281	20.097	14.8161	28.3782	26.6379	18.2364
sp|Q61753|SERA_MOUSE	-0.422432	-0.972983	0.330562	0.999694	10.465	13.5982	8.79189	6.12928	6.93316	6.69901	11.8529	0	5.32757	10.1314
sp|Q99M31|HSP7E_MOUSE	-0.54503	-0.972894	0.330606	0.999694	4.75681	3.88519	5.86126	6.12928	5.94271	4.78501	2.96321	0	2.13103	8.10509
sp|B2RQC6|PYR1_MOUSE	-0.398463	-0.972411	0.330846	0.999694	7.61089	8.74168	12.6994	8.17238	6.93316	5.74201	8.88964	7.35731	6.39309	5.06568
sp|P48025|KSYK_MOUSE	-0.208782	-0.970436	0.331829	0.999694	30.4436	26.225	33.2138	29.6249	31.6945	30.6241	26.6689	19.9698	26.6379	26.3415
sp|P99024|TBB5_MOUSE	0.165017	0.969961	0.332066	0.999694	36.1517	39.8232	44.9363	48.0127	43.5799	40.1941	45.4359	53.6033	52.2102	46.6042
sp|Q61187|TS101_MOUSE	1.20873	0.969243	0.332424	0.999694	0	0	0	2.04309	1.9809	1.914	0	2.10209	2.13103	3.03941
sp|Q8BH61|F13A_MOUSE	0.355538	0.969191	0.33245	0.999694	9.51362	17.4834	4.88438	8.17238	12.8759	11.484	21.7302	5.25522	11.7207	17.2233
sp|Q8K3J1|NDUS8_MOUSE	-0.858868	-0.968195	0.332947	0.999694	1.90272	4.85649	1.95375	2.04309	1.9809	2.87101	1.97548	0	0	2.02627
sp|Q91WK5|GCSH_MOUSE	0.450295	0.967344	0.333372	0.999694	4.75681	4.85649	4.88438	4.08619	5.94271	6.69901	5.92643	8.40835	6.39309	6.07881
sp|Q05769|PGH2_MOUSE	-0.487159	-0.967318	0.333385	0.999694	6.65953	42.7371	37.1213	14.3017	13.8663	17.226	23.7057	12.6125	13.8517	14.1839
sp|Q80SY5|PR38B_MOUSE	0.926893	0.966237	0.333926	0.999694	0	1.9426	1.95375	0	1.9809	1.914	1.97548	3.15313	2.13103	2.02627
sp|Q8C878|UBA3_MOUSE	-0.570278	-0.966037	0.334026	0.999694	3.80545	4.85649	3.90751	4.08619	5.94271	2.87101	3.95095	3.15313	2.13103	3.03941
sp|O89051|ITM2B_MOUSE	-0.454337	-0.965869	0.33411	0.999694	7.61089	5.82779	6.83813	8.17238	4.95226	5.74201	3.95095	3.15313	6.39309	5.06568
sp|P60843|IF4A1_MOUSE	-0.183767	-0.964006	0.335043	0.999694	37.1031	41.7658	39.0751	30.6464	42.5894	37.3231	30.6199	37.8376	28.7689	33.4335
sp|Q920Q4|VPS16_MOUSE	0.460392	0.96204	0.336029	0.999694	3.80545	5.82779	3.90751	6.12928	3.96181	8.61302	4.93869	4.20418	7.4586	7.09195
sp|P83741|WNK1_MOUSE	-0.454532	-0.961887	0.336107	0.999694	8.56225	5.82779	5.86126	5.10774	7.92361	5.74201	3.95095	3.15313	4.26206	7.09195
sp|A2A432|CUL4B_MOUSE	-0.843788	-0.961133	0.336485	0.999694	1.90272	3.88519	2.93063	2.04309	1.9809	0	2.96321	2.10209	0	2.02627
sp|Q8R4K2|IRAK4_MOUSE	-1.311	-0.961121	0.336491	0.999694	3.80545	0	2.93063	3.06464	0	3.82801	0	0	0	0
sp|Q9CW46|RAVR1_MOUSE	-1.73045	-0.961112	0.336496	0.999694	0	2.91389	1.95375	2.04309	0	0	0	0	2.13103	0
sp|P15626|GSTM2_MOUSE	-1.73846	-0.958681	0.337719	0.999694	0	1.9426	1.95375	3.06464	0	0	1.97548	0	0	0
tr|A0A0J9YUD5|A0A0J9YUD5_MOUSE	0.402983	0.957458	0.338336	0.999694	4.75681	4.85649	6.83813	7.15083	7.92361	11.484	5.92643	8.40835	8.52412	7.09195
sp|Q3UJB9|EDC4_MOUSE	-0.45643	-0.957257	0.338438	0.999694	6.65953	6.79908	8.79189	5.10774	5.94271	4.78501	5.92643	2.10209	3.19654	8.10509
tr|A6ZI47|A6ZI47_MOUSE	-0.187125	-0.955994	0.339075	0.999694	34.249	41.7658	31.26	38.8188	35.6563	27.7531	32.5953	38.8886	31.9654	28.3678
sp|Q9CXY6|ILF2_MOUSE	-0.602159	-0.955936	0.339105	0.999694	6.65953	4.85649	3.90751	3.06464	2.97136	2.87101	3.95095	5.25522	0	2.02627
sp|Q8K330|SSH3_MOUSE	-1.73199	-0.955727	0.33921	0.999694	1.90272	0	0	2.04309	2.97136	0	0	0	0	2.02627
sp|P97315|CSRP1_MOUSE	0.352329	0.953809	0.340181	0.999694	6.65953	9.71298	8.79189	9.19393	7.92361	10.527	8.88964	12.6125	13.8517	8.10509
tr|Q3URZ6|Q3URZ6_MOUSE	-0.726114	-0.953379	0.340398	0.999694	6.65953	2.91389	1.95375	2.04309	2.97136	3.82801	2.96321	0	0	3.03941
sp|Q61033|LAP2A_MOUSE	0.315925	0.953333	0.340421	0.999694	11.4163	10.6843	9.76876	9.19393	11.8854	14.355	12.8406	11.5615	13.8517	13.1708
tr|E9PUR0|E9PUR0_MOUSE	-0.867807	-0.953044	0.340568	0.999694	1.90272	1.9426	3.90751	2.04309	2.97136	3.82801	2.96321	0	0	0
sp|Q3UZ39|LRRF1_MOUSE	-0.179222	-0.952819	0.340682	0.999694	41.8599	36.9093	36.1444	36.7757	41.599	28.7101	33.5831	39.9397	35.162	33.4335
sp|Q6NVE8|WDR44_MOUSE	1.1962	0.952147	0.341022	0.999694	0	0	1.95375	2.04309	0	2.87101	1.97548	0	2.13103	2.02627
sp|Q8VBV7|CSN8_MOUSE	0.67655	0.951958	0.341118	0.999694	0	1.9426	3.90751	2.04309	2.97136	1.914	3.95095	4.20418	3.19654	4.05254
sp|Q80WQ2|VAC14_MOUSE	-0.316047	-0.95152	0.34134	0.999694	14.2704	11.6556	13.6763	12.2586	13.8663	9.57002	10.8651	9.4594	11.7207	11.1445
tr|Q80X81|Q80X81_MOUSE	-0.724482	-0.951352	0.341426	0.999694	6.65953	2.91389	1.95375	2.04309	2.97136	2.87101	3.95095	0	0	3.03941
sp|Q9CY58|PAIRB_MOUSE	0.262825	0.951279	0.341463	0.999694	12.3677	15.5408	22.4682	15.3232	14.8568	14.355	19.7548	19.9698	21.3103	21.2759
sp|Q61598|GDIB_MOUSE	-0.146016	-0.951134	0.341536	0.999694	64.6926	54.3927	58.6126	55.1636	54.4748	49.7641	59.2643	46.2459	52.2102	51.6699
sp|Q9QYA2|TOM40_MOUSE	0.458236	0.950926	0.341642	0.999694	6.65953	3.88519	3.90751	5.10774	3.96181	8.61302	8.88964	4.20418	4.26206	6.07881
sp|Q9JHF7|HPGDS_MOUSE	-1.72947	-0.950897	0.341657	0.999694	1.90272	1.9426	0	3.06464	0	0	1.97548	0	0	0
sp|O35226|PSMD4_MOUSE	0.344552	0.948939	0.342652	0.999694	8.56225	7.77038	9.76876	8.17238	8.91407	9.57002	11.8529	12.6125	9.58963	11.1445
sp|P45377|ALD2_MOUSE	-0.376488	-0.948171	0.343043	0.999694	10.465	6.79908	9.76876	9.19393	9.90452	5.74201	8.88964	7.35731	6.39309	7.09195
sp|P83870|PHF5A_MOUSE	-1.72233	-0.947458	0.343405	0.999694	0	1.9426	2.93063	0	1.9809	0	0	0	0	2.02627
sp|Q80UU9|PGRC2_MOUSE	0.522839	0.947232	0.343521	0.999694	1.90272	4.85649	4.88438	3.06464	2.97136	3.82801	6.91416	6.30626	4.26206	4.05254
sp|Q6ZWM4|LSM8_MOUSE	0.634532	0.946365	0.343962	0.999694	1.90272	2.91389	1.95375	2.04309	2.97136	3.82801	2.96321	5.25522	3.19654	3.03941
sp|P60335|PCBP1_MOUSE	-0.206879	-0.946043	0.344126	0.999694	28.5408	31.0815	34.1907	26.5602	24.7613	26.7961	25.6812	23.123	24.5068	25.3284
sp|Q9EPJ9|ARFG1_MOUSE	-0.441918	-0.945899	0.3442	0.999694	8.56225	4.85649	7.81501	8.17238	4.95226	6.69901	6.91416	3.15313	3.19654	5.06568
sp|Q9CX34|SUGT1_MOUSE	-0.311302	-0.943958	0.345191	0.999694	13.3191	11.6556	14.6531	14.3017	12.8759	9.57002	12.8406	10.5104	10.6551	10.1314
sp|P05555|ITAM_MOUSE	-0.12516	-0.943515	0.345418	0.999694	85.6225	69.9334	80.1039	83.7669	70.3221	76.5602	70.1294	72.522	72.455	64.8407
sp|P28740|KIF2A_MOUSE	-0.951828	-0.940588	0.346916	0.999694	1.90272	1.9426	0	5.10774	2.97136	0	0	0	2.13103	4.05254
sp|Q3UMT1|PP12C_MOUSE	-0.486836	-0.940444	0.34699	0.999694	7.61089	3.88519	3.90751	5.10774	7.92361	3.82801	2.96321	4.20418	3.19654	6.07881
sp|P14152|MDHC_MOUSE	0.277075	0.939122	0.347668	0.999694	14.2704	16.5121	11.7225	11.237	14.8568	17.226	17.7793	13.6636	18.1137	16.2102
sp|Q8VBT6|APOBR_MOUSE	-0.326033	-0.937659	0.348419	0.999694	19.9786	8.74168	12.6994	11.237	10.895	8.61302	8.88964	9.4594	10.6551	13.1708
sp|Q8R480|NUP85_MOUSE	-1.71773	-0.937416	0.348545	0.999694	2.85408	1.9426	0	2.04309	0	1.914	0	0	0	0
sp|P12382|PFKAL_MOUSE	-0.230439	-0.937161	0.348676	0.999694	19.0272	25.2537	24.4219	25.5387	23.7708	22.968	19.7548	23.123	19.1793	15.197
sp|Q99NB9|SF3B1_MOUSE	0.241366	0.936044	0.349251	0.999694	19.0272	16.5121	16.6069	18.3879	18.8186	21.054	19.7548	24.174	19.1793	21.2759
sp|Q9D1P4|CHRD1_MOUSE	-0.398832	-0.935887	0.349331	0.999694	9.51362	8.74168	5.86126	9.19393	6.93316	3.82801	5.92643	6.30626	7.4586	7.09195
tr|A0A0N4SVU1|A0A0N4SVU1_MOUSE	2.5485	0.935143	0.349715	0.999694	0	0	0	0	0	0	0	2.10209	3.19654	0
sp|Q01320|TOP2A_MOUSE	0.932497	0.935087	0.349743	0.999694	1.90272	3.88519	0	0	0	1.914	2.96321	2.10209	2.13103	2.02627
sp|Q8C522|ENDD1_MOUSE	0.926839	0.9346	0.349995	0.999694	1.90272	1.9426	0	0	1.9809	1.914	2.96321	0	3.19654	3.03941
sp|Q9CY97|SSU72_MOUSE	-1.71031	-0.931007	0.35185	0.999694	2.85408	0	1.95375	0	1.9809	1.914	0	0	0	0
sp|Q8BN82|S17A5_MOUSE	0.923126	0.930033	0.352354	0.999694	1.90272	1.9426	0	0	1.9809	2.87101	2.96321	0	3.19654	2.02627
sp|Q9CRD0|OCAD1_MOUSE	-0.437917	-0.929995	0.352374	0.999694	6.65953	5.82779	5.86126	7.15083	8.91407	2.87101	9.87738	4.20418	5.32757	3.03941
sp|Q8CI95|OSB11_MOUSE	-0.468331	-0.929522	0.352619	0.999694	7.61089	6.79908	3.90751	5.10774	5.94271	5.74201	4.93869	3.15313	3.19654	4.05254
sp|Q9CQC8|SPG21_MOUSE	-1.70775	-0.928799	0.352993	0.999694	1.90272	1.9426	2.93063	0	0	1.914	0	0	0	0
sp|P02535|K1C10_MOUSE	1.48208	0.928213	0.353297	0.999694	0	2.91389	0	0	0	0	3.95095	2.10209	2.13103	0
sp|Q64133|AOFA_MOUSE	0.433034	0.926837	0.354011	0.999694	4.75681	5.82779	3.90751	4.08619	6.93316	5.74201	9.87738	3.15313	6.39309	9.11822
sp|Q99LM2|CK5P3_MOUSE	-0.839179	-0.925547	0.354681	0.999694	1.90272	0	2.93063	5.10774	2.97136	0	1.97548	2.10209	3.19654	0
sp|P58281|OPA1_MOUSE	-0.465957	-0.924294	0.355333	0.999694	7.61089	3.88519	5.86126	7.15083	4.95226	3.82801	5.92643	3.15313	5.32757	3.03941
sp|Q9Z0H4|CELF2_MOUSE	0.673334	0.92215	0.356451	0.999694	0	0	2.93063	4.08619	3.96181	1.914	2.96321	5.25522	3.19654	4.05254
sp|Q64436|ATP4A_MOUSE	-0.419571	-0.921315	0.356886	0.999694	8.56225	5.82779	6.83813	6.12928	7.92361	6.69901	3.95095	4.20418	7.4586	4.05254
sp|Q8BMK4|CKAP4_MOUSE	0.335978	0.919212	0.357985	0.999694	7.61089	13.5982	6.83813	8.17238	7.92361	11.484	13.8283	10.5104	8.52412	11.1445
sp|P18181|CD48_MOUSE	-0.567366	-0.918987	0.358102	0.999694	8.56225	1.9426	4.88438	2.04309	4.95226	5.74201	1.97548	2.10209	3.19654	2.02627
sp|Q9DD06|RARR2_MOUSE	1.42103	0.917732	0.358759	0.999694	0	4.85649	0	0	0	1.914	4.93869	2.10209	0	4.05254
sp|P11031|TCP4_MOUSE	0.595916	0.916803	0.359246	0.999694	1.90272	3.88519	1.95375	3.06464	1.9809	4.78501	1.97548	4.20418	4.26206	4.05254
sp|A2AB59|RHG27_MOUSE	2.51644	0.915843	0.359749	0.999694	0	0	0	0	0	0	0	3.15313	0	2.02627
sp|P13597|ICAM1_MOUSE	0.845979	0.915539	0.359909	0.999694	1.90272	1.9426	2.93063	0	0	1.914	0	4.20418	3.19654	3.03941
sp|Q8K354|CBR3_MOUSE	0.668234	0.915183	0.360095	0.999694	0	3.88519	0	3.06464	3.96181	2.87101	3.95095	3.15313	2.13103	5.06568
sp|Q9Z0R4|ITSN1_MOUSE	-0.269919	-0.911397	0.362086	0.999694	20.93	12.6269	15.63	16.3448	18.8186	12.441	16.7915	11.5615	11.7207	17.2233
sp|Q8JZV7|NAGA_MOUSE	-0.420496	-0.911005	0.362293	0.999694	10.465	7.77038	8.79189	6.12928	5.94271	5.74201	9.87738	0	3.19654	10.1314
sp|P81117|NUCB2_MOUSE	0.256063	0.91086	0.362369	0.999694	11.4163	14.5695	15.63	17.3663	17.8281	15.312	15.8038	19.9698	21.3103	19.2496
sp|Q62426|CYTB_MOUSE	-0.277508	-0.909994	0.362825	0.999694	15.2218	12.6269	16.6069	16.3448	16.8377	10.527	13.8283	13.6636	12.7862	13.1708
sp|Q80X95|RRAGA_MOUSE	-0.854913	-0.909953	0.362847	0.999694	2.85408	3.88519	0	3.06464	2.97136	3.82801	0	3.15313	0	0
sp|P97823|LYPA1_MOUSE	2.50534	0.90941	0.363134	0.999694	0	0	0	0	0	0	1.97548	3.15313	0	0
sp|Q9CQW9|IFM3_MOUSE	0.224416	0.908421	0.363656	0.999694	20.93	16.5121	23.445	19.4094	18.8186	23.9251	18.767	22.0719	26.6379	24.3153
sp|Q64516|GLPK_MOUSE	-0.406959	-0.906861	0.36448	0.999694	8.56225	8.74168	7.81501	6.12928	4.95226	7.65602	4.93869	5.25522	4.26206	5.06568
sp|P14429|HA17_MOUSE	1.0317	0.906674	0.364579	0.999694	0	2.91389	0	0	1.9809	3.82801	1.97548	2.10209	0	2.02627
sp|Q8BVA5|LDAH_MOUSE	0.595712	0.905991	0.364941	0.999694	2.85408	0	2.93063	3.06464	3.96181	2.87101	3.95095	3.15313	4.26206	5.06568
sp|P29452|CASP1_MOUSE	0.309899	0.903717	0.366145	0.999694	13.3191	10.6843	8.79189	9.19393	7.92361	11.484	10.8651	13.6636	12.7862	13.1708
sp|Q8R1B4|EIF3C_MOUSE	-0.232036	-0.903586	0.366215	0.999694	19.0272	24.2824	27.3525	16.3448	23.7708	19.14	20.7425	23.123	15.9827	15.197
sp|P97855|G3BP1_MOUSE	-0.316987	-0.902179	0.366962	0.999694	13.3191	13.5982	14.6531	8.17238	10.895	7.65602	7.9019	9.4594	9.58963	14.1839
tr|Q6NSQ5|Q6NSQ5_MOUSE	2.49044	0.900976	0.367601	0.999694	0	0	0	0	0	1.914	0	3.15313	0	0
sp|Q99N69|LPXN_MOUSE	0.224609	0.900659	0.367769	0.999694	19.0272	18.4547	14.6531	20.4309	25.7517	22.011	21.7302	26.2761	21.3103	23.3021
sp|P23506|PIMT_MOUSE	0.493397	0.900427	0.367893	0.999694	1.90272	5.82779	1.95375	4.08619	4.95226	5.74201	7.9019	2.10209	4.26206	6.07881
sp|Q9D662|SC23B_MOUSE	-0.257916	-0.900373	0.367922	0.999694	14.2704	17.4834	20.5144	16.3448	18.8186	16.269	12.8406	14.7146	14.9172	14.1839
sp|Q8R5H1|UBP15_MOUSE	0.349726	0.898479	0.36893	0.999694	5.70817	7.77038	10.7456	6.12928	7.92361	7.65602	9.87738	13.6636	7.4586	10.1314
sp|Q3TEA8|HP1B3_MOUSE	0.283783	0.897955	0.36921	0.999694	14.2704	8.74168	13.6763	15.3232	8.91407	16.269	11.8529	14.7146	14.9172	16.2102
sp|P35821|PTN1_MOUSE	-0.274082	-0.89737	0.369522	0.999694	17.1245	13.5982	17.5838	17.3663	12.8759	12.441	16.7915	13.6636	11.7207	10.1314
tr|A2AU91|A2AU91_MOUSE	-1.74823	-0.895995	0.370256	0.999694	0	0	2.93063	4.08619	0	1.914	0	0	0	0
sp|Q9D0M1|KPRA_MOUSE	-0.513167	-0.895519	0.37051	0.999694	6.65953	3.88519	5.86126	4.08619	3.96181	5.74201	3.95095	0	3.19654	4.05254
sp|Q80TY0|FNBP1_MOUSE	-0.202695	-0.894923	0.370828	0.999694	26.6381	28.1676	26.3757	26.5602	26.7422	20.097	24.6934	27.3271	23.4413	21.2759
sp|Q3TWW8|SRSF6_MOUSE	0.483923	0.894363	0.371128	0.999694	2.85408	5.82779	6.83813	0	3.96181	6.69901	5.92643	6.30626	5.32757	3.03941
sp|Q64191|ASPG_MOUSE	0.351309	0.894148	0.371243	0.999694	8.56225	7.77038	4.88438	7.15083	8.91407	12.441	10.8651	6.30626	8.52412	9.11822
sp|Q8R5L3|VPS39_MOUSE	-0.393359	-0.893224	0.371737	0.999694	7.61089	7.77038	7.81501	8.17238	5.94271	7.65602	3.95095	4.20418	6.39309	6.07881
sp|Q91V81|RBM42_MOUSE	2.47626	0.893048	0.371831	0.999694	0	0	0	0	0	0	1.97548	0	0	3.03941
sp|Q9JIX8|ACINU_MOUSE	0.339962	0.89024	0.373337	0.999694	6.65953	8.74168	5.86126	9.19393	8.91407	10.527	8.88964	7.35731	11.7207	11.1445
sp|P35486|ODPA_MOUSE	0.297421	0.887634	0.374737	0.999694	10.465	10.6843	8.79189	10.2155	11.8854	12.441	12.8406	12.6125	11.7207	14.1839
sp|P47955|RLA1_MOUSE	1.96234	0.887593	0.37476	0.999694	0	0	0	0	4.95226	0	6.91416	6.30626	0	6.07881
sp|Q9R0P9|UCHL1_MOUSE	0.332287	0.885951	0.375644	0.999694	6.65953	7.77038	12.6994	12.2586	6.93316	8.61302	6.91416	21.0209	12.7862	9.11822
sp|Q9JIK5|DDX21_MOUSE	-0.363643	-0.885155	0.376073	0.999694	7.61089	7.77038	11.7225	7.15083	8.91407	4.78501	6.91416	9.4594	6.39309	6.07881
sp|Q63850|NUP62_MOUSE	-0.478517	-0.88488	0.376221	0.999694	5.70817	5.82779	4.88438	5.10774	3.96181	2.87101	2.96321	4.20418	4.26206	4.05254
sp|Q8VE96|S35F6_MOUSE	0.744242	0.884824	0.376251	0.999694	0	2.91389	0	2.04309	2.97136	2.87101	1.97548	2.10209	3.19654	3.03941
sp|Q68FH4|GALK2_MOUSE	-0.361896	-0.882015	0.377769	0.999694	8.56225	10.6843	7.81501	7.15083	8.91407	4.78501	6.91416	7.35731	9.58963	5.06568
sp|Q8VEB4|PAG15_MOUSE	0.381374	0.881484	0.378056	0.999694	7.61089	9.71298	3.90751	5.10774	3.96181	9.57002	6.91416	6.30626	9.58963	7.09195
sp|Q8BHN3|GANAB_MOUSE	0.143107	0.878453	0.379698	0.999694	43.7626	49.5362	40.0519	49.0343	47.5417	55.5061	50.3746	51.5012	51.1447	44.578
sp|Q61333|TNAP2_MOUSE	-0.68109	-0.878379	0.379738	0.999694	4.75681	2.91389	1.95375	2.04309	2.97136	1.914	0	2.10209	2.13103	3.03941
sp|Q921I9|EXOS4_MOUSE	2.44767	0.877717	0.380097	0.999694	0	0	0	0	0	2.87101	0	0	0	2.02627
sp|P04117|FABP4_MOUSE	0.328253	0.876932	0.380524	0.999694	9.51362	8.74168	6.83813	8.17238	7.92361	8.61302	13.8283	8.40835	9.58963	11.1445
sp|P70296|PEBP1_MOUSE	-0.277661	-0.876452	0.380784	0.999694	14.2704	15.5408	17.5838	13.2801	11.8854	11.484	12.8406	14.7146	9.58963	11.1445
sp|Q9D0F3|LMAN1_MOUSE	-0.250378	-0.876364	0.380832	0.999694	19.9786	19.426	20.5144	14.3017	14.8568	18.183	16.7915	14.7146	12.7862	12.1576
tr|E9PWG2|E9PWG2_MOUSE	-0.482134	-0.875754	0.381164	0.999694	7.61089	2.91389	6.83813	4.08619	3.96181	3.82801	4.93869	2.10209	3.19654	4.05254
sp|Q9D1Q6|ERP44_MOUSE	-0.26427	-0.873762	0.382248	0.999694	19.9786	15.5408	13.6763	14.3017	16.8377	16.269	10.8651	16.8167	10.6551	12.1576
sp|Q8CCB4|VPS53_MOUSE	-2.42183	-0.872694	0.38283	0.999694	0	0	0	2.04309	2.97136	0	0	0	0	0
sp|Q9CQM5|TXD17_MOUSE	-0.377321	-0.872408	0.382986	0.999694	7.61089	6.79908	7.81501	8.17238	7.92361	4.78501	6.91416	6.30626	7.4586	4.05254
sp|P53996|CNBP_MOUSE	-0.616725	-0.872085	0.383162	0.999694	1.90272	4.85649	4.88438	4.08619	2.97136	3.82801	0	6.30626	0	2.02627
sp|B2RXS4|PLXB2_MOUSE	0.202063	0.872054	0.383179	0.999694	25.6868	21.3685	20.5144	23.4956	21.7899	31.5811	22.718	26.2761	24.5068	24.3153
sp|Q6ZPU9|KBP_MOUSE	-2.42051	-0.871983	0.383217	0.999694	0	0	1.95375	3.06464	0	0	0	0	0	0
A4_MOUSE	-2.42051	-0.871983	0.383217	0.999694	0	0	1.95375	3.06464	0	0	0	0	0	0
sp|Q6A026|PDS5A_MOUSE	0.383363	0.871722	0.38336	0.999694	5.70817	4.85649	3.90751	9.19393	6.93316	4.78501	3.95095	8.40835	10.6551	12.1576
sp|Q9JHQ5|LZTL1_MOUSE	-0.610663	-0.870665	0.383937	0.999694	0	3.88519	5.86126	5.10774	3.96181	0	2.96321	4.20418	3.19654	2.02627
sp|Q9WUU7|CATZ_MOUSE	-0.256693	-0.870484	0.384036	0.999694	17.1245	18.4547	13.6763	15.3232	17.8281	15.312	13.8283	11.5615	14.9172	13.1708
sp|E9QAM5|HELZ2_MOUSE	0.762496	0.869141	0.38477	0.999694	2.85408	0	4.88438	0	0	1.914	2.96321	3.15313	3.19654	2.02627
sp|O09111|NDUBB_MOUSE	-0.566568	-0.867503	0.385666	0.999694	6.65953	5.82779	1.95375	2.04309	2.97136	2.87101	1.97548	2.10209	3.19654	3.03941
sp|Q8R2Y8|PTH2_MOUSE	0.507337	0.865362	0.38684	0.999694	2.85408	3.88519	1.95375	3.06464	3.96181	4.78501	3.95095	3.15313	5.32757	5.06568
sp|Q8BWU5|OSGEP_MOUSE	-0.536549	-0.864509	0.387308	0.999694	5.70817	2.91389	3.90751	3.06464	4.95226	2.87101	2.96321	2.10209	2.13103	4.05254
sp|Q8R059|GALE_MOUSE	-2.40645	-0.864463	0.387334	0.999694	1.90272	0	0	3.06464	0	0	0	0	0	0
sp|P15105|GLNA_MOUSE	-2.40645	-0.864463	0.387334	0.999694	1.90272	0	0	3.06464	0	0	0	0	0	0
sp|P22682|CBL_MOUSE	-0.329828	-0.862912	0.388186	0.999694	15.2218	8.74168	6.83813	11.237	8.91407	7.65602	10.8651	7.35731	7.4586	7.09195
sp|P10852|4F2_MOUSE	0.193323	0.861986	0.388695	0.999694	19.0272	29.1389	27.3525	23.4956	23.7708	24.8821	24.6934	33.6334	30.8999	26.3415
sp|P17742|PPIA_MOUSE	-0.119114	-0.861866	0.388761	0.999694	66.5953	67.0195	74.2426	75.5945	77.2552	62.2051	78.0313	56.7564	67.1274	66.867
sp|Q99LI7|CSTF3_MOUSE	0.825697	0.861663	0.388873	0.999694	0	0	0	3.06464	3.96181	0	1.97548	3.15313	3.19654	4.05254
sp|Q9D5V6|SYAP1_MOUSE	-0.456895	-0.861106	0.38918	0.999694	5.70817	5.82779	3.90751	6.12928	4.95226	1.914	4.93869	3.15313	4.26206	5.06568
sp|Q60737|CSK21_MOUSE	-0.456221	-0.860777	0.389361	0.999694	3.80545	6.79908	5.86126	6.12928	3.96181	2.87101	3.95095	4.20418	5.32757	3.03941
sp|Q9QZL0|RIPK3_MOUSE	0.507209	0.859103	0.390284	0.999694	3.80545	1.9426	4.88438	3.06464	1.9809	4.78501	5.92643	4.20418	4.26206	3.03941
sp|Q8BGR2|LRC8D_MOUSE	-2.39504	-0.858425	0.390658	0.999694	0	0	2.93063	0	1.9809	0	0	0	0	0
sp|Q9DBZ5|EIF3K_MOUSE	-0.827697	-0.857868	0.390965	0.999694	2.85408	1.9426	1.95375	2.04309	1.9809	1.914	0	2.10209	0	2.02627
sp|P10853|H2B1F_MOUSE	0.134101	0.857393	0.391228	0.999694	53.2762	52.4501	52.7513	53.1205	44.5703	59.3341	56.301	43.0928	63.9309	57.7487
sp|Q9CQX2|CYB5B_MOUSE	-0.535127	-0.856072	0.391958	0.999694	6.65953	1.9426	4.88438	6.12928	3.96181	6.69901	0	3.15313	6.39309	0
sp|Q64281|LIRB4_MOUSE	0.404373	0.855656	0.392188	0.999694	2.85408	4.85649	4.88438	5.10774	6.93316	4.78501	6.91416	8.40835	5.32757	7.09195
sp|O70551|SRPK1_MOUSE	-0.633647	-0.855577	0.392232	0.999694	2.85408	1.9426	4.88438	3.06464	2.97136	1.914	2.96321	3.15313	0	2.02627
sp|P16110|LEG3_MOUSE	0.199993	0.853624	0.393314	0.999694	79.9144	99.0724	60.5663	91.9393	123.806	87.0872	130.381	73.5731	98.0273	132.721
sp|Q99LI2|CLCC1_MOUSE	-0.538007	-0.853411	0.393431	0.999694	3.80545	3.88519	3.90751	5.10774	3.96181	2.87101	4.93869	2.10209	4.26206	0
SN_MOUSE	0.14548	0.853246	0.393523	0.999694	49.4708	58.2779	29.3063	46.9912	54.4748	50.7211	55.3133	40.9907	54.3412	61.8013
sp|Q8R0J7|VP37B_MOUSE	1.6236	0.852282	0.394058	0.999694	0	0	0	0	1.9809	0	1.97548	2.10209	2.13103	0
sp|Q8R5M8|CADM1_MOUSE	-0.759536	-0.851207	0.394655	0.999694	2.85408	0	3.90751	4.08619	2.97136	0	3.95095	4.20418	0	0
sp|Q78PY7|SND1_MOUSE	-0.144618	-0.850858	0.394848	0.999694	42.8113	42.7371	51.7744	49.0343	48.5321	43.0651	35.5586	48.348	43.6861	41.5386
sp|O88845|AKA10_MOUSE	0.744747	0.848521	0.396148	0.999694	1.90272	0	2.93063	0	2.97136	2.87101	4.93869	0	3.19654	2.02627
sp|Q80WW9|DDRGK_MOUSE	-2.37216	-0.846701	0.397162	0.999694	1.90272	0	2.93063	0	0	0	0	0	0	0
sp|Q9R233|TPSN_MOUSE	0.184813	0.845534	0.397813	0.999694	25.6868	27.1963	24.4219	24.5171	25.7517	27.7531	34.5708	23.123	26.6379	32.4203
sp|Q8K2Y7|RM47_MOUSE	1.61263	0.843517	0.39894	0.999694	0	0	0	0	1.9809	1.914	0	2.10209	2.13103	0
sp|Q91WS0|CISD1_MOUSE	0.63664	0.843208	0.399112	0.999694	3.80545	1.9426	1.95375	0	1.9809	3.82801	3.95095	2.10209	3.19654	2.02627
sp|Q99J09|MEP50_MOUSE	0.637195	0.842741	0.399373	0.999694	1.90272	0	1.95375	4.08619	1.9809	1.914	1.97548	3.15313	5.32757	3.03941
sp|Q61335|BAP31_MOUSE	0.29918	0.842193	0.39968	0.999694	6.65953	10.6843	9.76876	9.19393	9.90452	12.441	11.8529	10.5104	10.6551	11.1445
sp|O88342|WDR1_MOUSE	-0.10897	-0.842034	0.399769	0.999694	78.0116	75.7612	78.1501	89.8962	78.2457	71.7752	74.0803	74.6241	74.586	74.972
tr|E9PZF0|E9PZF0_MOUSE	-0.159312	-0.840932	0.400386	0.999694	39.0058	37.8806	41.0288	33.7111	36.6467	28.7101	34.5708	36.7865	36.2275	32.4203
sp|P45952|ACADM_MOUSE	0.350516	0.840764	0.40048	0.999694	7.61089	6.79908	6.83813	5.10774	6.93316	11.484	10.8651	4.20418	9.58963	6.07881
sp|Q99LE6|ABCF2_MOUSE	-0.535937	-0.840447	0.400658	0.999694	2.85408	3.88519	8.79189	3.06464	1.9809	3.82801	1.97548	4.20418	2.13103	2.02627
sp|Q9WTM5|RUVB2_MOUSE	0.389162	0.840156	0.400821	0.999694	3.80545	3.88519	6.83813	6.12928	4.95226	8.61302	5.92643	6.30626	6.39309	6.07881
sp|O08810|U5S1_MOUSE	-0.205272	-0.838619	0.401683	0.999694	28.5408	17.4834	25.3988	26.5602	22.7804	15.312	23.7057	25.2251	21.3103	19.2496
sp|Q7TMR0|PCP_MOUSE	1.61268	0.838561	0.401715	0.999694	1.90272	0	0	0	0	1.914	0	2.10209	2.13103	0
sp|Q9WUD1|CHIP_MOUSE	-0.949452	-0.837179	0.402492	0.999694	0	1.9426	3.90751	2.04309	1.9809	0	1.97548	3.15313	0	0
sp|Q8R1F1|NIBL1_MOUSE	0.150249	0.836771	0.402721	0.999694	35.2004	38.8519	43.9594	36.7757	34.6658	37.3231	45.4359	47.297	39.424	40.5254
sp|Q8VIJ6|SFPQ_MOUSE	0.211673	0.836757	0.402729	0.999694	11.4163	22.3398	18.5606	23.4956	21.7899	22.011	21.7302	22.0719	23.4413	23.3021
sp|Q6NV83|SR140_MOUSE	-0.437413	-0.835811	0.403261	0.999694	7.61089	2.91389	6.83813	6.12928	3.96181	3.82801	4.93869	2.10209	4.26206	5.06568
sp|P63085|MK01_MOUSE	0.212465	0.835351	0.40352	0.999694	12.3677	22.3398	17.5838	24.5171	20.7995	21.054	21.7302	18.9188	27.7034	23.3021
sp|P20152|VIME_MOUSE	-0.0735747	-0.835237	0.403584	0.999694	331.074	322.471	292.086	316.68	359.534	291.886	308.174	276.425	282.361	378.913
sp|P47713|PA24A_MOUSE	-0.380108	-0.834961	0.40374	0.999694	6.65953	6.79908	7.81501	6.12928	6.93316	5.74201	3.95095	6.30626	4.26206	6.07881
sp|Q5SSZ5|TENS3_MOUSE	0.271437	0.832397	0.405185	0.999694	14.2704	10.6843	17.5838	11.237	5.94271	13.398	11.8529	18.9188	13.8517	14.1839
sp|P06801|MAOX_MOUSE	-1.33641	-0.832221	0.405284	0.999694	0	1.9426	3.90751	0	1.9809	0	0	3.15313	0	0
sp|P35991|BTK_MOUSE	-0.502266	-0.83168	0.405589	0.999694	6.65953	1.9426	4.88438	4.08619	3.96181	3.82801	1.97548	3.15313	3.19654	3.03941
sp|Q8BYC6|TAOK3_MOUSE	0.341108	0.831675	0.405592	0.999694	7.61089	4.85649	6.83813	8.17238	6.93316	11.484	9.87738	4.20418	9.58963	8.10509
sp|Q9CRT8|XPOT_MOUSE	-1.09861	-0.831496	0.405694	0.999694	0	1.9426	3.90751	3.06464	0	0	0	2.10209	2.13103	0
sp|P61027|RAB10_MOUSE	-0.283193	-0.830789	0.406093	0.999694	11.4163	13.5982	11.7225	13.2801	11.8854	8.61302	8.88964	9.4594	12.7862	11.1445
sp|Q8R016|BLMH_MOUSE	0.254355	0.830772	0.406103	0.999694	12.3677	10.6843	11.7225	14.3017	14.8568	15.312	14.8161	13.6636	17.0482	15.197
sp|Q9R1Q8|TAGL3_MOUSE	-0.276116	-0.830627	0.406184	0.999694	16.1731	13.5982	15.63	12.2586	10.895	11.484	17.7793	8.40835	7.4586	11.1445
sp|P49935|CATH_MOUSE	-0.352808	-0.82967	0.406725	0.999694	9.51362	9.71298	3.90751	9.19393	7.92361	4.78501	6.91416	6.30626	7.4586	6.07881
sp|Q3UGC7|EI3JA_MOUSE	-0.289944	-0.829438	0.406857	0.999694	11.4163	15.5408	14.6531	9.19393	9.90452	8.61302	9.87738	8.40835	8.52412	14.1839
sp|Q8CHC4|SYNJ1_MOUSE	0.267887	0.829111	0.407042	0.999694	14.2704	11.6556	8.79189	12.2586	11.8854	18.183	16.7915	13.6636	11.7207	10.1314
tr|E0CXC2|E0CXC2_MOUSE	1.5901	0.828677	0.407287	0.999694	0	0	0	2.04309	0	1.914	1.97548	0	2.13103	0
sp|Q91VY9|ZN622_MOUSE	0.592783	0.827531	0.407936	0.999694	2.85408	1.9426	2.93063	3.06464	0	2.87101	2.96321	3.15313	4.26206	3.03941
sp|O55033|NCK2_MOUSE	1.59843	0.827197	0.408125	0.999694	1.90272	0	0	0	0	1.914	0	0	2.13103	2.02627
sp|P31996|CD68_MOUSE	0.319798	0.826823	0.408338	0.999694	7.61089	9.71298	6.83813	6.12928	7.92361	9.57002	7.9019	8.40835	11.7207	10.1314
tr|E9Q6J5|E9Q6J5_MOUSE	-1.34563	-0.826537	0.4085	0.999694	3.80545	1.9426	1.95375	0	0	0	0	0	0	3.03941
sp|Q3UHQ6|DOP2_MOUSE	-0.83109	-0.826527	0.408505	0.999694	3.80545	1.9426	2.93063	0	1.9809	1.914	1.97548	0	0	2.02627
sp|Q8R151|ZNFX1_MOUSE	1.59179	0.824991	0.409376	0.999694	0	0	1.95375	0	0	1.914	0	2.10209	0	2.02627
sp|Q8BK64|AHSA1_MOUSE	0.203271	0.82491	0.409423	0.999694	14.2704	27.1963	20.5144	18.3879	22.7804	23.9251	23.7057	25.2251	19.1793	26.3415
sp|Q99LD9|EI2BB_MOUSE	-0.574851	-0.82408	0.409894	0.999694	3.80545	3.88519	3.90751	3.06464	1.9809	1.914	1.97548	2.10209	3.19654	2.02627
sp|Q8K4X7|PLCD_MOUSE	-0.814733	-0.824045	0.409914	0.999694	1.90272	0	2.93063	3.06464	2.97136	0	0	2.10209	2.13103	2.02627
sp|Q9JHL0|NTAL_MOUSE	-0.818777	-0.823264	0.410358	0.999694	2.85408	0	1.95375	4.08619	1.9809	0	1.97548	2.10209	2.13103	0
sp|Q922B1|MACD1_MOUSE	1.59006	0.823106	0.410448	0.999694	0	1.9426	0	0	0	1.914	1.97548	0	2.13103	0
sp|A2AGT5|CKAP5_MOUSE	-0.433804	-0.823027	0.410493	0.999694	6.65953	6.79908	4.88438	2.04309	6.93316	4.78501	1.97548	3.15313	4.26206	6.07881
sp|Q922D4|PP6R3_MOUSE	-0.284012	-0.822323	0.410893	0.999694	12.3677	13.5982	9.76876	13.2801	12.8759	9.57002	8.88964	15.7657	7.4586	9.11822
sp|Q8VE37|RCC1_MOUSE	0.37421	0.82207	0.411037	0.999694	6.65953	6.79908	6.83813	2.04309	4.95226	5.74201	9.87738	8.40835	6.39309	5.06568
tr|Q3UW66|Q3UW66_MOUSE	-0.476527	-0.821934	0.411114	0.999694	5.70817	3.88519	3.90751	5.10774	3.96181	3.82801	2.96321	2.10209	3.19654	4.05254
sp|Q3URD3|SLMAP_MOUSE	-0.993529	-0.821671	0.411264	0.999694	2.85408	0	0	5.10774	1.9809	2.87101	1.97548	0	0	0
sp|Q8K382|DEN1A_MOUSE	-0.931164	-0.819147	0.412703	0.999694	3.80545	1.9426	1.95375	2.04309	0	0	0	0	2.13103	3.03941
sp|O70469|DOK2_MOUSE	-0.93083	-0.81889	0.412849	0.999694	1.90272	1.9426	3.90751	0	1.9809	0	0	3.15313	0	2.02627
sp|Q8BIQ5|CSTF2_MOUSE	0.588759	0.818888	0.41285	0.999694	1.90272	3.88519	0	2.04309	2.97136	2.87101	3.95095	3.15313	3.19654	3.03941
sp|Q5SSL4|ABR_MOUSE	-0.232004	-0.818692	0.412962	0.999694	19.9786	14.5695	18.5606	20.4309	15.8472	16.269	17.7793	11.5615	15.9827	14.1839
sp|Q6P9Q4|FHOD1_MOUSE	0.431575	0.818001	0.413357	0.999694	4.75681	2.91389	4.88438	4.08619	2.97136	4.78501	3.95095	7.35731	6.39309	4.05254
sp|Q80VI1|TRI56_MOUSE	1.58337	0.817788	0.413478	0.999694	0	1.9426	0	0	0	1.914	1.97548	2.10209	0	0
sp|Q6PGL7|FAM21_MOUSE	-0.258347	-0.81664	0.414134	0.999694	19.9786	15.5408	12.6994	12.2586	16.8377	17.226	12.8406	6.30626	10.6551	17.2233
sp|P97369|NCF4_MOUSE	-0.229405	-0.813887	0.41571	0.999694	17.1245	17.4834	17.5838	19.4094	17.8281	14.355	15.8038	16.8167	18.1137	11.1445
sp|Q62167|DDX3X_MOUSE	-0.479965	-0.813168	0.416121	0.999694	3.80545	5.82779	4.88438	4.08619	3.96181	3.82801	3.95095	4.20418	0	4.05254
sp|P56399|UBP5_MOUSE	-0.149769	-0.811905	0.416846	0.999694	36.1517	38.8519	43.9594	35.7542	43.5799	35.4091	31.6076	36.7865	36.2275	38.4992
sp|Q3UHJ0|AAK1_MOUSE	-0.404654	-0.810815	0.417472	0.999694	4.75681	7.77038	4.88438	6.12928	5.94271	5.74201	5.92643	2.10209	3.19654	5.06568
sp|Q8BH04|PCKGM_MOUSE	0.249082	0.809846	0.418029	0.999694	11.4163	15.5408	8.79189	15.3232	13.8663	15.312	17.7793	13.6636	12.7862	17.2233
sp|P48453|PP2BB_MOUSE	-0.401005	-0.809381	0.418296	0.999694	4.75681	5.82779	3.90751	8.17238	6.93316	4.78501	3.95095	4.20418	5.32757	4.05254
sp|Q69Z37|SAM9L_MOUSE	0.427584	0.808537	0.418782	0.999694	3.80545	1.9426	3.90751	5.10774	4.95226	5.74201	3.95095	5.25522	7.4586	4.05254
sp|Q5SVR0|TBC9B_MOUSE	-0.398625	-0.808147	0.419006	0.999694	6.65953	5.82779	5.86126	6.12928	4.95226	4.78501	4.93869	5.25522	4.26206	3.03941
sp|Q8C147|DOCK8_MOUSE	0.199237	0.807529	0.419362	0.999694	14.2704	26.225	21.4913	20.4309	23.7708	28.7101	18.767	31.5313	20.2448	22.289
sp|Q05816|FABP5_MOUSE	-0.217166	-0.80666	0.419863	0.999694	81.8171	76.7325	61.5432	61.2928	57.4462	54.5491	99.7615	37.8376	42.6206	55.7225
sp|Q9D620|RFIP1_MOUSE	2.17127	0.806249	0.420099	0.999694	1.90272	0	0	0	0	0	2.96321	0	0	6.07881
sp|Q91YI4|ARRB2_MOUSE	0.352455	0.806073	0.420201	0.999694	8.56225	4.85649	5.86126	6.12928	3.96181	7.65602	8.88964	8.40835	7.4586	5.06568
sp|Q8BW96|KCC1D_MOUSE	0.439954	0.805942	0.420276	0.999694	3.80545	2.91389	1.95375	5.10774	4.95226	7.65602	2.96321	4.20418	5.32757	5.06568
sp|Q9D394|RUFY3_MOUSE	-0.847623	-0.805633	0.420455	0.999694	3.80545	1.9426	2.93063	2.04309	0	3.82801	1.97548	0	0	0
sp|Q6A0A2|LAR4B_MOUSE	-0.453827	-0.805528	0.420515	0.999694	3.80545	4.85649	4.88438	5.10774	4.95226	4.78501	3.95095	2.10209	3.19654	3.03941
sp|Q640N3|RHG30_MOUSE	0.412873	0.804745	0.420967	0.999694	4.75681	4.85649	3.90751	3.06464	3.96181	5.74201	5.92643	5.25522	6.39309	4.05254
sp|P16045|LEG1_MOUSE	-0.107943	-0.802077	0.422508	0.999694	79.9144	74.7899	68.3813	72.5299	75.2743	61.2481	75.0681	70.42	66.0619	70.9195
sp|P42567|EPS15_MOUSE	-0.236276	-0.802015	0.422545	0.999694	17.1245	16.5121	19.5375	15.3232	13.8663	17.226	13.8283	13.6636	12.7862	12.1576
sp|Q9ET22|DPP2_MOUSE	-0.30403	-0.801966	0.422572	0.999694	9.51362	9.71298	8.79189	13.2801	8.91407	8.61302	7.9019	5.25522	9.58963	9.11822
sp|P53395|ODB2_MOUSE	0.425039	0.801788	0.422676	0.999694	4.75681	3.88519	1.95375	5.10774	3.96181	4.78501	7.9019	4.20418	5.32757	4.05254
sp|P62315|SMD1_MOUSE	0.350795	0.800987	0.423139	0.999694	4.75681	5.82779	3.90751	8.17238	6.93316	6.69901	6.91416	5.25522	10.6551	8.10509
sp|O88668|CREG1_MOUSE	0.304722	0.800653	0.423332	0.999694	5.70817	10.6843	6.83813	9.19393	7.92361	9.57002	9.87738	7.35731	11.7207	11.1445
sp|Q91VH2|SNX9_MOUSE	-0.263433	-0.800201	0.423594	0.999694	13.3191	12.6269	14.6531	13.2801	11.8854	10.527	12.8406	10.5104	9.58963	11.1445
tr|E9QNR6|E9QNR6_MOUSE	1.05828	0.799776	0.42384	0.999694	1.90272	0	0	0	1.9809	1.914	1.97548	2.10209	2.13103	0
sp|P24547|IMDH2_MOUSE	0.342035	0.798881	0.424359	0.999694	5.70817	4.85649	6.83813	6.12928	6.93316	7.65602	5.92643	7.35731	7.4586	10.1314
sp|Q99MN9|PCCB_MOUSE	0.327652	0.798858	0.424373	0.999694	9.51362	9.71298	4.88438	6.12928	5.94271	13.398	11.8529	5.25522	9.58963	5.06568
sp|Q61510|TRI25_MOUSE	-0.358578	-0.797801	0.424986	0.999694	5.70817	5.82779	8.79189	8.17238	7.92361	4.78501	9.87738	3.15313	4.26206	6.07881
sp|P21279|GNAQ_MOUSE	0.409852	0.797601	0.425102	0.999694	3.80545	3.88519	2.93063	5.10774	4.95226	4.78501	6.91416	4.20418	6.39309	5.06568
sp|P50247|SAHH_MOUSE	0.230792	0.796839	0.425544	0.999694	18.0759	12.6269	13.6763	17.3663	11.8854	18.183	12.8406	21.0209	18.1137	16.2102
sp|Q7TSI3|PP6R1_MOUSE	-0.395229	-0.794808	0.426725	0.999694	6.65953	4.85649	6.83813	5.10774	5.94271	2.87101	3.95095	7.35731	3.19654	5.06568
sp|P03995|GFAP_MOUSE	0.397532	0.794203	0.427077	0.999694	3.80545	3.88519	3.90751	5.10774	4.95226	4.78501	4.93869	6.30626	6.39309	6.07881
sp|Q9CVB6|ARPC2_MOUSE	0.143151	0.793167	0.42768	0.999694	37.1031	36.9093	34.1907	38.8188	38.6276	43.0651	45.4359	39.9397	37.293	38.4992
sp|Q99PL6|UBXN6_MOUSE	-0.964559	-0.792691	0.427958	0.999694	3.80545	3.88519	1.95375	0	0	2.87101	1.97548	0	0	0
sp|Q9JJZ4|UB2J1_MOUSE	-0.531786	-0.791779	0.428489	0.999694	3.80545	3.88519	3.90751	3.06464	2.97136	1.914	1.97548	4.20418	2.13103	2.02627
sp|P32020|NLTP_MOUSE	0.338827	0.791017	0.428934	0.999694	4.75681	5.82779	6.83813	7.15083	5.94271	7.65602	9.87738	6.30626	6.39309	8.10509
sp|Q8K2K6|AGFG1_MOUSE	-0.35395	-0.790598	0.429178	0.999694	9.51362	8.74168	5.86126	6.12928	5.94271	6.69901	7.9019	6.30626	4.26206	3.03941
sp|Q9R0A0|PEX14_MOUSE	-0.394748	-0.790038	0.429505	0.999694	7.61089	5.82779	6.83813	4.08619	4.95226	5.74201	1.97548	4.20418	6.39309	4.05254
sp|Q3UCV8|OTUL_MOUSE	1.03901	0.789396	0.42988	0.999694	0	0	1.95375	2.04309	0	1.914	1.97548	2.10209	2.13103	0
sp|Q9JKB3|YBOX3_MOUSE	-0.666709	-0.788859	0.430195	0.999694	1.90272	1.9426	2.93063	3.06464	2.97136	1.914	2.96321	0	0	3.03941
sp|Q8CFX1|G6PE_MOUSE	-0.729887	-0.787904	0.430753	0.999694	2.85408	2.91389	0	4.08619	1.9809	0	2.96321	0	2.13103	2.02627
sp|P24369|PPIB_MOUSE	0.21658	0.78785	0.430785	0.999694	15.2218	15.5408	15.63	17.3663	15.8472	19.14	17.7793	17.8678	21.3103	16.2102
sp|Q8VCW8|ACSF2_MOUSE	-0.825434	-0.787188	0.431172	0.999694	3.80545	1.9426	2.93063	0	1.9809	0	3.95095	0	0	2.02627
sp|Q8VC28|AK1CD_MOUSE	0.326901	0.78681	0.431393	0.999694	7.61089	6.79908	5.86126	5.10774	6.93316	8.61302	7.9019	7.35731	8.52412	8.10509
sp|Q9EPU0|RENT1_MOUSE	-0.232367	-0.786559	0.43154	0.999694	19.0272	16.5121	19.5375	14.3017	12.8759	13.398	13.8283	13.6636	17.0482	12.1576
tr|G3UYJ7|G3UYJ7_MOUSE	-0.728363	-0.786556	0.431542	0.999694	2.85408	0	1.95375	3.06464	3.96181	0	1.97548	0	2.13103	3.03941
tr|F6QL70|F6QL70_MOUSE	0.779147	0.78642	0.431621	0.999694	0	1.9426	0	2.04309	1.9809	1.914	1.97548	2.10209	2.13103	2.02627
sp|O35465|FKBP8_MOUSE	-0.539381	-0.785311	0.432271	0.999694	3.80545	1.9426	2.93063	4.08619	4.95226	1.914	2.96321	0	3.19654	4.05254
sp|Q68FL4|SAHH3_MOUSE	-0.342709	-0.785126	0.43238	0.999694	4.75681	6.79908	8.79189	8.17238	8.91407	4.78501	6.91416	5.25522	6.39309	6.07881
sp|P13864|DNMT1_MOUSE	-0.470503	-0.784862	0.432534	0.999694	5.70817	2.91389	5.86126	4.08619	3.96181	0	5.92643	4.20418	2.13103	4.05254
sp|Q9JL26|FMNL_MOUSE	0.19377	0.784013	0.433032	0.999694	19.0272	20.3972	16.6069	23.4956	22.7804	23.9251	16.7915	21.0209	27.7034	27.3547
sp|Q8R0G9|NU133_MOUSE	-0.448007	-0.783921	0.433086	0.999694	4.75681	6.79908	3.90751	6.12928	1.9809	2.87101	2.96321	2.10209	4.26206	5.06568
sp|Q99M15|PPIP2_MOUSE	-0.379778	-0.783344	0.433425	0.999694	7.61089	4.85649	6.83813	5.10774	5.94271	4.78501	3.95095	6.30626	4.26206	4.05254
sp|Q1HFZ0|NSUN2_MOUSE	-0.274544	-0.783162	0.433532	0.999694	9.51362	10.6843	13.6763	11.237	13.8663	9.57002	11.8529	11.5615	8.52412	7.09195
sp|P70290|EM55_MOUSE	0.19266	0.783042	0.433603	0.999694	22.8327	20.3972	21.4913	16.3448	20.7995	26.7961	21.7302	24.174	17.0482	26.3415
sp|Q8BUV8|GP107_MOUSE	-1.50871	-0.782897	0.433688	0.999694	1.90272	0	0	2.04309	1.9809	0	0	2.10209	0	0
sp|Q8C0L8|COG5_MOUSE	-0.729175	-0.782094	0.434159	0.999694	1.90272	0	2.93063	5.10774	1.9809	0	1.97548	0	3.19654	2.02627
sp|Q6PGC1|DHX29_MOUSE	1.0355	0.781127	0.434728	0.999694	0	0	1.95375	0	1.9809	1.914	1.97548	2.10209	0	2.02627
sp|P07310|KCRM_MOUSE	0.38411	0.780642	0.435013	0.999694	4.75681	4.85649	3.90751	4.08619	4.95226	5.74201	6.91416	5.25522	7.4586	4.05254
sp|P61161|ARP2_MOUSE	-0.119845	-0.779968	0.43541	0.999694	57.0817	57.3066	52.7513	61.2928	57.4462	45.9361	60.252	46.2459	53.2757	56.7356
sp|Q8BP40|PPA6_MOUSE	-1.50874	-0.778742	0.436131	0.999694	1.90272	0	0	2.04309	1.9809	0	0	0	0	2.02627
sp|P14211|CALR_MOUSE	-0.0730048	-0.778537	0.436253	0.999694	180.759	163.178	181.699	183.879	172.339	170.346	149.148	178.678	177.941	161.089
sp|Q9R1Q9|VAS1_MOUSE	-0.346749	-0.778228	0.436435	0.999694	6.65953	3.88519	7.81501	10.2155	8.91407	6.69901	5.92643	2.10209	6.39309	8.10509
sp|P68510|1433F_MOUSE	0.177822	0.777421	0.43691	0.999694	21.8813	25.2537	22.4682	20.4309	25.7517	25.8391	24.6934	30.4803	24.5068	25.3284
sp|P58742|AAAS_MOUSE	0.913399	0.776867	0.437238	0.999694	0	2.91389	1.95375	0	0	1.914	0	2.10209	3.19654	2.02627
sp|Q99LJ0|CT2NL_MOUSE	-0.368983	-0.776358	0.437538	0.999694	4.75681	5.82779	5.86126	7.15083	7.92361	4.78501	5.92643	5.25522	4.26206	4.05254
sp|Q99NH8|TREM2_MOUSE	-1.50875	-0.776342	0.437547	0.999694	1.90272	0	0	2.04309	1.9809	0	1.97548	0	0	0
sp|Q60996|2A5G_MOUSE	1.02601	0.776042	0.437724	0.999694	0	0	1.95375	2.04309	0	1.914	1.97548	2.10209	0	2.02627
sp|Q91WK0|LRRF2_MOUSE	0.796	0.775721	0.437914	0.999694	0	1.9426	1.95375	2.04309	0	0	1.97548	4.20418	2.13103	2.02627
sp|Q9EQC5|NTKL_MOUSE	-0.451305	-0.774802	0.438457	0.999694	7.61089	1.9426	6.83813	4.08619	2.97136	3.82801	5.92643	2.10209	2.13103	3.03941
sp|P37217|CD69_MOUSE	2.22363	0.774633	0.438556	0.999694	0	0	0	0	0	0	0	2.10209	2.13103	0
sp|P31230|AIMP1_MOUSE	0.333051	0.774034	0.438911	0.999694	7.61089	7.77038	6.83813	4.08619	4.95226	7.65602	9.87738	4.20418	6.39309	11.1445
sp|Q8BGD6|S38A9_MOUSE	1.29346	0.773829	0.439032	0.999694	0	0	0	0	2.97136	0	0	3.15313	2.13103	2.02627
sp|P27046|MA2A1_MOUSE	0.374886	0.773723	0.439095	0.999694	4.75681	4.85649	6.83813	4.08619	2.97136	4.78501	5.92643	7.35731	7.4586	5.06568
sp|Q9QYJ0|DNJA2_MOUSE	0.275686	0.772985	0.439532	0.999694	8.56225	9.71298	9.76876	7.15083	10.895	10.527	11.8529	12.6125	9.58963	11.1445
sp|O35083|PLCA_MOUSE	-1.49192	-0.771935	0.440153	0.999694	1.90272	0	1.95375	0	1.9809	0	0	0	2.13103	0
sp|O55023|IMPA1_MOUSE	-0.372187	-0.771579	0.440364	0.999694	3.80545	7.77038	4.88438	8.17238	6.93316	4.78501	7.9019	3.15313	4.26206	4.05254
sp|Q6PB66|LPPRC_MOUSE	-0.209207	-0.770774	0.440841	0.999694	19.0272	18.4547	17.5838	20.4309	21.7899	22.011	18.767	15.7657	14.9172	12.1576
sp|Q8BUE4|AIFM2_MOUSE	-1.50054	-0.770017	0.44129	0.999694	0	1.9426	1.95375	0	1.9809	0	1.97548	0	0	0
sp|Q64455|PTPRJ_MOUSE	0.319689	0.76912	0.441822	0.999694	7.61089	4.85649	3.90751	9.19393	7.92361	5.74201	8.88964	8.40835	9.58963	9.11822
sp|Q6PGF7|EXOC8_MOUSE	0.370299	0.768714	0.442063	0.999694	4.75681	4.85649	4.88438	4.08619	4.95226	7.65602	4.93869	6.30626	6.39309	5.06568
sp|Q9CQZ1|HSBP1_MOUSE	-0.499718	-0.76831	0.442303	0.999694	3.80545	4.85649	1.95375	5.10774	2.97136	2.87101	1.97548	2.10209	3.19654	3.03941
sp|Q99KQ4|NAMPT_MOUSE	-0.147334	-0.766953	0.44311	0.999694	39.0058	37.8806	33.2138	38.8188	35.6563	25.8391	35.5586	32.5824	34.0965	38.4992
sp|Q9CQZ5|NDUA6_MOUSE	-1.50054	-0.766836	0.443179	0.999694	0	1.9426	1.95375	0	1.9809	1.914	0	0	0	0
sp|Q9EP71|RAI14_MOUSE	-1.48362	-0.765611	0.443908	0.999694	1.90272	1.9426	1.95375	0	0	0	0	0	2.13103	0
sp|O35744|CHIL3_MOUSE	1.12458	0.765591	0.44392	0.999694	0	0	4.88438	3.06464	3.96181	0	0	10.5104	5.32757	10.1314
sp|O54965|RNF13_MOUSE	2.20037	0.765234	0.444132	0.999694	0	0	0	0	0	0	0	0	2.13103	2.02627
sp|Q9JII5|DAZP1_MOUSE	-0.367334	-0.764837	0.444369	0.999694	6.65953	3.88519	5.86126	9.19393	5.94271	2.87101	6.91416	4.20418	5.32757	5.06568
sp|Q62241|RU1C_MOUSE	-1.48359	-0.763664	0.445068	0.999694	1.90272	1.9426	1.95375	0	0	0	0	2.10209	0	0
sp|Q3SXD3|HDDC2_MOUSE	-1.48359	-0.763664	0.445068	0.999694	1.90272	1.9426	1.95375	0	0	0	0	2.10209	0	0
sp|Q9ERG0|LIMA1_MOUSE	-0.454085	-0.760981	0.446668	0.999694	6.65953	6.79908	2.93063	2.04309	4.95226	5.74201	5.92643	0	3.19654	2.02627
sp|Q8K4B0|MTA1_MOUSE	2.18673	0.759821	0.447361	0.999694	0	0	0	0	0	0	1.97548	0	2.13103	0
sp|Q7TMY8|HUWE1_MOUSE	-0.40081	-0.757482	0.448761	0.999694	4.75681	6.79908	10.7456	3.06464	3.96181	7.65602	4.93869	6.30626	3.19654	0
sp|Q60692|PSB6_MOUSE	-0.40318	-0.757273	0.448886	0.999694	4.75681	5.82779	4.88438	5.10774	4.95226	3.82801	2.96321	5.25522	3.19654	4.05254
sp|Q9DAK9|PHP14_MOUSE	-1.4835	-0.757109	0.448985	0.999694	1.90272	1.9426	1.95375	0	0	0	1.97548	0	0	0
sp|Q91ZJ5|UGPA_MOUSE	-0.231647	-0.756442	0.449384	0.999694	13.3191	20.3972	14.6531	14.3017	14.8568	9.57002	16.7915	12.6125	13.8517	13.1708
sp|P70452|STX4_MOUSE	0.380251	0.756382	0.44942	0.999694	3.80545	6.79908	5.86126	3.06464	2.97136	9.57002	3.95095	6.30626	4.26206	5.06568
sp|P28738|KIF5C_MOUSE	-0.354826	-0.755471	0.449967	0.999694	7.61089	5.82779	4.88438	8.17238	5.94271	4.78501	5.92643	4.20418	3.19654	7.09195
sp|Q8VCH0|THIKB_MOUSE	-0.296533	-0.755461	0.449972	0.999694	10.465	9.71298	9.76876	9.19393	6.93316	6.69901	8.88964	5.25522	7.4586	9.11822
tr|J3QMK6|J3QMK6_MOUSE	-1.48345	-0.75393	0.450891	0.999694	1.90272	1.9426	1.95375	0	0	1.914	0	0	0	0
sp|Q6P9Q6|FKB15_MOUSE	-0.198863	-0.753666	0.45105	0.999694	19.9786	21.3685	18.5606	18.3879	21.7899	19.14	19.7548	14.7146	17.0482	16.2102
sp|Q9ER41|TOR1B_MOUSE	0.772657	0.753368	0.451229	0.999694	0	1.9426	0	2.04309	1.9809	2.87101	2.96321	2.10209	2.13103	0
sp|Q3UJU9|RMD3_MOUSE	1.05753	0.75319	0.451336	0.999694	1.90272	1.9426	0	0	0	2.87101	0	3.15313	0	2.02627
sp|Q6P5F9|XPO1_MOUSE	0.192653	0.752805	0.451567	0.999694	15.2218	20.3972	22.4682	19.4094	16.8377	20.097	19.7548	27.3271	21.3103	19.2496
sp|Q9ERR7|SEP15_MOUSE	2.1684	0.752663	0.451652	0.999694	0	0	0	0	0	1.914	0	0	2.13103	0
sp|P21956|MFGM_MOUSE	2.1684	0.752663	0.451652	0.999694	0	0	0	0	0	1.914	0	0	2.13103	0
sp|P39749|FEN1_MOUSE	0.359844	0.752394	0.451814	0.999694	4.75681	6.79908	3.90751	3.06464	5.94271	4.78501	6.91416	5.25522	5.32757	9.11822
sp|Q9D6N1|CAH13_MOUSE	0.360086	0.752333	0.451851	0.999694	3.80545	6.79908	3.90751	6.12928	3.96181	3.82801	5.92643	7.35731	5.32757	9.11822
sp|O88569|ROA2_MOUSE	-0.13367	-0.751263	0.452494	0.999694	41.8599	47.5936	42.0057	39.8403	41.599	34.4521	39.5095	44.1439	42.6206	33.4335
sp|Q91WG2|RABE2_MOUSE	-0.590768	-0.75104	0.452629	0.999694	3.80545	1.9426	2.93063	2.04309	2.97136	1.914	2.96321	0	2.13103	2.02627
sp|Q3V3R1|C1TM_MOUSE	-0.272455	-0.75051	0.452947	0.999694	8.56225	13.5982	11.7225	9.19393	10.895	8.61302	8.88964	9.4594	9.58963	8.10509
sp|Q91XB0|TREX1_MOUSE	0.350539	0.750015	0.453245	0.999694	7.61089	5.82779	3.90751	4.08619	3.96181	5.74201	7.9019	6.30626	6.39309	6.07881
tr|A0A2R8W6I7|A0A2R8W6I7_MOUSE	0.369121	0.749856	0.453342	0.999694	6.65953	4.85649	3.90751	5.10774	2.97136	6.69901	4.93869	3.15313	5.32757	10.1314
sp|O88597|BECN1_MOUSE	-0.730415	-0.749262	0.453699	0.999694	3.80545	3.88519	0	0	3.96181	1.914	2.96321	2.10209	0	0
sp|Q9DC69|NDUA9_MOUSE	0.486271	0.746978	0.455077	0.999694	3.80545	3.88519	0	3.06464	2.97136	5.74201	3.95095	3.15313	4.26206	2.02627
sp|P61327|MGN_MOUSE	0.440954	0.746542	0.45534	0.999694	3.80545	2.91389	2.93063	3.06464	2.97136	4.78501	3.95095	4.20418	4.26206	4.05254
sp|Q5SUF2|LC7L3_MOUSE	0.460751	0.745967	0.455687	0.999694	3.80545	2.91389	1.95375	3.06464	2.97136	3.82801	4.93869	2.10209	3.19654	6.07881
sp|Q9CZU3|SK2L2_MOUSE	-0.424079	-0.744673	0.456469	0.999694	6.65953	4.85649	5.86126	2.04309	4.95226	2.87101	5.92643	0	4.26206	5.06568
sp|Q8CGK3|LONM_MOUSE	0.224081	0.743752	0.457026	0.999694	13.3191	17.4834	12.6994	10.2155	13.8663	18.183	16.7915	14.7146	12.7862	16.2102
sp|P99027|RLA2_MOUSE	0.211449	0.74351	0.457173	0.999694	15.2218	14.5695	16.6069	13.2801	14.8568	16.269	17.7793	18.9188	18.1137	15.197
sp|Q9D4H1|EXOC2_MOUSE	-0.650084	-0.742931	0.457524	0.999694	2.85408	2.91389	0	3.06464	3.96181	1.914	1.97548	0	4.26206	0
sp|Q7TMF2|ERI1_MOUSE	1.26425	0.742133	0.458007	0.999694	0	2.91389	0	0	0	2.87101	0	2.10209	0	2.02627
sp|Q6R5N8|TLR13_MOUSE	0.254979	0.741874	0.458164	0.999694	11.4163	12.6269	6.83813	10.2155	9.90452	14.355	9.87738	11.5615	12.7862	12.1576
sp|Q8CH18|CCAR1_MOUSE	0.34579	0.741382	0.458462	0.999694	5.70817	5.82779	3.90751	4.08619	5.94271	7.65602	7.9019	5.25522	5.32757	6.07881
sp|Q9QUR6|PPCE_MOUSE	0.178686	0.741221	0.458559	0.999694	21.8813	19.426	23.445	21.4525	18.8186	22.011	25.6812	26.2761	25.5723	19.2496
sp|P46467|VPS4B_MOUSE	-0.221254	-0.740973	0.45871	0.999694	14.2704	19.426	14.6531	16.3448	16.8377	17.226	11.8529	11.5615	10.6551	18.2364
sp|P17156|HSP72_MOUSE	-0.176933	-0.739445	0.459637	0.999694	21.8813	20.3972	27.3525	29.6249	28.7231	15.312	17.7793	26.2761	26.6379	27.3547
sp|Q8VI93|OAS3_MOUSE	0.241219	0.739226	0.45977	0.999694	9.51362	12.6269	9.76876	11.237	18.8186	8.61302	16.7915	13.6636	12.7862	21.2759
sp|Q8BI72|CARF_MOUSE	-0.463397	-0.739213	0.459778	0.999694	4.75681	3.88519	2.93063	3.06464	4.95226	1.914	2.96321	2.10209	3.19654	4.05254
sp|O09047|C3AR_MOUSE	0.792888	0.73818	0.460405	0.999694	2.85408	2.91389	0	0	0	1.914	2.96321	0	2.13103	3.03941
sp|O35218|CPSF2_MOUSE	0.789637	0.737956	0.460541	0.999694	0	0	1.95375	0	3.96181	1.914	0	3.15313	2.13103	3.03941
sp|P0C0S6|H2AZ_MOUSE	0.290995	0.737535	0.460797	0.999694	7.61089	6.79908	6.83813	8.17238	7.92361	9.57002	6.91416	8.40835	7.4586	13.1708
sp|Q8BUR4|DOCK1_MOUSE	0.703914	0.736343	0.461522	0.999694	1.90272	2.91389	1.95375	0	0	2.87101	3.95095	2.10209	2.13103	0
sp|P63017|HSP7C_MOUSE	-0.0819528	-0.734384	0.462715	0.999694	150.315	161.235	217.843	187.965	199.081	139.722	169.891	216.515	179.006	160.075
tr|D6RFQ2|D6RFQ2_MOUSE	2.11902	0.733972	0.462966	0.999694	0	0	0	0	0	1.914	1.97548	0	0	0
sp|Q6NZF1|ZC11A_MOUSE	0.707573	0.733822	0.463058	0.999694	2.85408	1.9426	1.95375	0	0	1.914	1.97548	0	2.13103	5.06568
sp|Q6PAR5|GAPD1_MOUSE	-0.285948	-0.733354	0.463342	0.999694	12.3677	11.6556	7.81501	6.12928	8.91407	7.65602	7.9019	7.35731	7.4586	8.10509
sp|O89086|RBM3_MOUSE	-0.279518	-0.730954	0.464807	0.999694	9.51362	9.71298	8.79189	9.19393	10.895	5.74201	8.88964	7.35731	8.52412	9.11822
sp|O54774|AP3D1_MOUSE	0.213127	0.730208	0.465263	0.999694	17.1245	11.6556	15.63	13.2801	14.8568	17.226	19.7548	11.5615	17.0482	18.2364
sp|Q9CQT1|MTNA_MOUSE	0.460024	0.729164	0.465901	0.999694	0	3.88519	3.90751	3.06464	3.96181	5.74201	2.96321	4.20418	5.32757	2.02627
sp|P70297|STAM1_MOUSE	-2.10286	-0.728907	0.466058	0.999694	0	0	0	2.04309	1.9809	0	0	0	0	0
sp|Q8C2K1|DEFI6_MOUSE	-2.10286	-0.728907	0.466058	0.999694	0	0	0	2.04309	1.9809	0	0	0	0	0
sp|P26151|FCGR1_MOUSE	2.23234	0.728814	0.466115	0.999694	0	0	1.95375	0	0	0	0	9.4594	0	0
sp|Q9Z1D1|EIF3G_MOUSE	-0.259871	-0.728266	0.466451	0.999694	13.3191	10.6843	11.7225	8.17238	11.8854	9.57002	9.87738	10.5104	7.4586	9.11822
sp|P62869|ELOB_MOUSE	-0.491297	-0.726824	0.467334	0.999694	5.70817	3.88519	4.88438	2.04309	1.9809	0	4.93869	2.10209	2.13103	4.05254
sp|Q6SJQ0|CLM8_MOUSE	1.24518	0.726478	0.467546	0.999694	0	2.91389	0	0	0	2.87101	1.97548	0	0	2.02627
sp|P17710|HXK1_MOUSE	-0.17902	-0.725706	0.468019	0.999694	24.7354	23.3111	18.5606	24.5171	23.7708	23.9251	20.7425	21.0209	20.2448	15.197
sp|Q8C3X8|LMF2_MOUSE	-0.544114	-0.72517	0.468348	0.999694	2.85408	3.88519	2.93063	3.06464	1.9809	2.87101	2.96321	2.10209	0	2.02627
sp|Q99JP6|HOME3_MOUSE	-2.09258	-0.724995	0.468455	0.999694	0	0	1.95375	2.04309	0	0	0	0	0	0
sp|Q9CQY5|MAGT1_MOUSE	0.686988	0.724404	0.468818	0.999694	0	2.91389	0	2.04309	1.9809	2.87101	1.97548	3.15313	0	3.03941
sp|P80313|TCPH_MOUSE	0.135116	0.723947	0.469098	0.999694	31.3949	37.8806	39.0751	32.6895	33.6754	39.2371	37.534	42.0418	36.2275	36.4729
sp|P97379|G3BP2_MOUSE	0.328496	0.723795	0.469191	0.999694	4.75681	4.85649	4.88438	8.17238	4.95226	4.78501	5.92643	7.35731	6.39309	10.1314
sp|P97390|VPS45_MOUSE	0.417474	0.722982	0.469691	0.999694	3.80545	1.9426	3.90751	4.08619	2.97136	5.74201	4.93869	4.20418	4.26206	3.03941
sp|O70172|PI42A_MOUSE	0.328566	0.722887	0.469749	0.999694	6.65953	3.88519	4.88438	4.08619	7.92361	7.65602	6.91416	4.20418	8.52412	7.09195
sp|Q8BGS2|BOLA2_MOUSE	-0.436042	-0.72101	0.470904	0.999694	2.85408	4.85649	4.88438	4.08619	3.96181	1.914	3.95095	3.15313	3.19654	3.03941
sp|P40240|CD9_MOUSE	-0.58971	-0.71953	0.471815	0.999694	0	4.85649	4.88438	2.04309	1.9809	2.87101	0	2.10209	2.13103	2.02627
sp|Q9D2Y4|MLKL_MOUSE	0.574135	0.719326	0.47194	0.999694	0	1.9426	1.95375	2.04309	2.97136	2.87101	1.97548	3.15313	2.13103	3.03941
sp|Q8C863|ITCH_MOUSE	-2.07522	-0.718462	0.472472	0.999694	1.90272	0	0	2.04309	0	0	0	0	0	0
sp|Q8C0E2|VP26B_MOUSE	0.403825	0.717993	0.472762	0.999694	4.75681	2.91389	2.93063	5.10774	1.9809	3.82801	4.93869	6.30626	4.26206	4.05254
sp|Q9JKF1|IQGA1_MOUSE	0.0640043	0.717168	0.47327	0.999694	181.71	178.719	173.884	177.749	193.138	187.572	187.67	191.29	183.269	194.522
sp|Q8C0P5|COR2A_MOUSE	0.416206	0.716648	0.473592	0.999694	3.80545	1.9426	3.90751	4.08619	2.97136	6.69901	3.95095	5.25522	3.19654	3.03941
sp|P17047|LAMP2_MOUSE	0.268167	0.715578	0.474252	0.999694	8.56225	6.79908	8.79189	8.17238	9.90452	10.527	5.92643	11.5615	11.7207	11.1445
sp|Q8BH64|EHD2_MOUSE	0.420642	0.714839	0.474708	0.999694	3.80545	3.88519	0	4.08619	4.95226	4.78501	2.96321	4.20418	5.32757	5.06568
sp|Q99K28|ARFG2_MOUSE	-0.433148	-0.714643	0.47483	0.999694	4.75681	2.91389	4.88438	3.06464	4.95226	2.87101	1.97548	4.20418	3.19654	3.03941
sp|Q8CFE4|SCYL2_MOUSE	0.57288	0.714371	0.474998	0.999694	1.90272	1.9426	0	2.04309	2.97136	3.82801	1.97548	2.10209	2.13103	3.03941
sp|Q60520|SIN3A_MOUSE	-0.577727	-0.713924	0.475274	0.999694	4.75681	2.91389	1.95375	2.04309	1.9809	2.87101	0	3.15313	3.19654	0
sp|Q922P9|GLYR1_MOUSE	-0.537201	-0.713856	0.475316	0.999694	3.80545	1.9426	2.93063	4.08619	1.9809	1.914	1.97548	0	3.19654	3.03941
sp|P16879|FES_MOUSE	-0.366871	-0.713341	0.475635	0.999694	8.56225	3.88519	5.86126	5.10774	3.96181	5.74201	3.95095	4.20418	3.19654	4.05254
sp|Q8BP67|RL24_MOUSE	-0.432172	-0.713033	0.475825	0.999694	4.75681	4.85649	4.88438	3.06464	2.97136	1.914	2.96321	3.15313	3.19654	4.05254
tr|Q7TNL5|Q7TNL5_MOUSE	-0.442055	-0.712356	0.476244	0.999694	4.75681	4.85649	3.90751	3.06464	3.96181	3.82801	3.95095	0	2.13103	5.06568
sp|Q8R0X7|SGPL1_MOUSE	-0.149412	-0.712307	0.476275	0.999694	30.4436	32.0528	28.3294	30.6464	31.6945	26.7961	25.6812	25.2251	27.7034	32.4203
sp|Q9Z1Q9|SYVC_MOUSE	0.154333	0.712242	0.476315	0.999694	26.6381	28.1676	29.3063	25.5387	20.7995	29.6671	27.6567	31.5313	30.8999	25.3284
sp|Q8K2Q0|COMD9_MOUSE	-0.943319	-0.711653	0.47668	0.999694	1.90272	1.9426	0	2.04309	1.9809	0	1.97548	0	2.13103	0
sp|P61924|COPZ1_MOUSE	-0.325043	-0.711052	0.477052	0.999694	6.65953	5.82779	7.81501	5.10774	8.91407	2.87101	7.9019	5.25522	4.26206	7.09195
sp|Q9DBR7|MYPT1_MOUSE	0.328485	0.710989	0.477091	0.999694	5.70817	7.77038	1.95375	3.06464	8.91407	6.69901	8.88964	6.30626	6.39309	6.07881
sp|O35129|PHB2_MOUSE	0.229928	0.710892	0.477151	0.999694	13.3191	11.6556	9.76876	12.2586	10.895	16.269	14.8161	11.5615	12.7862	12.1576
sp|P28656|NP1L1_MOUSE	0.152373	0.709289	0.478145	0.999694	27.5895	27.1963	26.3757	22.474	28.7231	28.7101	29.6321	34.6845	25.5723	28.3678
sp|O09005|DEGS1_MOUSE	0.631483	0.709288	0.478146	0.999694	0	1.9426	0	3.06464	2.97136	0	3.95095	2.10209	3.19654	3.03941
sp|Q8BGC0|HTSF1_MOUSE	-1.47934	-0.708825	0.478433	0.999694	2.85408	0	2.93063	0	0	0	0	0	2.13103	0
sp|O70480|VAMP4_MOUSE	-2.04712	-0.708044	0.478918	0.999694	1.90272	0	1.95375	0	0	0	0	0	0	0
sp|Q8VHI3|OFUT2_MOUSE	-2.04712	-0.708044	0.478918	0.999694	1.90272	0	1.95375	0	0	0	0	0	0	0
sp|Q8VCW4|UN93B_MOUSE	0.310821	0.707966	0.478966	0.999694	7.61089	4.85649	4.88438	6.12928	5.94271	9.57002	6.91416	6.30626	8.52412	5.06568
sp|Q505F5|LRC47_MOUSE	-0.595664	-0.707881	0.479019	0.999694	3.80545	2.91389	1.95375	3.06464	1.9809	0	4.93869	0	0	4.05254
sp|Q91VX2|UBAP2_MOUSE	-1.47931	-0.706913	0.47962	0.999694	2.85408	0	2.93063	0	0	0	0	2.10209	0	0
sp|P49615|CDK5_MOUSE	-2.04385	-0.706843	0.479664	0.999694	1.90272	1.9426	0	0	0	0	0	0	0	0
sp|Q62095|DDX3Y_MOUSE	-0.929259	-0.706662	0.479776	0.999694	0	1.9426	1.95375	2.04309	1.9809	0	0	2.10209	2.13103	0
sp|P97429|ANXA4_MOUSE	0.1341	0.706619	0.479803	0.999694	36.1517	40.7945	26.3757	37.7973	33.6754	37.3231	39.5095	33.6334	35.162	45.5911
sp|Q8VDV3|R3GEF_MOUSE	-0.317916	-0.705767	0.480333	0.999694	6.65953	5.82779	3.90751	10.2155	8.91407	4.78501	6.91416	5.25522	4.26206	7.09195
sp|Q9DB05|SNAA_MOUSE	-0.214815	-0.704707	0.480992	0.999694	15.2218	16.5121	18.5606	13.2801	12.8759	13.398	15.8038	12.6125	11.7207	12.1576
sp|Q3THS6|METK2_MOUSE	0.303747	0.704225	0.481293	0.999694	6.65953	4.85649	3.90751	7.15083	7.92361	6.69901	7.9019	8.40835	7.4586	7.09195
sp|Q9CQ62|DECR_MOUSE	0.433188	0.703373	0.481823	0.999694	3.80545	4.85649	0	3.06464	3.96181	6.69901	4.93869	2.10209	3.19654	4.05254
sp|Q9D8B3|CHM4B_MOUSE	0.182532	0.703283	0.48188	0.999694	16.1731	18.4547	17.5838	18.3879	20.7995	22.011	15.8038	24.174	22.3758	19.2496
sp|P12815|PDCD6_MOUSE	-0.350699	-0.702748	0.482213	0.999694	6.65953	6.79908	4.88438	5.10774	4.95226	5.74201	4.93869	4.20418	4.26206	3.03941
sp|Q8C1E7|T120A_MOUSE	0.62832	0.701935	0.482719	0.999694	0	1.9426	0	3.06464	2.97136	1.914	3.95095	2.10209	4.26206	0
sp|Q5ND34|WDR81_MOUSE	-0.544858	-0.701714	0.482858	0.999694	3.80545	3.88519	1.95375	2.04309	2.97136	1.914	3.95095	0	0	4.05254
sp|Q811D0|DLG1_MOUSE	-0.835414	-0.700503	0.483613	0.999694	0	1.9426	2.93063	2.04309	1.9809	2.87101	1.97548	0	0	0
sp|Q5SW19|CLU_MOUSE	-1.47921	-0.700486	0.483624	0.999694	2.85408	0	2.93063	0	0	0	1.97548	0	0	0
tr|A0A140T8T4|A0A140T8T4_MOUSE	0.230683	0.699287	0.484373	0.999694	9.51362	13.5982	7.81501	12.2586	14.8568	15.312	9.87738	17.8678	10.6551	14.1839
sp|Q9DCF9|SSRG_MOUSE	-0.534377	-0.698482	0.484876	0.999694	2.85408	2.91389	2.93063	3.06464	2.97136	3.82801	0	3.15313	3.19654	0
sp|Q7TQH0|ATX2L_MOUSE	-0.25011	-0.697791	0.485308	0.999694	15.2218	11.6556	12.6994	6.12928	10.895	8.61302	9.87738	8.40835	11.7207	9.11822
sp|P15379|CD44_MOUSE	-0.242296	-0.697788	0.48531	0.999694	14.2704	11.6556	12.6994	9.19393	10.895	10.527	10.8651	10.5104	9.58963	8.10509
sp|Q8BWT1|THIM_MOUSE	0.398512	0.697646	0.485398	0.999694	3.80545	4.85649	1.95375	2.04309	4.95226	6.69901	3.95095	2.10209	4.26206	6.07881
sp|Q3UIA2|RHG17_MOUSE	0.226112	0.697152	0.485708	0.999694	14.2704	11.6556	12.6994	9.19393	11.8854	16.269	10.8651	9.4594	13.8517	19.2496
tr|A0A1Y7VJE9|A0A1Y7VJE9_MOUSE	0.573479	0.696304	0.486239	0.999694	2.85408	0	0	4.08619	1.9809	1.914	2.96321	2.10209	2.13103	4.05254
sp|Q9JI10|STK3_MOUSE	-0.307146	-0.696032	0.486409	0.999694	3.80545	8.74168	6.83813	8.17238	8.91407	6.69901	6.91416	5.25522	5.32757	5.06568
sp|P25119|TNR1B_MOUSE	-0.35002	-0.695809	0.486548	0.999694	4.75681	6.79908	7.81501	3.06464	5.94271	4.78501	3.95095	4.20418	3.19654	6.07881
sp|Q9CQE5|RGS10_MOUSE	0.381469	0.695573	0.486696	0.999694	3.80545	4.85649	2.93063	3.06464	3.96181	5.74201	5.92643	3.15313	3.19654	6.07881
sp|Q8K2C7|OS9_MOUSE	0.369053	0.695154	0.486959	0.999694	3.80545	2.91389	4.88438	5.10774	2.97136	4.78501	5.92643	4.20418	5.32757	5.06568
sp|Q6P5D8|SMHD1_MOUSE	0.530308	0.694527	0.487351	0.999694	0	1.9426	2.93063	2.04309	2.97136	2.87101	2.96321	4.20418	2.13103	2.02627
sp|P54775|PRS6B_MOUSE	-0.206429	-0.693596	0.487935	0.999694	14.2704	15.5408	14.6531	18.3879	16.8377	14.355	16.7915	12.6125	12.7862	12.1576
tr|E9Q1F5|E9Q1F5_MOUSE	0.496146	0.693433	0.488038	0.999694	1.90272	1.9426	1.95375	2.04309	2.97136	2.87101	2.96321	3.15313	3.19654	3.03941
sp|Q9R0E1|PLOD3_MOUSE	-0.397698	-0.693033	0.488289	0.999694	5.70817	0	8.79189	6.12928	4.95226	1.914	2.96321	8.40835	3.19654	3.03941
sp|Q9CQW1|YKT6_MOUSE	-0.346508	-0.692285	0.488758	0.999694	7.61089	3.88519	6.83813	5.10774	4.95226	2.87101	4.93869	5.25522	4.26206	5.06568
sp|P26645|MARCS_MOUSE	0.0964036	0.691802	0.489062	0.999694	67.5467	62.163	61.5432	70.4868	60.4176	70.8182	60.252	66.2158	74.586	71.9326
sp|O35459|ECH1_MOUSE	0.697129	0.69084	0.489666	0.999694	1.90272	4.85649	0	0	0	2.87101	3.95095	2.10209	0	2.02627
sp|O70591|PFD2_MOUSE	-0.4898	-0.689711	0.490376	0.999694	1.90272	3.88519	3.90751	2.04309	3.96181	1.914	1.97548	3.15313	2.13103	2.02627
sp|Q921G6|LRCH4_MOUSE	0.573112	0.689505	0.490505	0.999694	2.85408	1.9426	0	2.04309	1.9809	1.914	4.93869	0	2.13103	4.05254
sp|Q60972|RBBP4_MOUSE	0.206729	0.689501	0.490508	0.999694	12.3677	16.5121	12.6994	14.3017	12.8759	12.441	15.8038	21.0209	14.9172	15.197
sp|Q91VR5|DDX1_MOUSE	-0.184074	-0.689016	0.490813	0.999694	22.8327	16.5121	21.4913	16.3448	20.7995	18.183	14.8161	17.8678	19.1793	16.2102
sp|Q9CQN1|TRAP1_MOUSE	-0.274497	-0.68836	0.491226	0.999694	8.56225	10.6843	9.76876	8.17238	6.93316	9.57002	6.91416	6.30626	7.4586	6.07881
sp|Q9Z2G9|HTAI2_MOUSE	-0.495488	-0.687941	0.49149	0.999694	3.80545	2.91389	3.90751	2.04309	2.97136	2.87101	2.96321	0	2.13103	3.03941
sp|Q9DBB8|DHDH_MOUSE	-0.4953	-0.687902	0.491515	0.999694	2.85408	3.88519	1.95375	3.06464	3.96181	2.87101	1.97548	0	3.19654	3.03941
sp|Q8BGH2|SAM50_MOUSE	0.678411	0.687764	0.491602	0.999694	0	0	0	4.08619	2.97136	2.87101	1.97548	0	3.19654	3.03941
sp|P54227|STMN1_MOUSE	0.250683	0.687263	0.491917	0.999694	4.75681	9.71298	9.76876	9.19393	11.8854	10.527	11.8529	10.5104	10.6551	10.1314
sp|Q8C0J2|A16L1_MOUSE	-0.39178	-0.685962	0.492737	0.999694	3.80545	3.88519	5.86126	4.08619	4.95226	4.78501	3.95095	2.10209	3.19654	3.03941
sp|P50544|ACADV_MOUSE	-0.338383	-0.685523	0.493014	0.999694	5.70817	7.77038	3.90751	6.12928	5.94271	6.69901	4.93869	2.10209	5.32757	4.05254
sp|P61957|SUMO2_MOUSE	-0.494961	-0.68532	0.493142	0.999694	4.75681	2.91389	1.95375	3.06464	2.97136	2.87101	1.97548	3.15313	0	3.03941
sp|Q922Q1|MARC2_MOUSE	-0.498664	-0.685209	0.493212	0.999694	2.85408	1.9426	3.90751	5.10774	1.9809	2.87101	1.97548	4.20418	0	2.02627
sp|Q7TMB8|CYFP1_MOUSE	-0.18157	-0.682683	0.494807	0.999694	19.9786	17.4834	22.4682	22.474	16.8377	16.269	13.8283	19.9698	20.2448	17.2233
sp|P97499|TEP1_MOUSE	-0.963699	-0.681782	0.495377	0.999694	0	1.9426	1.95375	0	3.96181	0	1.97548	0	0	2.02627
sp|Q9D8U8|SNX5_MOUSE	0.138227	0.680937	0.495911	0.999694	28.5408	34.9667	22.4682	33.7111	31.6945	34.4521	30.6199	34.6845	29.8344	36.4729
sp|Q9WVE8|PACN2_MOUSE	-0.219112	-0.679987	0.496513	0.999694	9.51362	12.6269	17.5838	13.2801	16.8377	11.484	9.87738	12.6125	11.7207	14.1839
sp|Q9D0W5|PPIL1_MOUSE	0.499994	0.679176	0.497026	0.999694	1.90272	1.9426	3.90751	0	2.97136	1.914	3.95095	2.10209	3.19654	4.05254
sp|Q9DBG7|SRPR_MOUSE	-0.27866	-0.678926	0.497185	0.999694	11.4163	5.82779	11.7225	7.15083	6.93316	8.61302	5.92643	8.40835	8.52412	4.05254
sp|P50427|STS_MOUSE	-0.955952	-0.678859	0.497227	0.999694	0	2.91389	2.93063	0	1.9809	1.914	0	2.10209	0	0
sp|Q8BP47|SYNC_MOUSE	0.164223	0.678477	0.49747	0.999694	17.1245	21.3685	22.4682	21.4525	21.7899	24.8821	23.7057	23.123	20.2448	24.3153
sp|O35295|PURB_MOUSE	0.356017	0.678422	0.497504	0.999694	2.85408	5.82779	3.90751	2.04309	5.94271	6.69901	3.95095	6.30626	4.26206	5.06568
sp|Q9QYE6|GOGA5_MOUSE	0.379905	0.678155	0.497673	0.999694	0	4.85649	2.93063	6.12928	4.95226	3.82801	5.92643	5.25522	4.26206	5.06568
sp|P42227|STAT3_MOUSE	0.25556	0.678134	0.497687	0.999694	8.56225	4.85649	9.76876	9.19393	12.8759	8.61302	6.91416	17.8678	8.52412	12.1576
sp|Q6VN19|RBP10_MOUSE	0.495287	0.678126	0.497692	0.999694	2.85408	1.9426	2.93063	3.06464	0	2.87101	3.95095	2.10209	3.19654	3.03941
sp|O70250|PGAM2_MOUSE	-0.292031	-0.677754	0.497927	0.999694	7.61089	7.77038	6.83813	8.17238	6.93316	4.78501	5.92643	6.30626	5.32757	8.10509
sp|Q9DCM2|GSTK1_MOUSE	-0.965188	-0.677742	0.497935	0.999694	2.85408	1.9426	2.93063	0	0	1.914	1.97548	0	0	0
sp|Q7TNV0|DEK_MOUSE	-1.16039	-0.676895	0.498472	0.999694	2.85408	1.9426	0	0	1.9809	0	0	0	0	3.03941
sp|Q9WUA3|PFKAP_MOUSE	-0.166323	-0.675712	0.499223	0.999694	20.93	24.2824	26.3757	19.4094	22.7804	22.968	20.7425	21.0209	18.1137	18.2364
sp|Q9D289|TPC6B_MOUSE	0.492997	0.675106	0.499608	0.999694	2.85408	1.9426	0	3.06464	2.97136	2.87101	3.95095	2.10209	3.19654	3.03941
sp|Q8VCH8|UBXN4_MOUSE	-0.29296	-0.675102	0.499611	0.999694	8.56225	6.79908	8.79189	5.10774	7.92361	5.74201	7.9019	5.25522	4.26206	7.09195
sp|Q6X893|CTL1_MOUSE	-0.795929	-0.674576	0.499945	0.999694	1.90272	1.9426	0	3.06464	1.9809	0	0	2.10209	0	3.03941
sp|P11352|GPX1_MOUSE	0.280931	0.674506	0.49999	0.999694	3.80545	5.82779	8.79189	9.19393	5.94271	7.65602	8.88964	8.40835	8.52412	7.09195
sp|P62305|RUXE_MOUSE	-0.803929	-0.67417	0.500203	0.999694	1.90272	2.91389	1.95375	0	1.9809	2.87101	0	2.10209	0	0
tr|E9PVA8|E9PVA8_MOUSE	-0.183519	-0.674122	0.500234	0.999694	19.0272	16.5121	31.26	19.4094	17.8281	15.312	11.8529	26.2761	18.1137	20.2627
sp|Q8K1R7|NEK9_MOUSE	-0.322012	-0.672537	0.501242	0.999694	6.65953	4.85649	5.86126	6.12928	6.93316	4.78501	4.93869	5.25522	3.19654	6.07881
sp|Q9QZQ1|AFAD_MOUSE	-0.523123	-0.67177	0.50173	0.999694	2.85408	2.91389	5.86126	0	2.97136	0	2.96321	3.15313	2.13103	2.02627
sp|Q8BWZ3|NAA25_MOUSE	0.466763	0.671502	0.501901	0.999694	1.90272	2.91389	1.95375	2.04309	2.97136	1.914	2.96321	5.25522	2.13103	4.05254
sp|Q8BQ47|CNPY4_MOUSE	0.568544	0.671263	0.502053	0.999694	0	2.91389	0	3.06464	2.97136	3.82801	2.96321	4.20418	2.13103	0
sp|O09172|GSH0_MOUSE	-0.233202	-0.670727	0.502394	0.999694	9.51362	14.5695	14.6531	10.2155	11.8854	7.65602	14.8161	12.6125	7.4586	9.11822
sp|Q8CFD4|SNX8_MOUSE	0.274401	0.669346	0.503275	0.999694	5.70817	6.79908	4.88438	10.2155	6.93316	7.65602	8.88964	7.35731	8.52412	9.11822
sp|Q9WU78|PDC6I_MOUSE	-0.14752	-0.668507	0.50381	0.999694	31.3949	26.225	27.3525	25.5387	27.7326	23.9251	25.6812	23.123	26.6379	25.3284
sp|Q571I9|A16A1_MOUSE	-0.386328	-0.667627	0.504372	0.999694	4.75681	4.85649	6.83813	3.06464	2.97136	4.78501	1.97548	5.25522	2.13103	3.03941
sp|Q9D6R2|IDH3A_MOUSE	0.234658	0.667575	0.504405	0.999694	11.4163	10.6843	7.81501	9.19393	9.90452	15.312	10.8651	10.5104	8.52412	12.1576
sp|O55029|COPB2_MOUSE	0.153898	0.666896	0.504838	0.999694	20.93	23.3111	21.4913	24.5171	24.7613	28.7101	24.6934	28.3782	22.3758	23.3021
sp|Q9D8C4|IN35_MOUSE	0.465614	0.666625	0.505012	0.999694	2.85408	1.9426	1.95375	2.04309	2.97136	1.914	2.96321	2.10209	3.19654	6.07881
sp|P28650|PURA1_MOUSE	-0.207485	-0.665602	0.505665	0.999694	16.1731	12.6269	14.6531	13.2801	15.8472	13.398	11.8529	11.5615	10.6551	15.197
sp|Q80UM3|NAA15_MOUSE	-0.209129	-0.665276	0.505874	0.999694	8.56225	13.5982	20.5144	16.3448	18.8186	7.65602	14.8161	16.8167	14.9172	13.1708
sp|Q501J6|DDX17_MOUSE	0.181142	0.663587	0.506955	0.999694	17.1245	17.4834	16.6069	16.3448	13.8663	19.14	18.767	18.9188	17.0482	18.2364
sp|Q6P3A9|ARL11_MOUSE	1.34439	0.663543	0.506983	0.999694	0	0	0	0	3.96181	2.87101	0	2.10209	0	5.06568
sp|Q8K352|SASH3_MOUSE	0.463429	0.662227	0.507826	0.999694	2.85408	2.91389	0	3.06464	2.97136	2.87101	2.96321	3.15313	3.19654	4.05254
sp|Q8BFZ9|ERLN2_MOUSE	0.230961	0.660128	0.509172	0.999694	7.61089	13.5982	7.81501	11.237	9.90452	15.312	9.87738	11.5615	10.6551	11.1445
sp|Q8C7X2|EMC1_MOUSE	0.377638	0.659142	0.509804	0.999694	2.85408	0	1.95375	7.15083	6.93316	4.78501	4.93869	3.15313	5.32757	6.07881
sp|Q61550|RAD21_MOUSE	0.321782	0.658322	0.510332	0.999694	2.85408	6.79908	5.86126	4.08619	3.96181	6.69901	4.93869	6.30626	6.39309	5.06568
sp|P97363|SPTC2_MOUSE	0.320434	0.658087	0.510482	0.999694	4.75681	3.88519	3.90751	5.10774	5.94271	5.74201	4.93869	5.25522	5.32757	8.10509
sp|Q8BVY0|RL1D1_MOUSE	-0.67677	-0.657101	0.511116	0.999694	2.85408	2.91389	1.95375	2.04309	0	1.914	0	2.10209	2.13103	0
sp|Q99KB8|GLO2_MOUSE	-0.457966	-0.656806	0.511306	0.999694	2.85408	1.9426	3.90751	3.06464	4.95226	3.82801	2.96321	2.10209	3.19654	0
sp|Q3TBD2|HMHA1_MOUSE	0.212598	0.656739	0.511349	0.999694	19.0272	8.74168	12.6994	11.237	11.8854	21.054	13.8283	8.40835	12.7862	17.2233
sp|P20060|HEXB_MOUSE	0.144757	0.656177	0.51171	0.999694	25.6868	24.2824	23.445	26.5602	25.7517	32.5381	25.6812	25.2251	25.5723	29.3809
sp|Q9D1E6|TBCB_MOUSE	-0.280252	-0.655987	0.511832	0.999694	7.61089	7.77038	7.81501	7.15083	7.92361	6.69901	3.95095	9.4594	6.39309	5.06568
tr|Q8BGF0|Q8BGF0_MOUSE	0.460352	0.655504	0.512143	0.999694	1.90272	2.91389	0	4.08619	2.97136	2.87101	2.96321	3.15313	3.19654	4.05254
sp|E9Q634|MYO1E_MOUSE	0.171237	0.654789	0.512604	0.999694	18.0759	21.3685	17.5838	15.3232	17.8281	20.097	15.8038	21.0209	23.4413	21.2759
sp|P11438|LAMP1_MOUSE	0.224336	0.654681	0.512673	0.999694	11.4163	7.77038	12.6994	11.237	9.90452	14.355	11.8529	8.40835	17.0482	10.1314
sp|Q8K0D5|EFGM_MOUSE	-0.492868	-0.654652	0.512692	0.999694	3.80545	2.91389	4.88438	2.04309	1.9809	3.82801	1.97548	5.25522	0	0
sp|Q6NXN1|SZRD1_MOUSE	-0.603254	-0.654474	0.512806	0.999694	1.90272	1.9426	1.95375	2.04309	2.97136	0	1.97548	2.10209	0	3.03941
sp|Q8CAQ8|MIC60_MOUSE	0.147307	0.653337	0.513539	0.999694	21.8813	24.2824	20.5144	25.5387	30.704	28.7101	25.6812	22.0719	28.7689	30.3941
sp|Q8R088|GLP3L_MOUSE	-0.818856	-0.653118	0.51368	0.999694	0	3.88519	0	2.04309	2.97136	0	2.96321	0	0	2.02627
sp|HBA_HUMAN|	0.319917	0.652322	0.514193	0.999694	2.85408	5.82779	5.86126	4.08619	4.95226	6.69901	5.92643	3.15313	7.4586	6.07881
sp|P68372|TBB4B_MOUSE	-0.0623538	-0.651857	0.514493	0.999694	158.877	154.436	172.907	165.491	165.405	141.636	158.038	170.269	157.696	153.997
sp|Q80U28|MADD_MOUSE	-2.02844	-0.651495	0.514727	0.999694	3.80545	0	0	0	0	0	0	0	0	0
sp|Q9EPL0|XYLT2_MOUSE	-2.02844	-0.651495	0.514727	0.999694	3.80545	0	0	0	0	0	0	0	0	0
sp|P28063|PSB8_MOUSE	0.208254	0.651188	0.514925	0.999694	12.3677	11.6556	11.7225	12.2586	10.895	12.441	14.8161	13.6636	13.8517	13.1708
sp|Q9JKX6|NUDT5_MOUSE	-0.305845	-0.650835	0.515153	0.999694	5.70817	5.82779	7.81501	6.12928	5.94271	3.82801	5.92643	6.30626	5.32757	4.05254
sp|Q8BH95|ECHM_MOUSE	-0.274994	-0.650589	0.515312	0.999694	7.61089	8.74168	6.83813	7.15083	8.91407	7.65602	5.92643	3.15313	7.4586	8.10509
sp|Q6R891|NEB2_MOUSE	0.364445	0.649796	0.515824	0.999694	5.70817	2.91389	1.95375	5.10774	3.96181	4.78501	8.88964	0	5.32757	6.07881
tr|E9Q912|E9Q912_MOUSE	-0.235634	-0.647698	0.51718	0.999694	15.2218	8.74168	7.81501	12.2586	10.895	9.57002	7.9019	7.35731	8.52412	13.1708
sp|P70295|AUP1_MOUSE	-0.423568	-0.646821	0.517748	0.999694	3.80545	2.91389	3.90751	4.08619	2.97136	2.87101	2.96321	2.10209	2.13103	3.03941
sp|Q8C129|LCAP_MOUSE	0.165534	0.645971	0.518298	0.999694	20.93	19.426	19.5375	17.3663	17.8281	22.011	18.767	19.9698	28.7689	17.2233
sp|Q921Z5|TFIP8_MOUSE	-0.348188	-0.645534	0.518581	0.999694	5.70817	3.88519	5.86126	5.10774	3.96181	4.78501	3.95095	3.15313	4.26206	3.03941
sp|Q60875|ARHG2_MOUSE	-0.231588	-0.644194	0.51945	0.999694	13.3191	9.71298	11.7225	9.19393	10.895	7.65602	9.87738	12.6125	9.58963	7.09195
sp|P50580|PA2G4_MOUSE	0.160413	0.643509	0.519894	0.999694	20.93	23.3111	17.5838	19.4094	17.8281	19.14	21.7302	26.2761	21.3103	22.289
sp|Q99J83|ATG5_MOUSE	-0.809137	-0.643335	0.520007	0.999694	3.80545	0	0	2.04309	2.97136	0	2.96321	0	0	2.02627
sp|Q3UYC0|PPM1H_MOUSE	-0.691961	-0.642521	0.520535	0.999694	2.85408	2.91389	1.95375	2.04309	0	0	2.96321	0	0	3.03941
sp|Q9DCN2|NB5R3_MOUSE	-0.126847	-0.642468	0.520569	0.999694	38.0545	32.0528	35.1675	34.7326	32.6849	35.4091	31.6076	26.2761	28.7689	35.4598
sp|Q3UND0|SKAP2_MOUSE	-0.183985	-0.642181	0.520756	0.999694	19.9786	15.5408	18.5606	15.3232	16.8377	20.097	13.8283	14.7146	11.7207	15.197
sp|Q9DBH5|LMAN2_MOUSE	-0.22519	-0.641712	0.52106	0.999694	11.4163	9.71298	12.6994	11.237	11.8854	10.527	8.88964	7.35731	10.6551	11.1445
sp|Q6P8X1|SNX6_MOUSE	-0.271959	-0.64123	0.521373	0.999694	11.4163	8.74168	6.83813	6.12928	5.94271	6.69901	6.91416	7.35731	4.26206	7.09195
sp|Q9CQF9|PCYOX_MOUSE	0.211196	0.64036	0.521939	0.999694	10.465	11.6556	6.83813	14.3017	13.8663	14.355	11.8529	14.7146	12.7862	12.1576
sp|P39053|DYN1_MOUSE	0.295126	0.639508	0.522493	0.999694	4.75681	6.79908	3.90751	4.08619	6.93316	5.74201	6.91416	6.30626	7.4586	6.07881
sp|Q99P88|NU155_MOUSE	0.307946	0.639089	0.522765	0.999694	2.85408	5.82779	5.86126	4.08619	5.94271	8.61302	5.92643	6.30626	5.32757	4.05254
tr|Q3U1U4|Q3U1U4_MOUSE	0.244684	0.638599	0.523084	0.999694	7.61089	6.79908	6.83813	10.2155	8.91407	7.65602	10.8651	7.35731	10.6551	11.1445
tr|E9Q3E1|E9Q3E1_MOUSE	-0.348664	-0.638457	0.523176	0.999694	2.85408	5.82779	2.93063	6.12928	6.93316	3.82801	1.97548	4.20418	4.26206	5.06568
sp|Q9QWR8|NAGAB_MOUSE	-0.212383	-0.637635	0.523711	0.999694	13.3191	14.5695	7.81501	15.3232	14.8568	11.484	13.8283	7.35731	12.7862	11.1445
sp|Q8BQ30|PPR18_MOUSE	-0.206443	-0.637056	0.524089	0.999694	13.3191	13.5982	13.6763	13.2801	12.8759	11.484	13.8283	9.4594	12.7862	10.1314
sp|Q6ZQ88|KDM1A_MOUSE	-0.42182	-0.636768	0.524276	0.999694	4.75681	2.91389	4.88438	2.04309	2.97136	3.82801	2.96321	2.10209	2.13103	2.02627
sp|Q923D2|BLVRB_MOUSE	-0.109602	-0.636695	0.524324	0.999694	43.7626	52.4501	44.9363	46.9912	39.6181	41.1511	50.3746	42.0418	39.424	37.486
sp|P97496|SMRC1_MOUSE	0.509081	0.636602	0.524384	0.999694	1.90272	3.88519	4.88438	0	0	3.82801	1.97548	6.30626	3.19654	0
sp|Q9CY18|SNX7_MOUSE	-0.602538	-0.635829	0.524888	0.999694	0	2.91389	1.95375	3.06464	2.97136	1.914	0	3.15313	2.13103	0
sp|P52875|TM165_MOUSE	-1.17646	-0.63517	0.525318	0.999694	2.85408	0	3.90751	0	0	0	2.96321	0	0	0
tr|A0A1B0GSH8|A0A1B0GSH8_MOUSE	-0.243011	-0.635097	0.525365	0.999694	8.56225	10.6843	10.7456	11.237	6.93316	6.69901	7.9019	6.30626	10.6551	9.11822
sp|P01942|HBA_MOUSE	0.292447	0.633167	0.526625	0.999694	3.80545	6.79908	6.83813	5.10774	3.96181	6.69901	6.91416	5.25522	6.39309	7.09195
sp|Q6ZQK5|ACAP2_MOUSE	0.24627	0.632998	0.526735	0.999694	7.61089	6.79908	7.81501	9.19393	7.92361	10.527	8.88964	6.30626	7.4586	13.1708
sp|Q6NSR8|PEPL1_MOUSE	-0.419275	-0.631691	0.527589	0.999694	5.70817	3.88519	1.95375	2.04309	3.96181	2.87101	2.96321	2.10209	2.13103	3.03941
sp|P60229|EIF3E_MOUSE	0.14999	0.631011	0.528033	0.999694	21.8813	22.3398	19.5375	22.474	23.7708	19.14	26.6689	29.4292	25.5723	21.2759
sp|Q9CR57|RL14_MOUSE	0.235702	0.630004	0.528692	0.999694	6.65953	6.79908	8.79189	11.237	8.91407	9.57002	9.87738	10.5104	10.6551	9.11822
sp|P70398|USP9X_MOUSE	-0.19373	-0.629023	0.529334	0.999694	15.2218	12.6269	15.63	14.3017	17.8281	13.398	7.9019	15.7657	14.9172	14.1839
sp|P70336|ROCK2_MOUSE	-0.445588	-0.628963	0.529373	0.999694	4.75681	3.88519	2.93063	3.06464	1.9809	0	1.97548	2.10209	2.13103	6.07881
sp|P63101|1433Z_MOUSE	-0.119418	-0.628463	0.529701	0.999694	37.1031	35.938	36.1444	39.8403	36.6467	29.6671	30.6199	37.8376	40.4896	32.4203
sp|Q8JZN5|ACAD9_MOUSE	0.290111	0.628319	0.529795	0.999694	4.75681	5.82779	3.90751	6.12928	5.94271	7.65602	6.91416	4.20418	6.39309	7.09195
sp|P26350|PTMA_MOUSE	0.18728	0.626662	0.530881	0.999694	13.3191	11.6556	14.6531	12.2586	16.8377	14.355	14.8161	17.8678	15.9827	15.197
sp|Q8CCK0|H2AW_MOUSE	-0.624598	-0.626475	0.531004	0.999694	2.85408	0	2.93063	2.04309	2.97136	3.82801	0	0	0	3.03941
sp|P57746|VATD_MOUSE	0.235602	0.626051	0.531281	0.999694	6.65953	11.6556	7.81501	8.17238	7.92361	9.57002	10.8651	7.35731	9.58963	12.1576
sp|Q7TMM9|TBB2A_MOUSE	0.153763	0.62593	0.531361	0.999694	19.0272	27.1963	16.6069	17.3663	24.7613	22.968	23.7057	26.2761	24.5068	19.2496
sp|Q9EPB4|ASC_MOUSE	0.152805	0.625801	0.531446	0.999694	18.0759	23.3111	17.5838	23.4956	21.7899	21.054	21.7302	23.123	21.3103	28.3678
sp|Q9CR00|PSMD9_MOUSE	-0.286125	-0.624969	0.531991	0.999694	6.65953	6.79908	7.81501	6.12928	5.94271	7.65602	4.93869	7.35731	3.19654	4.05254
sp|Q8BKE6|CP20A_MOUSE	-0.329254	-0.62468	0.532181	0.999694	3.80545	5.82779	5.86126	4.08619	5.94271	3.82801	2.96321	5.25522	3.19654	5.06568
sp|Q80VJ2|SRA1_MOUSE	-0.672676	-0.624539	0.532273	0.999694	2.85408	2.91389	1.95375	2.04309	0	0	1.97548	4.20418	0	0
sp|O88587|COMT_MOUSE	-0.20502	-0.623856	0.532722	0.999694	18.0759	12.6269	10.7456	15.3232	9.90452	11.484	10.8651	9.4594	12.7862	13.1708
sp|Q91YP2|NEUL_MOUSE	-0.561689	-0.623818	0.532747	0.999694	0	2.91389	1.95375	4.08619	2.97136	1.914	3.95095	0	0	2.02627
sp|Q9JIY5|HTRA2_MOUSE	-0.55512	-0.623092	0.533224	0.999694	0	2.91389	2.93063	3.06464	2.97136	2.87101	2.96321	2.10209	0	0
sp|Q91WC0|SETD3_MOUSE	-0.416796	-0.62299	0.533291	0.999694	2.85408	3.88519	3.90751	3.06464	3.96181	1.914	3.95095	3.15313	4.26206	0
sp|P35282|RAB21_MOUSE	0.277332	0.622578	0.533562	0.999694	6.65953	5.82779	4.88438	6.12928	4.95226	7.65602	6.91416	5.25522	7.4586	7.09195
sp|Q8CI51|PDLI5_MOUSE	0.231127	0.619595	0.535524	0.999694	10.465	6.79908	6.83813	8.17238	11.8854	10.527	5.92643	10.5104	11.7207	13.1708
sp|P27612|PLAP_MOUSE	0.184885	0.618035	0.536552	0.999694	12.3677	10.6843	14.6531	15.3232	16.8377	12.441	14.8161	18.9188	14.9172	18.2364
sp|Q99J45|NRBP_MOUSE	-0.393245	-0.617954	0.536606	0.999694	4.75681	2.91389	2.93063	3.06464	4.95226	2.87101	2.96321	2.10209	2.13103	4.05254
sp|Q9CQ69|QCR8_MOUSE	1.10896	0.61738	0.536984	0.999694	2.85408	0	0	0	0	0	0	2.10209	2.13103	2.02627
sp|Q9QUN7|TLR2_MOUSE	-0.231007	-0.616753	0.537398	0.999694	9.51362	7.77038	10.7456	8.17238	13.8663	8.61302	7.9019	8.40835	9.58963	8.10509
sp|Q61655|DD19A_MOUSE	0.226611	0.616475	0.537581	0.999694	9.51362	10.6843	11.7225	7.15083	5.94271	12.441	9.87738	8.40835	12.7862	9.11822
sp|Q8BHS6|ARMX3_MOUSE	0.369436	0.616023	0.537879	0.999694	2.85408	2.91389	1.95375	4.08619	3.96181	3.82801	3.95095	4.20418	4.26206	4.05254
tr|Q3TIX6|Q3TIX6_MOUSE	-0.333257	-0.615814	0.538017	0.999694	5.70817	7.77038	5.86126	4.08619	1.9809	4.78501	5.92643	2.10209	2.13103	5.06568
sp|F6ZDS4|TPR_MOUSE	0.184663	0.615343	0.538328	0.999694	15.2218	14.5695	17.5838	9.19393	12.8759	19.14	14.8161	15.7657	14.9172	14.1839
sp|Q76LS9|FA63A_MOUSE	-0.389257	-0.615243	0.538394	0.999694	3.80545	4.85649	2.93063	4.08619	2.97136	1.914	2.96321	3.15313	3.19654	3.03941
sp|O08756|HCD2_MOUSE	0.182847	0.613477	0.539561	0.999694	14.2704	16.5121	9.76876	15.3232	13.8663	17.226	14.8161	15.7657	13.8517	17.2233
sp|Q8BMS9|RASF2_MOUSE	-0.316947	-0.612827	0.539991	0.999694	6.65953	4.85649	3.90751	6.12928	4.95226	4.78501	5.92643	2.10209	4.26206	4.05254
sp|Q62448|IF4G2_MOUSE	0.17824	0.611671	0.540756	0.999694	11.4163	17.4834	14.6531	14.3017	14.8568	18.183	13.8283	15.7657	17.0482	17.2233
sp|Q9CWP6|MSPD2_MOUSE	-0.315229	-0.611235	0.541044	0.999694	4.75681	3.88519	5.86126	6.12928	5.94271	4.78501	4.93869	4.20418	5.32757	2.02627
sp|Q8BH02|TOR4A_MOUSE	-0.314187	-0.611107	0.541129	0.999694	6.65953	4.85649	3.90751	5.10774	5.94271	4.78501	3.95095	5.25522	3.19654	4.05254
sp|Q9Z1Q5|CLIC1_MOUSE	-0.11824	-0.6109	0.541266	0.999694	37.1031	34.9667	39.0751	31.668	36.6467	30.6241	33.5831	30.4803	29.8344	40.5254
sp|Q9EP69|SAC1_MOUSE	-0.268816	-0.610754	0.541362	0.999694	11.4163	10.6843	8.79189	4.08619	4.95226	12.441	7.9019	4.20418	4.26206	4.05254
sp|Q9CPT4|MYDGF_MOUSE	-0.398657	-0.610522	0.541516	0.999694	3.80545	4.85649	3.90751	2.04309	3.96181	4.78501	2.96321	0	2.13103	4.05254
sp|Q99L04|DHRS1_MOUSE	-0.22483	-0.60966	0.542087	0.999694	11.4163	8.74168	9.76876	10.2155	10.895	7.65602	7.9019	8.40835	8.52412	11.1445
sp|Q80X90|FLNB_MOUSE	-0.131227	-0.609397	0.542261	0.999694	35.2004	23.3111	44.9363	30.6464	29.7136	23.9251	23.7057	42.0418	29.8344	30.3941
sp|Q9JHU9|INO1_MOUSE	-0.280348	-0.607981	0.5432	0.999694	4.75681	8.74168	9.76876	4.08619	5.94271	3.82801	5.92643	7.35731	5.32757	5.06568
sp|P80316|TCPE_MOUSE	-0.116785	-0.607244	0.543689	0.999694	39.9572	33.9954	40.0519	35.7542	30.704	34.4521	32.5953	35.7355	33.031	30.3941
sp|Q9D6M3|GHC1_MOUSE	0.352521	0.606974	0.543868	0.999694	2.85408	3.88519	2.93063	3.06464	3.96181	4.78501	3.95095	4.20418	4.26206	4.05254
sp|P29391|FRIL1_MOUSE	0.171422	0.606367	0.544271	0.999694	13.3191	13.5982	15.63	17.3663	16.8377	18.183	15.8038	16.8167	18.1137	17.2233
sp|Q0P678|ZCH18_MOUSE	-1.10641	-0.606299	0.544316	0.999694	2.85408	0	3.90751	0	0	0	0	0	3.19654	0
sp|Q9R118|HTRA1_MOUSE	0.648721	0.605782	0.54466	0.999694	1.90272	1.9426	1.95375	0	0	1.914	1.97548	3.15313	2.13103	0
sp|Q71FD7|FBLI1_MOUSE	0.366752	0.605691	0.54472	0.999694	3.80545	3.88519	2.93063	3.06464	1.9809	5.74201	3.95095	4.20418	2.13103	4.05254
sp|Q9Z204|HNRPC_MOUSE	0.168753	0.605267	0.545002	0.999694	15.2218	15.5408	14.6531	15.3232	17.8281	18.183	18.767	15.7657	18.1137	17.2233
sp|Q9R0Q7|TEBP_MOUSE	0.217069	0.60433	0.545624	0.999694	5.70817	9.71298	9.76876	13.2801	8.91407	9.57002	10.8651	11.5615	11.7207	11.1445
sp|Q99M87|DNJA3_MOUSE	-0.482938	-0.603482	0.546188	0.999694	2.85408	2.91389	2.93063	2.04309	1.9809	1.914	1.97548	3.15313	0	2.02627
sp|Q8K2Z4|CND1_MOUSE	0.645128	0.603037	0.546484	0.999694	1.90272	1.9426	0	0	1.9809	1.914	1.97548	3.15313	2.13103	0
sp|Q60930|VDAC2_MOUSE	0.124308	0.602653	0.54674	0.999694	31.3949	30.1102	29.3063	26.5602	26.7422	36.3661	31.6076	29.4292	29.8344	29.3809
sp|Q06138|CAB39_MOUSE	-0.240821	-0.602513	0.546833	0.999694	8.56225	6.79908	10.7456	8.17238	8.91407	6.69901	8.88964	7.35731	7.4586	6.07881
sp|P46638|RB11B_MOUSE	0.161609	0.601945	0.547211	0.999694	17.1245	17.4834	16.6069	17.3663	15.8472	19.14	18.767	17.8678	20.2448	18.2364
sp|Q9CQU1|MFAP1_MOUSE	-0.388233	-0.600511	0.548166	0.999694	2.85408	3.88519	3.90751	4.08619	3.96181	0	3.95095	4.20418	2.13103	4.05254
sp|Q9CR09|UFC1_MOUSE	-0.482134	-0.600457	0.548202	0.999694	1.90272	3.88519	1.95375	2.04309	2.97136	1.914	2.96321	2.10209	2.13103	0
sp|Q9CWJ9|PUR9_MOUSE	0.123617	0.600399	0.548241	0.999694	28.5408	26.225	28.3294	33.7111	28.7231	32.5381	28.6444	35.7355	27.7034	33.4335
sp|D3Z4S3|PTRD1_MOUSE	0.886263	0.600032	0.548485	0.999694	1.90272	0	1.95375	0	0	0	2.96321	2.10209	2.13103	0
sp|Q921W4|QORL1_MOUSE	-0.53563	-0.599773	0.548658	0.999694	0	3.88519	2.93063	3.06464	1.9809	0	2.96321	0	3.19654	2.02627
sp|TRYP_PIG|	0.0772318	0.599489	0.548847	0.999694	71.3521	99.0724	80.1039	76.6161	84.1884	77.5172	84.9454	104.053	84.1756	83.0771
sp|Q6PB93|GALT2_MOUSE	-0.309475	-0.598842	0.549278	0.999694	3.80545	6.79908	6.83813	4.08619	4.95226	2.87101	3.95095	4.20418	6.39309	4.05254
sp|Q9DC16|ERGI1_MOUSE	-0.312007	-0.598333	0.549618	0.999694	2.85408	6.79908	4.88438	5.10774	6.93316	4.78501	1.97548	5.25522	6.39309	3.03941
sp|Q60715|P4HA1_MOUSE	-0.157783	-0.597553	0.550138	0.999694	21.8813	13.5982	24.4219	21.4525	20.7995	17.226	14.8161	22.0719	21.3103	16.2102
tr|G5E895|G5E895_MOUSE	0.217562	0.597492	0.550179	0.999694	10.465	7.77038	9.76876	9.19393	8.91407	12.441	13.8283	7.35731	7.4586	12.1576
sp|Q3UMR5|MCU_MOUSE	0.567556	0.597205	0.55037	0.999694	1.90272	0	1.95375	0	2.97136	1.914	1.97548	2.10209	2.13103	2.02627
sp|Q9DBL7|COASY_MOUSE	-0.903506	-0.597148	0.550409	0.999694	4.75681	2.91389	0	0	0	0	0	0	2.13103	2.02627
sp|Q9QZ08|NAGK_MOUSE	-0.241679	-0.597093	0.550445	0.999694	11.4163	9.71298	6.83813	7.15083	7.92361	10.527	4.93869	6.30626	6.39309	8.10509
sp|P29595|NEDD8_MOUSE	-0.371936	-0.596999	0.550508	0.999694	3.80545	3.88519	3.90751	4.08619	3.96181	3.82801	2.96321	4.20418	0	4.05254
sp|Q80U93|NU214_MOUSE	-0.264054	-0.596823	0.550626	0.999694	7.61089	6.79908	6.83813	7.15083	6.93316	5.74201	7.9019	3.15313	7.4586	5.06568
sp|Q9DCJ5|NDUA8_MOUSE	-0.49183	-0.595509	0.551503	0.999694	1.90272	3.88519	0	3.06464	3.96181	2.87101	1.97548	0	2.13103	2.02627
sp|Q6PFD9|NUP98_MOUSE	0.278985	0.595454	0.55154	0.999694	2.85408	9.71298	4.88438	7.15083	2.97136	8.61302	8.88964	6.30626	4.26206	5.06568
sp|Q3UFK8|FRMD8_MOUSE	0.351354	0.595144	0.551748	0.999694	3.80545	1.9426	2.93063	4.08619	3.96181	2.87101	5.92643	2.10209	4.26206	6.07881
sp|P41216|ACSL1_MOUSE	-0.111057	-0.594837	0.551953	0.999694	35.2004	33.0241	41.0288	45.9696	42.5894	31.5811	33.5831	33.6334	38.3585	45.5911
sp|P51432|PLCB3_MOUSE	-0.364931	-0.594664	0.552068	0.999694	3.80545	2.91389	4.88438	3.06464	4.95226	2.87101	2.96321	2.10209	4.26206	3.03941
sp|Q9D3D9|ATPD_MOUSE	0.255125	0.594443	0.552216	0.999694	3.80545	6.79908	7.81501	6.12928	6.93316	8.61302	6.91416	8.40835	5.32757	8.10509
sp|Q9DBR0|AKAP8_MOUSE	-0.542738	-0.594102	0.552444	0.999694	2.85408	0	5.86126	3.06464	0	1.914	1.97548	2.10209	0	2.02627
sp|Q91VH6|MEMO1_MOUSE	-0.299279	-0.592812	0.553307	0.999694	6.65953	4.85649	4.88438	6.12928	4.95226	5.74201	3.95095	3.15313	6.39309	3.03941
sp|P14106|C1QB_MOUSE	0.43377	0.592806	0.553311	0.999694	3.80545	3.88519	0	5.10774	0	4.78501	3.95095	4.20418	4.26206	0
sp|P70677|CASP3_MOUSE	-0.299015	-0.592116	0.553773	0.999694	3.80545	5.82779	3.90751	7.15083	6.93316	2.87101	4.93869	5.25522	5.32757	4.05254
sp|Q8K4Z3|NNRE_MOUSE	0.336419	0.591192	0.554392	0.999694	4.75681	3.88519	2.93063	3.06464	2.97136	4.78501	4.93869	3.15313	3.19654	6.07881
sp|Q3UM45|PP1R7_MOUSE	0.213205	0.591145	0.554423	0.999694	9.51362	12.6269	4.88438	8.17238	12.8759	11.484	12.8406	10.5104	8.52412	12.1576
sp|P51829|ADCY7_MOUSE	-0.474014	-0.590718	0.554709	0.999694	2.85408	3.88519	1.95375	2.04309	1.9809	1.914	0	3.15313	2.13103	2.02627
sp|Q8VEE0|RPE_MOUSE	-0.304046	-0.590418	0.55491	0.999694	2.85408	7.77038	2.93063	6.12928	7.92361	3.82801	5.92643	5.25522	2.13103	5.06568
sp|Q9DC37|MFSD1_MOUSE	-0.482783	-0.590215	0.555047	0.999694	1.90272	2.91389	2.93063	2.04309	2.97136	2.87101	0	0	3.19654	3.03941
sp|O70145|NCF2_MOUSE	-0.160804	-0.589901	0.555257	0.999694	19.9786	13.5982	20.5144	20.4309	19.809	18.183	13.8283	16.8167	20.2448	15.197
sp|Q8K019|BCLF1_MOUSE	0.334146	0.589583	0.55547	0.999694	2.85408	2.91389	2.93063	4.08619	4.95226	4.78501	4.93869	3.15313	4.26206	5.06568
sp|Q58A65|JIP4_MOUSE	-0.185931	-0.589108	0.555789	0.999694	18.0759	13.5982	15.63	12.2586	11.8854	15.312	11.8529	13.6636	12.7862	9.11822
sp|Q8VDP3|MICA1_MOUSE	0.390533	0.588647	0.556098	0.999694	3.80545	2.91389	4.88438	0	2.97136	4.78501	2.96321	6.30626	0	5.06568
sp|P31938|MP2K1_MOUSE	-0.151501	-0.588369	0.556285	0.999694	21.8813	18.4547	26.3757	18.3879	20.7995	19.14	18.767	24.174	13.8517	19.2496
sp|P97355|SPSY_MOUSE	-0.348197	-0.587251	0.557035	0.999694	3.80545	3.88519	3.90751	5.10774	3.96181	3.82801	3.95095	3.15313	2.13103	3.03941
sp|Q8BVU0|LRCH3_MOUSE	0.556528	0.587188	0.557077	0.999694	0	1.9426	0	2.04309	2.97136	1.914	1.97548	2.10209	2.13103	2.02627
sp|Q9D358|PPAC_MOUSE	0.236908	0.586244	0.557711	0.999694	6.65953	6.79908	7.81501	7.15083	6.93316	7.65602	8.88964	9.4594	8.52412	7.09195
sp|Q99J62|RFC4_MOUSE	1.05626	0.584698	0.55875	0.999694	0	2.91389	0	0	0	1.914	0	0	2.13103	2.02627
sp|Q8C6G8|WDR26_MOUSE	0.315792	0.584588	0.558825	0.999694	4.75681	2.91389	4.88438	4.08619	2.97136	4.78501	2.96321	7.35731	5.32757	4.05254
sp|P62827|RAN_MOUSE	0.189859	0.583946	0.559257	0.999694	12.3677	12.6269	11.7225	10.2155	10.895	14.355	11.8529	12.6125	15.9827	11.1445
sp|P61087|UBE2K_MOUSE	0.322108	0.583674	0.559439	0.999694	3.80545	3.88519	2.93063	4.08619	3.96181	3.82801	5.92643	4.20418	3.19654	6.07881
sp|Q9D8S9|BOLA1_MOUSE	0.504716	0.583559	0.559517	0.999694	1.90272	1.9426	0	2.04309	1.9809	2.87101	1.97548	2.10209	2.13103	2.02627
sp|Q99KI3|EMC3_MOUSE	1.31501	0.583492	0.559562	0.999694	0	1.9426	0	0	0	2.87101	0	2.10209	0	0
sp|P53808|PPCT_MOUSE	0.647911	0.583447	0.559592	0.999694	0	2.91389	0	0	2.97136	0	1.97548	3.15313	2.13103	2.02627
sp|Q3TYS2|CQ062_MOUSE	0.337167	0.582798	0.560029	0.999694	4.75681	4.85649	0	4.08619	3.96181	4.78501	4.93869	4.20418	4.26206	4.05254
sp|Q8R1V4|TMED4_MOUSE	-0.255547	-0.582656	0.560125	0.999694	5.70817	5.82779	7.81501	7.15083	9.90452	5.74201	5.92643	3.15313	7.4586	8.10509
sp|Q8VDQ1|PTGR2_MOUSE	0.323101	0.581872	0.560653	0.999694	2.85408	5.82779	2.93063	3.06464	3.96181	3.82801	5.92643	3.15313	4.26206	6.07881
sp|Q9CQ45|NENF_MOUSE	0.861086	0.581267	0.561061	0.999694	0	1.9426	1.95375	0	0	0	2.96321	2.10209	0	2.02627
sp|Q99LD4|CSN1_MOUSE	-0.28488	-0.580435	0.561621	0.999694	6.65953	4.85649	5.86126	5.10774	5.94271	4.78501	3.95095	5.25522	4.26206	5.06568
sp|P56542|DNS2A_MOUSE	-0.342689	-0.579689	0.562125	0.999694	3.80545	3.88519	3.90751	4.08619	4.95226	2.87101	2.96321	4.20418	3.19654	3.03941
sp|Q9WVJ2|PSD13_MOUSE	-0.15619	-0.579493	0.562257	0.999694	19.0272	16.5121	23.445	18.3879	18.8186	13.398	20.7425	18.9188	14.9172	18.2364
sp|Q9EQH2|ERAP1_MOUSE	0.142961	0.578767	0.562746	0.999694	17.1245	24.2824	18.5606	19.4094	21.7899	22.011	21.7302	22.0719	21.3103	24.3153
tr|F8VQ29|F8VQ29_MOUSE	0.567057	0.578483	0.562938	0.999694	0	1.9426	0	3.06464	1.9809	0	1.97548	4.20418	2.13103	2.02627
sp|O70325|GPX41_MOUSE	-0.434147	-0.578146	0.563166	0.999694	2.85408	2.91389	3.90751	2.04309	1.9809	1.914	1.97548	2.10209	2.13103	2.02627
sp|P70429|EVL_MOUSE	0.154284	0.577969	0.563285	0.999694	19.9786	18.4547	15.63	15.3232	18.8186	24.8821	20.7425	14.7146	18.1137	19.2496
sp|Q9D0M3|CY1_MOUSE	-0.286091	-0.5778	0.563399	0.999694	5.70817	7.77038	3.90751	5.10774	5.94271	3.82801	6.91416	4.20418	4.26206	4.05254
sp|Q32MW3|ACO10_MOUSE	0.322829	0.577674	0.563484	0.999694	5.70817	4.85649	1.95375	3.06464	2.97136	6.69901	3.95095	3.15313	4.26206	5.06568
sp|P48036|ANXA5_MOUSE	-0.0715864	-0.577618	0.563522	0.999694	86.5739	97.1298	82.0576	82.7453	95.0834	89.0012	78.0313	83.0325	78.8481	92.1954
sp|Q9Z2W0|DNPEP_MOUSE	0.194529	0.577202	0.563803	0.999694	10.465	11.6556	8.79189	13.2801	9.90452	14.355	13.8283	9.4594	11.7207	12.1576
sp|P35700|PRDX1_MOUSE	-0.0644425	-0.576887	0.564016	0.999694	117.969	133.068	131.878	129.737	123.806	95.7002	150.136	120.87	120.403	120.563
sp|P32921|SYWC_MOUSE	0.18419	0.576856	0.564037	0.999694	12.3677	11.6556	10.7456	12.2586	12.8759	12.441	13.8283	11.5615	14.9172	15.197
sp|P40630|TFAM_MOUSE	0.616562	0.576546	0.564246	0.999694	0	1.9426	0	2.04309	1.9809	1.914	1.97548	2.10209	0	3.03941
sp|Q60865|CAPR1_MOUSE	0.139191	0.576363	0.56437	0.999694	20.93	20.3972	21.4913	18.3879	25.7517	22.011	22.718	29.4292	20.2448	23.3021
sp|Q64324|STXB2_MOUSE	-0.165277	-0.576072	0.564566	0.999694	16.1731	14.5695	22.4682	16.3448	15.8472	15.312	12.8406	13.6636	15.9827	18.2364
sp|Q5M8N0|CNRP1_MOUSE	0.855893	0.575993	0.56462	0.999694	1.90272	0	0	0	1.9809	2.87101	0	0	2.13103	2.02627
tr|Q8VHM5|Q8VHM5_MOUSE	0.302137	0.574742	0.565466	0.999694	3.80545	3.88519	5.86126	3.06464	3.96181	4.78501	4.93869	7.35731	4.26206	4.05254
sp|Q8CI59|STEA3_MOUSE	0.471127	0.574286	0.565774	0.999694	2.85408	1.9426	1.95375	2.04309	0	1.914	1.97548	4.20418	2.13103	2.02627
tr|G3UXE9|G3UXE9_MOUSE	0.186793	0.574258	0.565793	0.999694	13.3191	12.6269	10.7456	10.2155	11.8854	12.441	16.7915	9.4594	15.9827	12.1576
sp|P63254|CRIP1_MOUSE	0.300719	0.572974	0.566663	0.999694	3.80545	3.88519	5.86126	3.06464	3.96181	5.74201	3.95095	6.30626	4.26206	5.06568
sp|Q3UPL0|SC31A_MOUSE	-0.162284	-0.572324	0.567102	0.999694	15.2218	17.4834	16.6069	19.4094	17.8281	12.441	14.8161	13.6636	18.1137	18.2364
sp|P50429|ARSB_MOUSE	0.299984	0.572287	0.567128	0.999694	2.85408	5.82779	2.93063	4.08619	4.95226	4.78501	4.93869	5.25522	5.32757	5.06568
sp|Q8CFQ3|AQR_MOUSE	0.847954	0.572269	0.56714	0.999694	0	1.9426	0	0	1.9809	1.914	1.97548	3.15313	0	0
sp|P62889|RL30_MOUSE	-0.22112	-0.572056	0.567284	0.999694	8.56225	8.74168	11.7225	8.17238	8.91407	8.61302	8.88964	8.40835	7.4586	6.07881
sp|Q91VN4|MIC25_MOUSE	1.2932	0.571854	0.567421	0.999694	0	0	0	0	1.9809	1.914	2.96321	0	0	0
sp|Q8CIM5|GPR84_MOUSE	-0.964989	-0.569475	0.569034	0.999694	3.80545	0	6.83813	5.10774	0	3.82801	0	4.20418	0	0
sp|Q9D8V7|SC11C_MOUSE	0.466109	0.568843	0.569463	0.999694	1.90272	0	1.95375	3.06464	1.9809	1.914	1.97548	2.10209	4.26206	2.02627
sp|Q9DBL1|ACDSB_MOUSE	0.309082	0.568789	0.569499	0.999694	4.75681	4.85649	4.88438	3.06464	1.9809	6.69901	5.92643	3.15313	4.26206	4.05254
sp|Q9JL62|GLTP_MOUSE	-0.216279	-0.567381	0.570455	0.999694	9.51362	9.71298	8.79189	9.19393	9.90452	8.61302	8.88964	7.35731	6.39309	9.11822
sp|Q7TSC1|PRC2A_MOUSE	0.636547	0.566606	0.570982	0.999694	2.85408	0	2.93063	0	0	2.87101	1.97548	0	2.13103	2.02627
sp|Q9D8T7|SLIRP_MOUSE	0.836712	0.566353	0.571154	0.999694	0	1.9426	0	2.04309	0	1.914	1.97548	3.15313	0	0
sp|Q91V64|ISOC1_MOUSE	0.299214	0.565903	0.57146	0.999694	2.85408	3.88519	2.93063	7.15083	3.96181	4.78501	3.95095	7.35731	5.32757	4.05254
sp|Q8BZ00|SL9A9_MOUSE	1.28593	0.565453	0.571766	0.999694	0	1.9426	0	0	0	2.87101	1.97548	0	0	0
sp|P11499|HS90B_MOUSE	-0.0650233	-0.565412	0.571794	0.999694	100.844	99.0724	109.41	116.456	114.892	90.9152	92.8473	115.615	108.682	108.406
sp|P70158|ASM3A_MOUSE	-0.326686	-0.565397	0.571804	0.999694	2.85408	5.82779	3.90751	4.08619	4.95226	4.78501	2.96321	3.15313	3.19654	3.03941
sp|Q99L27|GMPR2_MOUSE	0.365961	0.565055	0.572037	0.999694	0	4.85649	0	6.12928	4.95226	1.914	3.95095	4.20418	4.26206	6.07881
sp|Q9QYB1|CLIC4_MOUSE	0.118608	0.564163	0.572643	0.999694	27.5895	30.1102	29.3063	25.5387	26.7422	27.7531	32.5953	34.6845	26.6379	29.3809
sp|Q9JM14|NT5C_MOUSE	-0.239333	-0.564161	0.572645	0.999694	8.56225	6.79908	7.81501	7.15083	7.92361	7.65602	5.92643	5.25522	4.26206	9.11822
sp|Q9JLQ2|GIT2_MOUSE	-0.348294	-0.564101	0.572685	0.999694	3.80545	4.85649	5.86126	3.06464	2.97136	2.87101	4.93869	0	2.13103	6.07881
sp|Q9D1G1|RAB1B_MOUSE	-0.273622	-0.564042	0.572726	0.999694	4.75681	7.77038	5.86126	5.10774	5.94271	6.69901	2.96321	5.25522	5.32757	4.05254
sp|Q99J95|CDK9_MOUSE	-1.25384	-0.563884	0.572833	0.999694	0	0	2.93063	2.04309	0	0	0	0	2.13103	0
sp|Q91V76|CK054_MOUSE	-0.276361	-0.563781	0.572903	0.999694	6.65953	7.77038	2.93063	5.10774	6.93316	5.74201	5.92643	5.25522	2.13103	5.06568
sp|O70251|EF1B_MOUSE	-0.131267	-0.563215	0.573288	0.999694	23.784	26.225	24.4219	24.5171	25.7517	17.226	24.6934	23.123	24.5068	24.3153
sp|P09405|NUCL_MOUSE	0.106136	0.562639	0.573681	0.999694	34.249	33.0241	33.2138	36.7757	35.6563	31.5811	37.534	40.9907	40.4896	35.4598
sp|Q3TDD9|PPR21_MOUSE	-0.239181	-0.56249	0.573782	0.999694	7.61089	7.77038	7.81501	7.15083	7.92361	7.65602	5.92643	3.15313	6.39309	9.11822
sp|Q5SUA5|MYO1G_MOUSE	0.133076	0.562381	0.573857	0.999694	22.8327	20.3972	18.5606	24.5171	28.7231	24.8821	19.7548	21.0209	31.9654	28.3678
sp|Q8BM55|TM214_MOUSE	-1.25119	-0.56227	0.573932	0.999694	1.90272	0	0	3.06464	0	0	0	0	2.13103	0
sp|Q6NZJ6|IF4G1_MOUSE	-0.125054	-0.562003	0.574114	0.999694	27.5895	30.1102	29.3063	21.4525	28.7231	21.054	27.6567	26.2761	23.4413	27.3547
sp|Q9WTP6|KAD2_MOUSE	-0.244654	-0.561857	0.574213	0.999694	11.4163	5.82779	8.79189	6.12928	4.95226	6.69901	6.91416	4.20418	5.32757	8.10509
sp|Q8VCB1|NDC1_MOUSE	0.662382	0.561231	0.57464	0.999694	3.80545	0	1.95375	0	0	2.87101	0	3.15313	3.19654	0
sp|Q8BR63|F177A_MOUSE	-0.430254	-0.560671	0.575022	0.999694	1.90272	3.88519	3.90751	2.04309	1.9809	1.914	1.97548	3.15313	3.19654	0
sp|P63158|HMGB1_MOUSE	0.170523	0.559659	0.575712	0.999694	14.2704	12.6269	10.7456	13.2801	15.8472	13.398	16.7915	12.6125	15.9827	16.2102
sp|Q9DAU1|CNPY3_MOUSE	-0.323385	-0.559045	0.576131	0.999694	2.85408	3.88519	3.90751	4.08619	6.93316	2.87101	2.96321	3.15313	4.26206	4.05254
sp|P26443|DHE3_MOUSE	0.0924306	0.557397	0.577256	0.999694	47.5681	46.6223	41.0288	43.9265	44.5703	50.7211	42.4727	45.1949	50.0792	49.6437
sp|Q99KY4|GAK_MOUSE	-0.356934	-0.557299	0.577323	0.999694	6.65953	2.91389	4.88438	0	4.95226	2.87101	1.97548	2.10209	4.26206	4.05254
sp|Q3UZA1|CPZIP_MOUSE	-0.263371	-0.556617	0.577789	0.999694	4.75681	5.82779	7.81501	6.12928	5.94271	5.74201	4.93869	4.20418	5.32757	5.06568
sp|P60766|CDC42_MOUSE	0.125514	0.556027	0.578193	0.999694	22.8327	26.225	20.5144	22.474	32.6849	27.7531	23.7057	30.4803	23.4413	30.3941
sp|P09055|ITB1_MOUSE	0.160646	0.555641	0.578456	0.999694	13.3191	13.5982	17.5838	15.3232	14.8568	12.441	15.8038	19.9698	18.1137	17.2233
sp|Q61687|ATRX_MOUSE	0.716676	0.554069	0.579532	0.999694	0	0	0	3.06464	1.9809	0	1.97548	0	3.19654	3.03941
sp|P17426|AP2A1_MOUSE	-0.128252	-0.553938	0.579621	0.999694	30.4436	27.1963	23.445	27.5818	19.809	26.7961	25.6812	19.9698	21.3103	23.3021
sp|P30204|MSRE_MOUSE	-0.186703	-0.553801	0.579715	0.999694	6.65953	15.5408	14.6531	14.3017	13.8663	8.61302	9.87738	15.7657	12.7862	10.1314
sp|P35279|RAB6A_MOUSE	0.286497	0.553763	0.579741	0.999694	3.80545	1.9426	3.90751	6.12928	5.94271	6.69901	3.95095	6.30626	5.32757	4.05254
sp|Q7M6Y3|PICAL_MOUSE	-0.146264	-0.553387	0.579999	0.999694	19.0272	25.2537	13.6763	21.4525	22.7804	20.097	16.7915	15.7657	15.9827	23.3021
sp|Q99K70|RRAGC_MOUSE	0.317798	0.553338	0.580032	0.999694	5.70817	2.91389	4.88438	3.06464	1.9809	9.57002	3.95095	2.10209	4.26206	3.03941
sp|P17918|PCNA_MOUSE	0.319204	0.552061	0.580906	0.999694	1.90272	4.85649	2.93063	4.08619	4.95226	4.78501	3.95095	8.40835	0	6.07881
sp|Q6PEB6|PHOCN_MOUSE	-0.525124	-0.551708	0.581148	0.999694	5.70817	1.9426	0	4.08619	0	0	2.96321	0	3.19654	2.02627
sp|P84096|RHOG_MOUSE	-0.162169	-0.550783	0.581783	0.999694	13.3191	17.4834	15.63	17.3663	15.8472	13.398	14.8161	13.6636	15.9827	13.1708
sp|P56380|AP4A_MOUSE	-0.396948	-0.550641	0.58188	0.999694	3.80545	2.91389	1.95375	4.08619	1.9809	1.914	1.97548	3.15313	2.13103	2.02627
sp|Q5F2E7|NUFP2_MOUSE	-0.375928	-0.550408	0.582039	0.999694	4.75681	2.91389	6.83813	0	3.96181	1.914	0	5.25522	3.19654	4.05254
sp|P70362|UFD1_MOUSE	-0.934094	-0.550036	0.582295	0.999694	4.75681	3.88519	6.83813	0	0	0	4.93869	3.15313	0	0
sp|P00493|HPRT_MOUSE	-0.163665	-0.54958	0.582607	0.999694	17.1245	16.5121	14.6531	16.3448	13.8663	10.527	15.8038	14.7146	12.7862	16.2102
sp|P01901|HA1B_MOUSE	-0.163921	-0.549421	0.582717	0.999694	14.2704	14.5695	14.6531	17.3663	17.8281	10.527	12.8406	15.7657	13.8517	17.2233
sp|Q921M7|FA49B_MOUSE	-0.151605	-0.549235	0.582844	0.999694	19.9786	18.4547	17.5838	15.3232	18.8186	16.269	13.8283	18.9188	14.9172	17.2233
sp|Q9D8S4|ORN_MOUSE	0.269251	0.54834	0.583458	0.999694	2.85408	5.82779	4.88438	5.10774	4.95226	5.74201	4.93869	5.25522	5.32757	7.09195
sp|O54824|IL16_MOUSE	-0.400855	-0.54819	0.583561	0.999694	3.80545	2.91389	1.95375	3.06464	2.97136	2.87101	1.97548	0	3.19654	3.03941
sp|Q9ESX5|DKC1_MOUSE	-0.395151	-0.547999	0.583693	0.999694	3.80545	2.91389	3.90751	2.04309	1.9809	1.914	1.97548	2.10209	2.13103	3.03941
sp|O88456|CPNS1_MOUSE	0.253508	0.546999	0.58438	0.999694	8.56225	6.79908	5.86126	6.12928	3.96181	6.69901	11.8529	0	6.39309	12.1576
sp|Q9JKB1|UCHL3_MOUSE	0.398862	0.54694	0.58442	0.999694	1.90272	1.9426	1.95375	2.04309	2.97136	1.914	2.96321	3.15313	3.19654	3.03941
sp|Q69Z38|PEAK1_MOUSE	-0.694342	-0.546809	0.58451	0.999694	5.70817	1.9426	3.90751	3.06464	0	0	4.93869	0	0	4.05254
sp|P97825|HN1_MOUSE	-0.228044	-0.546617	0.584642	0.999694	10.465	5.82779	7.81501	8.17238	6.93316	6.69901	6.91416	7.35731	6.39309	6.07881
sp|P55302|AMRP_MOUSE	-0.150735	-0.546596	0.584657	0.999694	15.2218	19.426	21.4913	18.3879	16.8377	13.398	19.7548	17.8678	14.9172	16.2102
sp|P08101|FCGR2_MOUSE	-0.227689	-0.546527	0.584704	0.999694	8.56225	6.79908	6.83813	9.19393	7.92361	6.69901	5.92643	7.35731	8.52412	5.06568
sp|Q9ERF3|WDR61_MOUSE	0.263071	0.545973	0.585085	0.999694	3.80545	3.88519	4.88438	5.10774	6.93316	5.74201	4.93869	7.35731	6.39309	5.06568
sp|Q99P91|GPNMB_MOUSE	-0.100193	-0.544122	0.586357	0.999694	35.2004	47.5936	38.0982	40.8619	37.6372	29.6671	41.485	39.9397	37.293	37.486
sp|Q9D6Z1|NOP56_MOUSE	-0.227427	-0.5438	0.586579	0.999694	9.51362	6.79908	9.76876	7.15083	5.94271	7.65602	4.93869	6.30626	7.4586	7.09195
sp|Q9QUR7|PIN1_MOUSE	-1.22922	-0.543748	0.586615	0.999694	0	2.91389	1.95375	0	0	0	0	0	0	2.02627
tr|A0A1B0GS68|A0A1B0GS68_MOUSE	-1.70427	-0.543603	0.586715	0.999694	0	0	0	3.06464	0	0	0	0	0	0
sp|Q8K1J6|TRNT1_MOUSE	0.4959	0.543491	0.586792	0.999694	0	1.9426	0	3.06464	2.97136	1.914	2.96321	0	3.19654	3.03941
sp|Q8R4R6|NUP53_MOUSE	0.524794	0.543262	0.586949	0.999694	3.80545	3.88519	0	0	0	1.914	2.96321	0	4.26206	2.02627
sp|Q99L13|3HIDH_MOUSE	0.200387	0.542331	0.58759	0.999694	10.465	9.71298	7.81501	9.19393	6.93316	10.527	9.87738	7.35731	10.6551	12.1576
sp|P17563|SBP1_MOUSE	-0.305735	-0.541863	0.587913	0.999694	2.85408	4.85649	3.90751	6.12928	4.95226	2.87101	2.96321	2.10209	5.32757	5.06568
sp|Q8JZR0|ACSL5_MOUSE	-0.303872	-0.540655	0.588745	0.999694	3.80545	3.88519	6.83813	3.06464	4.95226	3.82801	2.96321	3.15313	4.26206	4.05254
sp|Q4VAA2|CDV3_MOUSE	-0.186825	-0.540518	0.58884	0.999694	9.51362	10.6843	13.6763	14.3017	10.895	7.65602	11.8529	11.5615	8.52412	12.1576
sp|Q99LE1|RIPL2_MOUSE	0.866104	0.540288	0.588998	0.999694	1.90272	1.9426	0	0	0	0	1.97548	0	0	5.06568
sp|Q8VEM8|MPCP_MOUSE	0.144661	0.540226	0.589041	0.999694	17.1245	16.5121	17.5838	17.3663	16.8377	20.097	17.7793	17.8678	20.2448	18.2364
sp|P62843|RS15_MOUSE	-0.207842	-0.539931	0.589245	0.999694	7.61089	13.5982	7.81501	11.237	8.91407	9.57002	7.9019	7.35731	4.26206	13.1708
sp|P47941|CRKL_MOUSE	0.433935	0.539927	0.589247	0.999694	1.90272	1.9426	0	3.06464	2.97136	0	1.97548	3.15313	3.19654	5.06568
sp|P62204|CALM_MOUSE	-0.0848848	-0.53984	0.589307	0.999694	49.4708	60.2204	48.8438	54.142	65.3698	52.6351	42.4727	56.7564	50.0792	59.775
sp|D3YXK2|SAFB1_MOUSE	-0.172021	-0.539697	0.589406	0.999694	14.2704	11.6556	15.63	12.2586	14.8568	12.441	10.8651	12.6125	14.9172	10.1314
sp|Q9Z0M5|LICH_MOUSE	0.202015	0.539138	0.589792	0.999694	8.56225	4.85649	11.7225	11.237	7.92361	9.57002	6.91416	10.5104	12.7862	11.1445
sp|P54276|MSH6_MOUSE	1.68616	0.538929	0.589936	0.999694	0	0	0	0	0	2.87101	0	0	0	0
sp|P53811|PIPNB_MOUSE	0.255091	0.538912	0.589947	0.999694	3.80545	4.85649	6.83813	5.10774	4.95226	4.78501	5.92643	6.30626	5.32757	8.10509
sp|Q6ZWR6|SYNE1_MOUSE	0.637088	0.538829	0.590005	0.999694	2.85408	2.91389	0	0	0	2.87101	2.96321	3.15313	0	0
sp|Q3UHD6|SNX27_MOUSE	-0.302424	-0.538494	0.590236	0.999694	3.80545	4.85649	5.86126	4.08619	3.96181	3.82801	1.97548	3.15313	5.32757	4.05254
sp|Q921M3|SF3B3_MOUSE	0.168104	0.538231	0.590417	0.999694	13.3191	11.6556	18.5606	12.2586	13.8663	19.14	7.9019	23.123	15.9827	12.1576
sp|A2AQ07|TBB1_MOUSE	0.141212	0.537645	0.590822	0.999694	16.1731	18.4547	21.4913	18.3879	15.8472	16.269	21.7302	22.0719	21.3103	18.2364
sp|Q64737|PUR2_MOUSE	0.14625	0.537049	0.591234	0.999694	13.3191	22.3398	19.5375	14.3017	16.8377	15.312	19.7548	24.174	19.1793	17.2233
sp|P14131|RS16_MOUSE	0.203367	0.53655	0.591578	0.999694	4.75681	8.74168	7.81501	10.2155	10.895	9.57002	11.8529	9.4594	8.52412	9.11822
sp|Q5SXY1|CYTSB_MOUSE	-0.395119	-0.536132	0.591867	0.999694	3.80545	2.91389	3.90751	0	3.96181	2.87101	1.97548	2.10209	2.13103	2.02627
sp|Q9CQM9|GLRX3_MOUSE	-0.198043	-0.53594	0.592	0.999694	9.51362	9.71298	9.76876	11.237	9.90452	8.61302	7.9019	10.5104	7.4586	9.11822
sp|P68433|H31_MOUSE	0.18887	0.535282	0.592455	0.999694	9.51362	9.71298	11.7225	8.17238	9.90452	10.527	7.9019	13.6636	11.7207	12.1576
sp|Q9JMH6|TRXR1_MOUSE	-0.116214	-0.534688	0.592866	0.999694	25.6868	31.0815	35.1675	27.5818	24.7613	22.968	25.6812	31.5313	25.5723	27.3547
sp|Q61210|ARHG1_MOUSE	-0.156897	-0.534524	0.592979	0.999694	19.0272	17.4834	16.6069	13.2801	14.8568	16.269	13.8283	11.5615	12.7862	18.2364
sp|Q4PJX1|ODR4_MOUSE	-1.22077	-0.534199	0.593204	0.999694	2.85408	0	0	0	1.9809	1.914	0	0	0	0
sp|Q61595|KTN1_MOUSE	-1.21285	-0.533881	0.593424	0.999694	2.85408	0	1.95375	0	0	0	0	0	0	2.02627
sp|O70566|DIAP2_MOUSE	0.281363	0.533798	0.593481	0.999694	4.75681	2.91389	2.93063	6.12928	4.95226	6.69901	4.93869	2.10209	3.19654	9.11822
sp|Q9CR62|M2OM_MOUSE	0.192424	0.533568	0.59364	0.999694	8.56225	9.71298	7.81501	10.2155	9.90452	12.441	9.87738	9.4594	10.6551	10.1314
tr|D3YTY6|D3YTY6_MOUSE	-0.374603	-0.532503	0.594377	0.999694	2.85408	2.91389	3.90751	3.06464	2.97136	3.82801	2.96321	3.15313	0	2.02627
sp|P83940|ELOC_MOUSE	0.192719	0.532369	0.59447	0.999694	8.56225	8.74168	7.81501	12.2586	8.91407	11.484	9.87738	12.6125	9.58963	9.11822
sp|P99028|QCR6_MOUSE	0.396156	0.531753	0.594897	0.999694	2.85408	0	1.95375	3.06464	2.97136	1.914	2.96321	2.10209	3.19654	4.05254
sp|Q8R242|DIAC_MOUSE	0.696328	0.530707	0.595622	0.999694	0	0	0	2.04309	2.97136	1.914	3.95095	0	2.13103	0
sp|Q7TQK4|EXOS3_MOUSE	0.693787	0.530597	0.595698	0.999694	0	0	1.95375	3.06464	0	2.87101	2.96321	0	2.13103	0
sp|P56394|COX17_MOUSE	-0.372859	-0.530038	0.596085	0.999694	3.80545	2.91389	2.93063	3.06464	2.97136	2.87101	2.96321	2.10209	0	4.05254
sp|P40142|TKT_MOUSE	-0.065374	-0.530014	0.596102	0.999694	90.3793	88.3881	85.9651	90.9177	88.1502	84.2162	97.786	76.7262	78.8481	85.1034
sp|Q9D7M1|GID8_MOUSE	-0.303182	-0.529858	0.596211	0.999694	5.70817	5.82779	5.86126	2.04309	2.97136	4.78501	3.95095	5.25522	2.13103	2.02627
sp|P27048|RSMB_MOUSE	0.851062	0.529518	0.596446	0.999694	2.85408	0	0	0	3.96181	0	3.95095	0	5.32757	3.03941
sp|Q3UEB3|PUF60_MOUSE	0.250806	0.528919	0.596861	0.999694	5.70817	6.79908	3.90751	5.10774	4.95226	7.65602	3.95095	10.5104	6.39309	3.03941
sp|Q9R059|FHL3_MOUSE	-0.241666	-0.528891	0.596881	0.999694	6.65953	4.85649	6.83813	8.17238	5.94271	5.74201	4.93869	6.30626	5.32757	5.06568
sp|P08030|APT_MOUSE	-0.193298	-0.528204	0.597358	0.999694	10.465	10.6843	10.7456	9.19393	9.90452	9.57002	9.87738	7.35731	8.52412	9.11822
sp|Q99KH8|STK24_MOUSE	-1.21025	-0.527909	0.597563	0.999694	2.85408	1.9426	0	0	0	1.914	0	0	0	0
sp|Q91W90|TXND5_MOUSE	-0.181348	-0.527354	0.597947	0.999694	10.465	10.6843	16.6069	9.19393	12.8759	12.441	8.88964	10.5104	11.7207	9.11822
sp|Q14CH1|MOCOS_MOUSE	0.237144	0.5269	0.598263	0.999694	6.65953	6.79908	4.88438	4.08619	5.94271	5.74201	6.91416	8.40835	5.32757	7.09195
sp|P01897|HA1L_MOUSE	0.180997	0.525985	0.598899	0.999694	9.51362	9.71298	9.76876	11.237	10.895	10.527	10.8651	11.5615	11.7207	13.1708
sp|P61804|DAD1_MOUSE	0.387192	0.525677	0.599113	0.999694	1.90272	1.9426	1.95375	3.06464	1.9809	4.78501	2.96321	2.10209	2.13103	2.02627
sp|Q9CYA0|CREL2_MOUSE	-1.64981	-0.52554	0.599208	0.999694	0	0	2.93063	0	0	0	0	0	0	0
sp|Q91YH5|ATLA3_MOUSE	-0.167065	-0.524546	0.599899	0.999694	16.1731	17.4834	12.6994	11.237	12.8759	16.269	12.8406	12.6125	12.7862	8.10509
sp|Q91W59|RBMS1_MOUSE	-0.895074	-0.52364	0.600529	0.999694	4.75681	6.79908	4.88438	0	0	3.82801	4.93869	0	0	0
sp|Q6R0H7|GNAS1_MOUSE	0.245269	0.523356	0.600727	0.999694	2.85408	4.85649	4.88438	7.15083	6.93316	6.69901	3.95095	6.30626	6.39309	8.10509
sp|O55098|STK10_MOUSE	-0.29797	-0.523121	0.60089	0.999694	5.70817	3.88519	6.83813	3.06464	2.97136	2.87101	1.97548	6.30626	3.19654	4.05254
sp|P62307|RUXF_MOUSE	0.239215	0.521958	0.6017	0.999694	3.80545	5.82779	4.88438	6.12928	6.93316	7.65602	4.93869	8.40835	5.32757	6.07881
sp|Q9D0B6|PBDC1_MOUSE	0.35373	0.521435	0.602064	0.999694	1.90272	1.9426	3.90751	2.04309	2.97136	1.914	2.96321	4.20418	4.26206	3.03941
sp|P61979|HNRPK_MOUSE	0.0843025	0.520884	0.602447	0.999694	41.8599	53.4214	51.7744	42.905	48.5321	49.7641	45.4359	51.5012	51.1447	54.7093
sp|Q91Z53|GRHPR_MOUSE	-0.775214	-0.520801	0.602505	0.999694	0	2.91389	1.95375	2.04309	0	0	1.97548	0	0	2.02627
sp|Q9CY57|CHTOP_MOUSE	0.367349	0.520344	0.602824	0.999694	2.85408	1.9426	1.95375	3.06464	1.9809	2.87101	2.96321	2.10209	2.13103	5.06568
sp|P46664|PURA2_MOUSE	0.172383	0.52033	0.602833	0.999694	12.3677	11.6556	11.7225	11.237	8.91407	10.527	11.8529	14.7146	12.7862	13.1708
sp|P62855|RS26_MOUSE	0.369737	0.520139	0.602967	0.999694	2.85408	0	2.93063	3.06464	2.97136	2.87101	2.96321	3.15313	3.19654	3.03941
sp|Q91VR2|ATPG_MOUSE	0.181714	0.519353	0.603515	0.999694	10.465	9.71298	10.7456	9.19393	9.90452	15.312	9.87738	9.4594	11.7207	10.1314
sp|Q3TLH4|PRC2C_MOUSE	0.176191	0.518657	0.604	0.999694	9.51362	11.6556	12.6994	9.19393	9.90452	11.484	13.8283	12.6125	10.6551	11.1445
sp|O35604|NPC1_MOUSE	0.234291	0.518111	0.604381	0.999694	7.61089	4.85649	4.88438	7.15083	3.96181	8.61302	5.92643	6.30626	7.4586	5.06568
sp|Q64373|B2CL1_MOUSE	0.351154	0.517607	0.604733	0.999694	2.85408	1.9426	1.95375	2.04309	3.96181	2.87101	1.97548	4.20418	3.19654	4.05254
sp|Q8CHW4|EI2BE_MOUSE	-0.779223	-0.517566	0.604761	0.999694	2.85408	0	1.95375	0	1.9809	1.914	1.97548	0	0	0
sp|Q60575|KIF1B_MOUSE	-1.61506	-0.51749	0.604814	0.999694	2.85408	0	0	0	0	0	0	0	0	0
sp|P60605|UB2G2_MOUSE	-1.61506	-0.51749	0.604814	0.999694	2.85408	0	0	0	0	0	0	0	0	0
sp|P05202|AATM_MOUSE	0.113691	0.517353	0.60491	0.999694	30.4436	25.2537	25.3988	24.5171	22.7804	30.6241	27.6567	26.2761	29.8344	24.3153
sp|Q61081|CDC37_MOUSE	-0.149014	-0.517183	0.605028	0.999694	14.2704	13.5982	18.5606	17.3663	20.7995	13.398	17.7793	15.7657	17.0482	12.1576
sp|Q9D0T1|NH2L1_MOUSE	-0.941715	-0.517052	0.60512	0.999694	1.90272	1.9426	0	0	1.9809	0	0	0	0	3.03941
sp|Q921F2|TADBP_MOUSE	0.172064	0.51654	0.605478	0.999694	11.4163	11.6556	10.7456	10.2155	10.895	13.398	12.8406	12.6125	12.7862	10.1314
sp|Q9CQU0|TXD12_MOUSE	-0.233039	-0.51443	0.606951	0.999694	6.65953	6.79908	8.79189	5.10774	5.94271	7.65602	5.92643	6.30626	4.26206	4.05254
sp|Q9CWK8|SNX2_MOUSE	0.0882727	0.514366	0.606996	0.999694	38.0545	46.6223	38.0982	40.8619	48.5321	42.1081	42.4727	44.1439	45.8171	50.6568
sp|Q8CIH5|PLCG2_MOUSE	-0.104894	-0.514357	0.607002	0.999694	35.2004	31.0815	34.1907	32.6895	30.704	26.7961	30.6199	40.9907	25.5723	28.3678
sp|P70303|PYRG2_MOUSE	-0.274339	-0.513391	0.607678	0.999694	5.70817	3.88519	4.88438	4.08619	5.94271	5.74201	3.95095	4.20418	4.26206	2.02627
sp|Q7TPD0|INT3_MOUSE	-1.01116	-0.512953	0.607984	0.999694	0	0	1.95375	0	3.96181	2.87101	0	0	0	0
tr|D3Z2H9|D3Z2H9_MOUSE	0.095967	0.512756	0.608122	0.999694	33.2977	33.9954	35.1675	36.7757	35.6563	36.3661	40.4972	34.6845	39.424	35.4598
sp|Q99LR1|ABD12_MOUSE	0.120942	0.512509	0.608294	0.999694	22.8327	21.3685	17.5838	25.5387	25.7517	22.968	27.6567	19.9698	26.6379	25.3284
sp|Q9CZM2|RL15_MOUSE	0.168178	0.511929	0.608701	0.999694	9.51362	11.6556	10.7456	13.2801	11.8854	10.527	13.8283	13.6636	13.8517	12.1576
sp|Q62193|RFA2_MOUSE	0.352301	0.51086	0.609449	0.999694	2.85408	0	2.93063	3.06464	3.96181	1.914	2.96321	4.20418	4.26206	3.03941
sp|O08807|PRDX4_MOUSE	0.114284	0.510856	0.609452	0.999694	19.0272	24.2824	26.3757	25.5387	33.6754	22.011	26.6689	29.4292	31.9654	29.3809
sp|Q9R112|SQRD_MOUSE	-0.155296	-0.509326	0.610524	0.999694	15.2218	13.5982	14.6531	15.3232	15.8472	12.441	16.7915	11.5615	14.9172	11.1445
sp|Q91VK1|BZW2_MOUSE	-0.753149	-0.509199	0.610613	0.999694	1.90272	0	1.95375	3.06464	0	0	1.97548	0	2.13103	0
sp|Q9JK48|SHLB1_MOUSE	-0.235821	-0.508512	0.611094	0.999694	10.465	4.85649	6.83813	5.10774	4.95226	5.74201	3.95095	5.25522	7.4586	5.06568
sp|P29351|PTN6_MOUSE	-0.077398	-0.508292	0.611249	0.999694	56.1303	49.5362	60.5663	59.2498	57.4462	56.4631	50.3746	50.4501	56.4723	53.6962
sp|Q9CR16|PPID_MOUSE	0.231002	0.507831	0.611572	0.999694	2.85408	5.82779	5.86126	6.12928	7.92361	5.74201	9.87738	6.30626	5.32757	6.07881
sp|Q9WV80|SNX1_MOUSE	0.12891	0.507023	0.612139	0.999694	21.8813	23.3111	15.63	19.4094	19.809	24.8821	22.718	13.6636	21.3103	26.3415
sp|Q6PDI5|ECM29_MOUSE	-0.15439	-0.506996	0.612158	0.999694	15.2218	14.5695	16.6069	13.2801	14.8568	14.355	10.8651	15.7657	11.7207	14.1839
tr|E9QAY5|E9QAY5_MOUSE	0.330367	0.506947	0.612192	0.999694	2.85408	2.91389	2.93063	2.04309	2.97136	2.87101	2.96321	3.15313	3.19654	5.06568
sp|P53702|CCHL_MOUSE	-0.338309	-0.505862	0.612954	0.999694	3.80545	3.88519	1.95375	3.06464	3.96181	1.914	2.96321	2.10209	2.13103	4.05254
sp|Q62093|SRSF2_MOUSE	0.162792	0.505274	0.613366	0.999694	10.465	10.6843	11.7225	12.2586	14.8568	11.484	13.8283	16.8167	12.7862	12.1576
sp|P35550|FBRL_MOUSE	0.346412	0.504214	0.614111	0.999694	2.85408	2.91389	0	4.08619	2.97136	2.87101	2.96321	3.15313	3.19654	4.05254
sp|P60710|ACTB_MOUSE	0.0371768	0.503733	0.614449	0.999694	968.486	930.503	1073.59	1098.16	974.604	905.324	1067.74	1054.2	1147.56	992.873
sp|Q9WTX5|SKP1_MOUSE	-0.180302	-0.502955	0.614996	0.999694	8.56225	9.71298	10.7456	13.2801	11.8854	11.484	6.91416	10.5104	9.58963	9.11822
sp|Q8VCI5|PEX19_MOUSE	-0.222851	-0.502473	0.615335	0.999694	7.61089	5.82779	6.83813	6.12928	7.92361	4.78501	7.9019	5.25522	5.32757	6.07881
sp|P59326|YTHD1_MOUSE	0.217248	0.501951	0.615702	0.999694	5.70817	5.82779	8.79189	5.10774	5.94271	9.57002	6.91416	8.40835	6.39309	5.06568
sp|Q793I8|TIFA_MOUSE	0.410762	0.501542	0.61599	0.999694	5.70817	0	1.95375	3.06464	0	2.87101	1.97548	6.30626	3.19654	0
sp|P15864|H12_MOUSE	0.161606	0.500547	0.61669	0.999694	10.465	13.5982	8.79189	14.3017	12.8759	12.441	11.8529	12.6125	13.8517	16.2102
sp|Q9EQ20|MMSA_MOUSE	-0.738416	-0.49953	0.617406	0.999694	2.85408	0	0	2.04309	1.9809	0	0	0	2.13103	2.02627
sp|P62962|PROF1_MOUSE	-0.0830784	-0.499353	0.617531	0.999694	43.7626	42.7371	46.8901	55.1636	49.5226	43.0651	45.4359	43.0928	47.9482	44.578
sp|Q9CX56|PSMD8_MOUSE	0.208722	0.499351	0.617532	0.999694	6.65953	5.82779	7.81501	6.12928	6.93316	8.61302	6.91416	9.4594	6.39309	7.09195
sp|P62320|SMD3_MOUSE	0.209172	0.498468	0.618154	0.999694	5.70817	7.77038	4.88438	9.19393	5.94271	6.69901	7.9019	7.35731	9.58963	7.09195
sp|P36423|THAS_MOUSE	0.216514	0.498309	0.618267	0.999694	5.70817	8.74168	3.90751	6.12928	6.93316	7.65602	6.91416	8.40835	4.26206	9.11822
sp|P53026|RL10A_MOUSE	0.155337	0.49761	0.618759	0.999694	11.4163	13.5982	12.6994	11.237	14.8568	14.355	12.8406	16.8167	11.7207	15.197
sp|Q9WVL3|S12A7_MOUSE	-0.336277	-0.497435	0.618882	0.999694	5.70817	1.9426	2.93063	2.04309	3.96181	3.82801	1.97548	2.10209	3.19654	2.02627
sp|Q91WV0|NC2B_MOUSE	0.327106	0.497105	0.619115	0.999694	2.85408	2.91389	1.95375	2.04309	3.96181	3.82801	4.93869	2.10209	4.26206	2.02627
sp|P16460|ASSY_MOUSE	-0.144522	-0.496712	0.619392	0.999694	18.0759	11.6556	19.5375	19.4094	16.8377	16.269	9.87738	21.0209	17.0482	13.1708
sp|P97770|THUM3_MOUSE	-0.729633	-0.496622	0.619456	0.999694	1.90272	0	0	2.04309	2.97136	0	0	2.10209	2.13103	0
sp|Q91WQ3|SYYC_MOUSE	0.156969	0.495346	0.620356	0.999694	13.3191	13.5982	10.7456	11.237	13.8663	11.484	17.7793	10.5104	13.8517	16.2102
sp|P97465|DOK1_MOUSE	-0.195037	-0.495146	0.620497	0.999694	7.61089	9.71298	7.81501	8.17238	10.895	5.74201	7.9019	8.40835	6.39309	10.1314
sp|Q60591|NFAC2_MOUSE	-0.787197	-0.494253	0.621127	0.999694	1.90272	0	0	5.10774	0	1.914	0	2.10209	0	0
tr|E9PWZ3|E9PWZ3_MOUSE	0.31087	0.49421	0.621158	0.999694	2.85408	3.88519	1.95375	3.06464	2.97136	3.82801	3.95095	4.20418	3.19654	3.03941
tr|A0A0G2JEA5|A0A0G2JEA5_MOUSE	-0.17848	-0.493653	0.621551	0.999694	14.2704	7.77038	9.76876	12.2586	9.90452	11.484	9.87738	9.4594	10.6551	6.07881
tr|Q8K094|Q8K094_MOUSE	-0.657193	-0.493307	0.621796	0.999694	0	1.9426	3.90751	0	1.9809	1.914	2.96321	0	0	0
sp|O08749|DLDH_MOUSE	0.117152	0.493237	0.621845	0.999694	24.7354	21.3685	20.5144	24.5171	22.7804	33.4951	26.6689	21.0209	20.2448	21.2759
sp|Q7TMK9|HNRPQ_MOUSE	-0.113427	-0.492926	0.622065	0.999694	24.7354	31.0815	28.3294	23.4956	21.7899	28.7101	21.7302	26.2761	22.3758	20.2627
sp|Q9R1P1|PSB3_MOUSE	0.322937	0.492457	0.622397	0.999694	1.90272	2.91389	1.95375	4.08619	2.97136	2.87101	4.93869	3.15313	2.13103	4.05254
sp|Q8K1M6|DNM1L_MOUSE	-0.135511	-0.492232	0.622556	0.999694	18.0759	18.4547	15.63	17.3663	20.7995	16.269	15.8038	13.6636	17.0482	19.2496
sp|Q8BMG7|RBGPR_MOUSE	-0.216411	-0.492061	0.622676	0.999694	3.80545	6.79908	6.83813	9.19393	8.91407	5.74201	5.92643	7.35731	6.39309	5.06568
sp|Q9EQ06|DHB11_MOUSE	-0.201912	-0.491984	0.622731	0.999694	10.465	11.6556	6.83813	5.10774	8.91407	12.441	3.95095	6.30626	7.4586	7.09195
sp|Q9ESW8|PGPI_MOUSE	0.309282	0.491725	0.622914	0.999694	2.85408	2.91389	1.95375	4.08619	2.97136	3.82801	3.95095	4.20418	3.19654	3.03941
sp|Q8CI04|COG3_MOUSE	-0.492354	-0.490549	0.623745	0.999694	1.90272	1.9426	1.95375	2.04309	1.9809	4.78501	0	0	0	2.02627
sp|O35704|SPTC1_MOUSE	0.310665	0.489604	0.624414	0.999694	2.85408	1.9426	3.90751	2.04309	3.96181	2.87101	4.93869	4.20418	2.13103	4.05254
sp|Q99PG2|OGFR_MOUSE	0.140437	0.48913	0.62475	0.999694	15.2218	14.5695	15.63	12.2586	18.8186	13.398	17.7793	21.0209	15.9827	16.2102
sp|Q9JKC8|AP3M1_MOUSE	0.199843	0.489114	0.624761	0.999694	7.61089	7.77038	4.88438	7.15083	7.92361	7.65602	9.87738	6.30626	8.52412	8.10509
sp|Q922Y1|UBXN1_MOUSE	-0.194522	-0.488811	0.624976	0.999694	9.51362	9.71298	10.7456	4.08619	9.90452	9.57002	7.9019	7.35731	7.4586	6.07881
sp|P14148|RL7_MOUSE	-0.115943	-0.488718	0.625041	0.999694	22.8327	21.3685	26.3757	25.5387	22.7804	21.054	23.7057	22.0719	21.3103	21.2759
sp|Q8CAA7|PGM2L_MOUSE	-0.335029	-0.488335	0.625313	0.999694	3.80545	1.9426	2.93063	5.10774	2.97136	0	4.93869	3.15313	3.19654	2.02627
sp|P09041|PGK2_MOUSE	-0.124256	-0.487419	0.625961	0.999694	20.93	21.3685	19.5375	21.4525	20.7995	16.269	19.7548	16.8167	20.2448	22.289
sp|P68254|1433T_MOUSE	0.146804	0.487225	0.626099	0.999694	10.465	16.5121	13.6763	15.3232	12.8759	14.355	16.7915	15.7657	13.8517	15.197
sp|P47740|AL3A2_MOUSE	0.300273	0.48713	0.626166	0.999694	2.85408	1.9426	2.93063	4.08619	3.96181	2.87101	1.97548	3.15313	6.39309	5.06568
tr|Q3UDF0|Q3UDF0_MOUSE	0.297749	0.486389	0.626691	0.999694	1.90272	3.88519	4.88438	3.06464	1.9809	3.82801	2.96321	4.20418	4.26206	4.05254
sp|Q8BX70|VP13C_MOUSE	-0.206453	-0.486351	0.626718	0.999694	9.51362	7.77038	10.7456	8.17238	5.94271	11.484	2.96321	12.6125	6.39309	3.03941
sp|P47753|CAZA1_MOUSE	-0.102637	-0.486083	0.626908	0.999694	30.4436	29.1389	30.2832	29.6249	28.7231	29.6671	28.6444	28.3782	27.7034	23.3021
sp|Q9Z0S1|BPNT1_MOUSE	-0.246462	-0.485425	0.627375	0.999694	6.65953	4.85649	3.90751	5.10774	5.94271	3.82801	4.93869	5.25522	3.19654	5.06568
sp|Q6ZQI3|MLEC_MOUSE	0.193355	0.484853	0.627781	0.999694	11.4163	6.79908	7.81501	5.10774	6.93316	9.57002	7.9019	10.5104	9.58963	6.07881
tr|E9PY39|E9PY39_MOUSE	-0.188789	-0.484368	0.628125	0.999694	9.51362	5.82779	9.76876	12.2586	8.91407	9.57002	8.88964	9.4594	4.26206	8.10509
sp|Q8BT60|CPNE3_MOUSE	0.142512	0.484273	0.628192	0.999694	14.2704	16.5121	10.7456	16.3448	14.8568	15.312	15.8038	12.6125	18.1137	18.2364
sp|Q9DCT2|NDUS3_MOUSE	-0.245779	-0.48395	0.628421	0.999694	4.75681	5.82779	3.90751	7.15083	4.95226	3.82801	3.95095	4.20418	6.39309	4.05254
sp|Q9Z2V5|HDAC6_MOUSE	-0.476865	-0.483546	0.628708	0.999694	1.90272	2.91389	1.95375	3.06464	0	1.914	2.96321	2.10209	0	0
sp|Q9D6J6|NDUV2_MOUSE	-0.245195	-0.483484	0.628752	0.999694	4.75681	5.82779	4.88438	5.10774	5.94271	3.82801	3.95095	3.15313	6.39309	5.06568
sp|Q63829|COMD3_MOUSE	-0.310444	-0.483396	0.628814	0.999694	4.75681	2.91389	3.90751	3.06464	2.97136	2.87101	1.97548	3.15313	3.19654	3.03941
sp|Q8C6I2|SDHF2_MOUSE	0.296221	0.481542	0.630131	0.999694	3.80545	1.9426	2.93063	5.10774	1.9809	2.87101	4.93869	5.25522	3.19654	3.03941
sp|O35969|GAMT_MOUSE	0.358401	0.481341	0.630274	0.999694	0	3.88519	1.95375	3.06464	2.97136	2.87101	5.92643	0	3.19654	3.03941
sp|Q8R1S4|MTSS1_MOUSE	0.285514	0.480947	0.630554	0.999694	3.80545	2.91389	1.95375	4.08619	3.96181	3.82801	2.96321	3.15313	6.39309	4.05254
sp|Q62203|SF3A2_MOUSE	0.283808	0.480372	0.630963	0.999694	2.85408	2.91389	2.93063	5.10774	2.97136	2.87101	3.95095	5.25522	4.26206	4.05254
sp|Q61879|MYH10_MOUSE	0.127685	0.480236	0.63106	0.999694	15.2218	17.4834	19.5375	18.3879	16.8377	18.183	18.767	19.9698	20.2448	18.2364
sp|Q9Z2U0|PSA7_MOUSE	0.189252	0.479925	0.631281	0.999694	7.61089	6.79908	6.83813	8.17238	8.91407	8.61302	7.9019	6.30626	10.6551	10.1314
sp|Q8K1A6|C2D1A_MOUSE	-0.622086	-0.479637	0.631485	0.999694	0	0	1.95375	3.06464	2.97136	0	0	0	3.19654	2.02627
sp|P97494|GSH1_MOUSE	-0.20941	-0.479476	0.6316	0.999694	3.80545	10.6843	7.81501	8.17238	5.94271	7.65602	5.92643	7.35731	5.32757	5.06568
sp|B2RXC1|TPC11_MOUSE	1.00812	0.47939	0.631661	0.999694	0	1.9426	0	0	2.97136	4.78501	0	0	0	5.06568
sp|P29341|PABP1_MOUSE	0.0846095	0.478625	0.632206	0.999694	38.0545	39.8232	41.0288	36.7757	40.6085	43.0651	38.5218	40.9907	44.7516	40.5254
sp|Q9QZE7|TSNAX_MOUSE	0.298871	0.478513	0.632285	0.999694	3.80545	3.88519	2.93063	0	4.95226	3.82801	3.95095	3.15313	3.19654	5.06568
sp|Q64012|RALY_MOUSE	0.188331	0.47807	0.632601	0.999694	6.65953	5.82779	8.79189	8.17238	8.91407	7.65602	9.87738	9.4594	7.4586	9.11822
sp|Q8BYI6|PCAT2_MOUSE	-0.170116	-0.478054	0.632611	0.999694	14.2704	8.74168	8.79189	12.2586	11.8854	13.398	6.91416	10.5104	10.6551	8.10509
tr|E9Q5C9|E9Q5C9_MOUSE	-0.452897	-0.477386	0.633088	0.999694	1.90272	1.9426	1.95375	2.04309	1.9809	0	1.97548	3.15313	2.13103	0
sp|Q9D8Y7|TP8L2_MOUSE	0.188603	0.476933	0.63341	0.999694	8.56225	6.79908	6.83813	7.15083	8.91407	10.527	8.88964	6.30626	10.6551	7.09195
sp|Q62186|SSRD_MOUSE	0.181378	0.476408	0.633784	0.999694	8.56225	6.79908	8.79189	9.19393	7.92361	8.61302	8.88964	9.4594	11.7207	8.10509
sp|Q8R5A3|AB1IP_MOUSE	-0.165848	-0.476398	0.633791	0.999694	10.465	10.6843	11.7225	11.237	12.8759	8.61302	10.8651	12.6125	7.4586	11.1445
sp|Q3UM29|COG7_MOUSE	-0.412975	-0.47635	0.633825	0.999694	2.85408	1.9426	1.95375	2.04309	1.9809	1.914	1.97548	0	2.13103	2.02627
sp|Q91WT8|RBM47_MOUSE	0.182652	0.476149	0.633969	0.999694	10.465	7.77038	8.79189	6.12928	7.92361	9.57002	9.87738	10.5104	10.6551	6.07881
sp|P62743|AP2S1_MOUSE	-0.631179	-0.475798	0.634219	0.999694	3.80545	0	1.95375	2.04309	0	2.87101	0	0	2.13103	0
sp|Q3UW53|NIBAN_MOUSE	0.106463	0.474454	0.635176	0.999694	22.8327	24.2824	24.4219	26.5602	25.7517	22.968	24.6934	30.4803	30.8999	24.3153
sp|Q5SQX6|CYFP2_MOUSE	-0.138056	-0.473844	0.635611	0.999694	18.0759	17.4834	14.6531	14.3017	15.8472	14.355	15.8038	14.7146	14.9172	13.1708
sp|Q8BH86|CN159_MOUSE	0.186492	0.473732	0.635691	0.999694	11.4163	5.82779	6.83813	7.15083	7.92361	10.527	8.88964	6.30626	10.6551	8.10509
sp|Q99LB6|MAT2B_MOUSE	0.271542	0.473116	0.63613	0.999694	2.85408	4.85649	2.93063	4.08619	2.97136	4.78501	2.96321	4.20418	5.32757	4.05254
sp|P27546|MAP4_MOUSE	-0.0894632	-0.473057	0.636172	0.999694	39.9572	35.938	37.1213	33.7111	35.6563	35.4091	33.5831	33.6334	33.031	35.4598
tr|A0A140T8K2|A0A140T8K2_MOUSE	-0.292226	-0.472736	0.636401	0.999694	3.80545	3.88519	2.93063	4.08619	3.96181	2.87101	2.96321	3.15313	3.19654	3.03941
sp|Q99K48|NONO_MOUSE	0.117268	0.472223	0.636768	0.999694	20.93	17.4834	25.3988	18.3879	19.809	23.9251	18.767	25.2251	22.3758	20.2627
sp|Q62523|ZYX_MOUSE	0.185689	0.471675	0.637159	0.999694	6.65953	7.77038	7.81501	10.2155	6.93316	10.527	7.9019	9.4594	11.7207	5.06568
sp|Q8BKX1|BAIP2_MOUSE	0.315096	0.471294	0.637431	0.999694	4.75681	0	2.93063	4.08619	2.97136	4.78501	0	5.25522	4.26206	4.05254
sp|Q80TL7|MON2_MOUSE	-0.407697	-0.471221	0.637483	0.999694	1.90272	1.9426	1.95375	2.04309	2.97136	1.914	0	2.10209	2.13103	2.02627
sp|O88844|IDHC_MOUSE	-0.0896312	-0.470921	0.637697	0.999694	42.8113	37.8806	31.26	36.7757	34.6658	38.2801	34.5708	31.5313	31.9654	35.4598
sp|Q8R5J9|PRAF3_MOUSE	-0.311924	-0.470847	0.63775	0.999694	2.85408	1.9426	4.88438	5.10774	2.97136	2.87101	2.96321	3.15313	5.32757	0
sp|Q9CPW4|ARPC5_MOUSE	0.1366	0.470624	0.637909	0.999694	16.1731	15.5408	13.6763	16.3448	13.8663	17.226	18.767	11.5615	13.8517	21.2759
sp|P80314|TCPB_MOUSE	-0.0894615	-0.470448	0.638035	0.999694	37.1031	38.8519	40.0519	37.7973	30.704	38.2801	33.5831	30.4803	30.8999	39.5123
sp|Q9D5V5|CUL5_MOUSE	-0.310807	-0.470142	0.638254	0.999694	2.85408	1.9426	3.90751	5.10774	3.96181	0	3.95095	2.10209	4.26206	4.05254
sp|Q9ESP1|SDF2L_MOUSE	0.173596	0.469737	0.638543	0.999694	10.465	7.77038	8.79189	9.19393	7.92361	7.65602	10.8651	10.5104	10.6551	10.1314
sp|Q60605|MYL6_MOUSE	-0.110262	-0.469658	0.6386	0.999694	23.784	25.2537	26.3757	23.4956	22.7804	20.097	25.6812	24.174	23.4413	19.2496
sp|Q9R0P6|SC11A_MOUSE	-0.292685	-0.469516	0.638701	0.999694	3.80545	3.88519	4.88438	3.06464	2.97136	3.82801	2.96321	4.20418	2.13103	2.02627
sp|O35682|MYADM_MOUSE	0.271317	0.469463	0.638739	0.999694	3.80545	1.9426	4.88438	3.06464	3.96181	3.82801	5.92643	3.15313	5.32757	3.03941
sp|P23591|FCL_MOUSE	0.268732	0.46927	0.638877	0.999694	3.80545	2.91389	2.93063	4.08619	3.96181	4.78501	3.95095	3.15313	4.26206	5.06568
sp|Q61792|LASP1_MOUSE	-0.102552	-0.468983	0.639082	0.999694	26.6381	31.0815	25.3988	28.6033	27.7326	25.8391	29.6321	23.123	23.4413	27.3547
sp|Q8R361|RFIP5_MOUSE	0.328229	0.468843	0.639182	0.999694	5.70817	1.9426	0	3.06464	2.97136	2.87101	4.93869	0	4.26206	5.06568
sp|Q9DB29|IAH1_MOUSE	-0.418392	-0.468764	0.639239	0.999694	1.90272	1.9426	2.93063	4.08619	0	1.914	1.97548	0	2.13103	2.02627
sp|Q8K1I7|WIPF1_MOUSE	0.268922	0.468335	0.639545	0.999694	2.85408	1.9426	3.90751	5.10774	3.96181	3.82801	3.95095	4.20418	4.26206	5.06568
sp|Q7TMQ7|WDR91_MOUSE	-0.207363	-0.467722	0.639984	0.999694	12.3677	6.79908	6.83813	5.10774	4.95226	8.61302	6.91416	3.15313	5.32757	7.09195
sp|Q91YE6|IPO9_MOUSE	0.174332	0.466231	0.64105	0.999694	7.61089	8.74168	9.76876	8.17238	8.91407	10.527	7.9019	12.6125	8.52412	9.11822
sp|Q3TDQ1|STT3B_MOUSE	0.269043	0.466197	0.641075	0.999694	1.90272	3.88519	3.90751	4.08619	3.96181	4.78501	4.93869	4.20418	5.32757	2.02627
sp|Q9QXW9|LAT2_MOUSE	0.26035	0.465838	0.641331	0.999694	4.75681	2.91389	3.90751	3.06464	3.96181	5.74201	3.95095	5.25522	4.26206	3.03941
sp|Q9Z2I8|SUCB2_MOUSE	0.252145	0.465632	0.641479	0.999694	3.80545	3.88519	3.90751	4.08619	3.96181	3.82801	3.95095	6.30626	4.26206	5.06568
sp|Q8C854|MYEF2_MOUSE	0.260244	0.465359	0.641675	0.999694	1.90272	3.88519	3.90751	4.08619	4.95226	3.82801	3.95095	6.30626	4.26206	4.05254
sp|Q3TW96|UAP1L_MOUSE	-0.0772974	-0.464793	0.642079	0.999694	46.6167	43.7084	48.8438	46.9912	48.5321	43.0651	42.4727	42.0418	46.8826	47.6174
sp|P47811|MK14_MOUSE	-0.16096	-0.464546	0.642257	0.999694	13.3191	7.77038	13.6763	11.237	11.8854	9.57002	10.8651	8.40835	11.7207	11.1445
sp|P60122|RUVB1_MOUSE	0.167121	0.463538	0.642979	0.999694	11.4163	9.71298	7.81501	9.19393	8.91407	9.57002	8.88964	9.4594	13.8517	11.1445
sp|Q60739|BAG1_MOUSE	-0.748908	-0.463446	0.643045	0.999694	4.75681	0	0	0	1.9809	0	1.97548	0	0	2.02627
sp|P10833|RRAS_MOUSE	-0.291063	-0.463339	0.643122	0.999694	5.70817	3.88519	3.90751	2.04309	2.97136	3.82801	3.95095	2.10209	3.19654	2.02627
sp|Q9CPR4|RL17_MOUSE	0.170656	0.46303	0.643343	0.999694	8.56225	8.74168	8.79189	9.19393	8.91407	10.527	9.87738	11.5615	8.52412	9.11822
sp|Q8CIE6|COPA_MOUSE	-0.0828877	-0.462561	0.643679	0.999694	42.8113	39.8232	40.0519	40.8619	38.6276	38.2801	35.5586	40.9907	37.293	38.4992
sp|P54071|IDHP_MOUSE	0.11562	0.461209	0.644648	0.999694	15.2218	25.2537	17.5838	23.4956	19.809	23.9251	20.7425	22.0719	23.4413	19.2496
sp|O09159|MA2B1_MOUSE	0.134824	0.461189	0.644663	0.999694	16.1731	21.3685	14.6531	15.3232	10.895	24.8821	12.8406	14.7146	19.1793	14.1839
sp|P43276|H15_MOUSE	0.167749	0.461139	0.644699	0.999694	9.51362	10.6843	7.81501	9.19393	8.91407	8.61302	9.87738	8.40835	11.7207	13.1708
sp|Q3TDN2|FAF2_MOUSE	0.257393	0.460549	0.645122	0.999694	2.85408	4.85649	2.93063	4.08619	3.96181	4.78501	5.92643	4.20418	4.26206	3.03941
sp|Q9R0C8|VAV3_MOUSE	-0.456198	-0.460028	0.645496	0.999694	3.80545	1.9426	1.95375	0	1.9809	1.914	0	0	2.13103	3.03941
sp|Q9JII6|AK1A1_MOUSE	0.0843925	0.459117	0.64615	0.999694	33.2977	39.8232	36.1444	35.7542	41.599	40.1941	41.485	32.5824	36.2275	46.6042
sp|Q8BZW8|NHLC2_MOUSE	-0.420109	-0.458786	0.646388	0.999694	0	2.91389	2.93063	2.04309	2.97136	2.87101	0	3.15313	0	2.02627
sp|Q80YR5|SAFB2_MOUSE	0.265273	0.458627	0.646502	0.999694	2.85408	3.88519	1.95375	5.10774	3.96181	4.78501	4.93869	2.10209	4.26206	5.06568
sp|Q9QZ06|TOLIP_MOUSE	0.252602	0.458316	0.646725	0.999694	5.70817	1.9426	4.88438	3.06464	3.96181	4.78501	5.92643	5.25522	5.32757	2.02627
sp|P63328|PP2BA_MOUSE	0.246701	0.458202	0.646807	0.999694	4.75681	3.88519	2.93063	4.08619	4.95226	1.914	3.95095	4.20418	6.39309	8.10509
sp|O55131|SEPT7_MOUSE	-0.130174	-0.457275	0.647474	0.999694	14.2704	16.5121	20.5144	15.3232	17.8281	15.312	14.8161	14.7146	14.9172	17.2233
sp|P70315|WASP_MOUSE	0.172102	0.456399	0.648103	0.999694	5.70817	10.6843	5.86126	10.2155	10.895	9.57002	8.88964	9.4594	9.58963	11.1445
sp|Q9DB77|QCR2_MOUSE	-0.121118	-0.456324	0.648157	0.999694	21.8813	19.426	19.5375	17.3663	19.809	22.968	14.8161	17.8678	13.8517	20.2627
sp|Q9DBS5|KLC4_MOUSE	-0.427679	-0.455982	0.648403	0.999694	4.75681	0	1.95375	2.04309	1.9809	3.82801	1.97548	0	0	2.02627
sp|Q9JKW0|AR6P1_MOUSE	0.264549	0.455827	0.648515	0.999694	2.85408	3.88519	1.95375	5.10774	3.96181	5.74201	2.96321	3.15313	3.19654	6.07881
sp|P11152|LIPL_MOUSE	0.257376	0.455699	0.648607	0.999694	4.75681	4.85649	3.90751	3.06464	1.9809	6.69901	4.93869	4.20418	3.19654	3.03941
sp|Q9DCR2|AP3S1_MOUSE	-0.221738	-0.455261	0.648921	0.999694	7.61089	5.82779	4.88438	5.10774	4.95226	3.82801	4.93869	4.20418	5.32757	6.07881
sp|Q9CQQ8|LSM7_MOUSE	-0.889909	-0.45509	0.649044	0.999694	3.80545	0	1.95375	0	0	0	0	3.15313	0	0
sp|P01896|HA1Z_MOUSE	-0.538576	-0.455055	0.649069	0.999694	2.85408	0	2.93063	0	2.97136	0	2.96321	0	0	3.03941
sp|Q6P9J9|ANO6_MOUSE	-0.27302	-0.454883	0.649193	0.999694	3.80545	3.88519	3.90751	4.08619	3.96181	3.82801	2.96321	3.15313	4.26206	2.02627
sp|O35375|NRP2_MOUSE	-0.25332	-0.454637	0.64937	0.999694	3.80545	8.74168	9.76876	0	2.97136	4.78501	3.95095	5.25522	4.26206	3.03941
sp|Q9CQI3|GMFB_MOUSE	0.234841	0.45458	0.649411	0.999694	3.80545	4.85649	3.90751	4.08619	4.95226	3.82801	5.92643	6.30626	5.32757	4.05254
sp|P23780|BGAL_MOUSE	0.169018	0.454544	0.649438	0.999694	12.3677	10.6843	7.81501	6.12928	7.92361	13.398	9.87738	10.5104	8.52412	8.10509
sp|P80315|TCPD_MOUSE	-0.0895	-0.454333	0.649589	0.999694	34.249	30.1102	40.0519	35.7542	31.6945	32.5381	31.6076	37.8376	30.8999	28.3678
sp|Q68FD5|CLH1_MOUSE	0.0399803	0.454267	0.649637	0.999694	194.078	201.059	180.722	205.331	204.033	217.239	199.523	192.341	194.989	205.667
sp|Q61024|ASNS_MOUSE	-0.200304	-0.453695	0.650048	0.999694	4.75681	13.5982	7.81501	4.08619	6.93316	5.74201	9.87738	6.30626	4.26206	6.07881
sp|Q9QZE5|COPG1_MOUSE	-0.102649	-0.452839	0.650665	0.999694	24.7354	25.2537	22.4682	29.6249	27.7326	25.8391	23.7057	24.174	22.3758	24.3153
sp|P08226|APOE_MOUSE	-0.229395	-0.452764	0.650719	0.999694	7.61089	7.77038	4.88438	4.08619	3.96181	8.61302	6.91416	2.10209	4.26206	2.02627
sp|Q3UYH7|ARBK2_MOUSE	-0.597347	-0.452736	0.650739	0.999694	3.80545	0	1.95375	0	1.9809	0	1.97548	0	3.19654	0
tr|A0A140T8V5|A0A140T8V5_MOUSE	0.104182	0.452633	0.650813	0.999694	19.0272	28.1676	23.445	21.4525	31.6945	25.8391	24.6934	33.6334	20.2448	28.3678
sp|Q8VEH6|CBWD1_MOUSE	1.20338	0.451401	0.6517	0.999694	0	0	0	0	0	1.914	0	0	0	0
sp|Q8VI36|PAXI_MOUSE	-0.186572	-0.450778	0.65215	0.999694	6.65953	8.74168	5.86126	10.2155	7.92361	6.69901	5.92643	7.35731	7.4586	7.09195
tr|E9Q7G0|E9Q7G0_MOUSE	0.161196	0.450765	0.652159	0.999694	14.2704	8.74168	8.79189	9.19393	7.92361	12.441	8.88964	8.40835	12.7862	12.1576
sp|Q9CWZ3|RBM8A_MOUSE	-0.272758	-0.449908	0.652777	0.999694	2.85408	4.85649	3.90751	3.06464	4.95226	2.87101	1.97548	4.20418	2.13103	5.06568
sp|Q9QUH0|GLRX1_MOUSE	-0.18575	-0.4498	0.652854	0.999694	8.56225	6.79908	6.83813	7.15083	9.90452	6.69901	6.91416	7.35731	6.39309	7.09195
sp|P26039|TLN1_MOUSE	-0.0389798	-0.4498	0.652854	0.999694	215.008	203.001	233.473	210.439	212.947	190.443	210.388	215.464	204.579	223.903
sp|Q91YR1|TWF1_MOUSE	-0.154081	-0.449251	0.653251	0.999694	16.1731	11.6556	7.81501	13.2801	11.8854	14.355	11.8529	7.35731	9.58963	11.1445
sp|P53994|RAB2A_MOUSE	0.161766	0.447798	0.654299	0.999694	8.56225	9.71298	10.7456	7.15083	10.895	12.441	10.8651	10.5104	7.4586	11.1445
sp|Q01405|SC23A_MOUSE	-0.18642	-0.447769	0.65432	0.999694	9.51362	7.77038	7.81501	6.12928	7.92361	8.61302	4.93869	6.30626	5.32757	9.11822
sp|Q02105|C1QC_MOUSE	0.232165	0.447077	0.654819	0.999694	5.70817	4.85649	2.93063	5.10774	2.97136	5.74201	5.92643	4.20418	5.32757	4.05254
sp|Q8K400|STXB5_MOUSE	-0.374684	-0.446897	0.654949	0.999694	2.85408	2.91389	0	3.06464	2.97136	2.87101	1.97548	0	2.13103	2.02627
sp|Q8C0I1|ADAS_MOUSE	-0.185011	-0.446808	0.655014	0.999694	7.61089	7.77038	7.81501	8.17238	7.92361	6.69901	7.9019	7.35731	8.52412	4.05254
sp|Q9CZ30|OLA1_MOUSE	-0.149696	-0.446513	0.655227	0.999694	11.4163	13.5982	10.7456	12.2586	12.8759	9.57002	9.87738	12.6125	10.6551	12.1576
sp|Q64704|STX3_MOUSE	-0.528975	-0.446471	0.655257	0.999694	2.85408	2.91389	2.93063	0	0	2.87101	0	3.15313	0	0
sp|Q9CQQ7|AT5F1_MOUSE	0.163536	0.44626	0.655409	0.999694	9.51362	7.77038	9.76876	10.2155	8.91407	14.355	6.91416	10.5104	8.52412	11.1445
sp|Q9QXY6|EHD3_MOUSE	-0.184089	-0.445596	0.655889	0.999694	7.61089	5.82779	10.7456	9.19393	6.93316	8.61302	8.88964	4.20418	6.39309	7.09195
sp|O35955|PSB10_MOUSE	-0.182702	-0.445506	0.655954	0.999694	5.70817	9.71298	7.81501	8.17238	8.91407	7.65602	6.91416	6.30626	5.32757	9.11822
sp|Q9DBC3|CMTR1_MOUSE	1.20338	0.445107	0.656242	0.999694	0	0	0	0	0	0	1.97548	0	0	0
sp|Q8CG50|RAB43_MOUSE	1.20338	0.445107	0.656242	0.999694	0	0	0	0	0	0	1.97548	0	0	0
sp|Q9CX13|CNIH4_MOUSE	1.20338	0.445107	0.656242	0.999694	0	0	0	0	0	0	1.97548	0	0	0
sp|Q8VDM6|HNRL1_MOUSE	0.224517	0.444989	0.656328	0.999694	3.80545	5.82779	3.90751	5.10774	3.96181	5.74201	4.93869	5.25522	5.32757	5.06568
sp|Q60932|VDAC1_MOUSE	0.0794094	0.443585	0.657342	0.999694	40.9085	48.5649	33.2138	43.9265	38.6276	55.5061	42.4727	36.7865	37.293	43.5648
sp|Q9WUM3|COR1B_MOUSE	-0.08913	-0.443522	0.657388	0.999694	31.3949	33.0241	33.2138	32.6895	32.6849	33.4951	29.6321	33.6334	25.5723	30.3941
sp|Q6P1F6|2ABA_MOUSE	0.147037	0.443388	0.657485	0.999694	11.4163	10.6843	10.7456	11.237	11.8854	10.527	12.8406	11.5615	12.7862	14.1839
sp|Q64674|SPEE_MOUSE	0.22559	0.443056	0.657725	0.999694	3.80545	2.91389	4.88438	6.12928	4.95226	4.78501	2.96321	6.30626	5.32757	7.09195
sp|Q8C2E7|STRUM_MOUSE	-0.162709	-0.442923	0.657821	0.999694	8.56225	8.74168	11.7225	11.237	10.895	12.441	6.91416	8.40835	9.58963	8.10509
sp|O08915|AIP_MOUSE	-0.258494	-0.442518	0.658115	0.999694	3.80545	4.85649	4.88438	4.08619	2.97136	3.82801	3.95095	2.10209	3.19654	4.05254
sp|Q9ERL7|GMFG_MOUSE	0.225013	0.442232	0.658321	0.999694	5.70817	2.91389	3.90751	6.12928	3.96181	3.82801	5.92643	5.25522	4.26206	7.09195
sp|P63028|TCTP_MOUSE	-0.0859829	-0.441999	0.65849	0.999694	34.249	34.9667	37.1213	33.7111	34.6658	33.4951	28.6444	37.8376	36.2275	28.3678
sp|Q3UYV9|NCBP1_MOUSE	0.219276	0.44171	0.658699	0.999694	3.80545	5.82779	5.86126	3.06464	4.95226	4.78501	5.92643	6.30626	4.26206	6.07881
sp|Q8BGD9|IF4B_MOUSE	-0.114389	-0.441211	0.65906	0.999694	19.9786	19.426	20.5144	18.3879	21.7899	16.269	18.767	18.9188	21.3103	17.2233
sp|Q91YL2|RN126_MOUSE	1.20338	0.440476	0.659592	0.999694	0	0	0	0	0	0	0	0	0	2.02627
sp|Q9QUM9|PSA6_MOUSE	-0.113405	-0.439681	0.660168	0.999694	19.0272	21.3685	23.445	18.3879	18.8186	17.226	18.767	18.9188	19.1793	19.2496
sp|Q9CXT8|MPPB_MOUSE	-0.213838	-0.439436	0.660346	0.999694	6.65953	8.74168	4.88438	4.08619	4.95226	3.82801	8.88964	4.20418	4.26206	4.05254
sp|Q8R146|APEH_MOUSE	-0.145682	-0.439299	0.660445	0.999694	13.3191	10.6843	12.6994	13.2801	12.8759	11.484	10.8651	9.4594	9.58963	15.197
sp|Q99LG2|TNPO2_MOUSE	0.213744	0.438647	0.660918	0.999694	4.75681	4.85649	3.90751	6.12928	4.95226	5.74201	2.96321	7.35731	6.39309	6.07881
sp|Q9DCD0|6PGD_MOUSE	-0.0534903	-0.438206	0.661237	0.999694	88.4766	92.2733	92.8032	90.9177	80.2266	85.1732	86.9209	88.2877	86.3067	81.0509
sp|P12265|BGLR_MOUSE	0.0706293	0.438047	0.661352	0.999694	47.5681	53.4214	41.0288	56.1851	46.5512	54.5491	50.3746	44.1439	56.4723	50.6568
sp|O35286|DHX15_MOUSE	0.150931	0.437049	0.662076	0.999694	8.56225	11.6556	11.7225	13.2801	8.91407	11.484	9.87738	18.9188	10.6551	9.11822
sp|Q6NVF9|CPSF6_MOUSE	-0.20614	-0.436307	0.662614	0.999694	7.61089	5.82779	6.83813	5.10774	4.95226	6.69901	6.91416	4.20418	5.32757	3.03941
tr|Q80ZX0|Q80ZX0_MOUSE	-0.159858	-0.436096	0.662767	0.999694	8.56225	10.6843	11.7225	11.237	8.91407	6.69901	9.87738	10.5104	7.4586	11.1445
sp|P50396|GDIA_MOUSE	-0.11056	-0.435223	0.663401	0.999694	19.0272	19.426	22.4682	20.4309	22.7804	20.097	18.767	16.8167	19.1793	21.2759
sp|Q9WTL7|LYPA2_MOUSE	-0.257682	-0.435037	0.663536	0.999694	5.70817	4.85649	2.93063	3.06464	3.96181	2.87101	5.92643	2.10209	2.13103	4.05254
sp|Q8BWY3|ERF1_MOUSE	-0.11181	-0.434781	0.663721	0.999694	19.9786	18.4547	23.445	21.4525	18.8186	16.269	20.7425	19.9698	20.2448	17.2233
sp|P82343|RENBP_MOUSE	-0.143366	-0.433623	0.664563	0.999694	12.3677	13.5982	10.7456	15.3232	10.895	9.57002	11.8529	11.5615	12.7862	11.1445
sp|Q61490|CD166_MOUSE	-0.147903	-0.432709	0.665226	0.999694	8.56225	14.5695	13.6763	10.2155	13.8663	6.69901	12.8406	13.6636	11.7207	10.1314
sp|P60521|GBRL2_MOUSE	0.483182	0.432527	0.665358	0.999694	1.90272	1.9426	0	0	1.9809	0	1.97548	2.10209	2.13103	2.02627
sp|P50096|IMDH1_MOUSE	-0.245952	-0.432416	0.665439	0.999694	3.80545	2.91389	4.88438	5.10774	4.95226	4.78501	3.95095	4.20418	2.13103	3.03941
sp|O88842|FGD3_MOUSE	-0.366827	-0.432251	0.665559	0.999694	4.75681	0	1.95375	3.06464	1.9809	2.87101	1.97548	2.10209	2.13103	0
sp|Q3UMU9|HDGR2_MOUSE	-0.365727	-0.43198	0.665756	0.999694	3.80545	3.88519	1.95375	2.04309	0	1.914	2.96321	0	2.13103	2.02627
sp|Q9JIH2|NUP50_MOUSE	0.229053	0.431941	0.665784	0.999694	3.80545	3.88519	5.86126	3.06464	4.95226	4.78501	5.92643	2.10209	3.19654	9.11822
sp|P62264|RS14_MOUSE	0.135694	0.431874	0.665833	0.999694	10.465	13.5982	12.6994	12.2586	13.8663	14.355	12.8406	14.7146	13.8517	13.1708
sp|Q62048|PEA15_MOUSE	-0.173404	-0.431098	0.666397	0.999694	9.51362	7.77038	7.81501	8.17238	7.92361	6.69901	7.9019	6.30626	7.4586	8.10509
sp|Q6P8I4|PCNP_MOUSE	0.205515	0.430762	0.666642	0.999694	3.80545	4.85649	5.86126	5.10774	5.94271	6.69901	3.95095	7.35731	5.32757	6.07881
sp|P08103|HCK_MOUSE	0.129254	0.430548	0.666797	0.999694	16.1731	11.6556	17.5838	14.3017	12.8759	13.398	13.8283	22.0719	19.1793	11.1445
sp|Q9Z1R2|BAG6_MOUSE	-0.199763	-0.430435	0.66688	0.999694	4.75681	6.79908	5.86126	6.12928	7.92361	5.74201	4.93869	5.25522	3.19654	8.10509
sp|Q61990|PCBP2_MOUSE	-0.197687	-0.429672	0.667434	0.999694	6.65953	5.82779	6.83813	6.12928	5.94271	6.69901	4.93869	6.30626	4.26206	5.06568
sp|P59764|DOCK4_MOUSE	-0.468197	-0.429482	0.667572	0.999694	3.80545	0	2.93063	0	2.97136	3.82801	0	3.15313	0	0
sp|Q6ZQH8|NU188_MOUSE	1.20338	0.429475	0.667577	0.999694	0	0	0	0	0	0	0	0	2.13103	0
sp|Q9D3G5|STX11_MOUSE	1.20338	0.429475	0.667577	0.999694	0	0	0	0	0	0	0	0	2.13103	0
sp|Q8BYW1|RHG25_MOUSE	-0.142407	-0.429279	0.66772	0.999694	16.1731	12.6269	9.76876	12.2586	12.8759	11.484	13.8283	9.4594	8.52412	14.1839
sp|P36536|SAR1A_MOUSE	-0.203082	-0.429236	0.667751	0.999694	7.61089	6.79908	6.83813	4.08619	4.95226	6.69901	3.95095	7.35731	4.26206	4.05254
sp|Q8BGQ7|SYAC_MOUSE	-0.0884089	-0.427878	0.66874	0.999694	32.3463	36.9093	38.0982	26.5602	27.7326	25.8391	36.5463	30.4803	24.5068	34.4466
sp|Q8BJZ4|RT35_MOUSE	1.0314	0.42723	0.669212	0.999694	0	0	0	0	1.9809	0	1.97548	0	2.13103	0
sp|Q61425|HCDH_MOUSE	0.1422	0.427224	0.669216	0.999694	13.3191	14.5695	9.76876	12.2586	7.92361	16.269	10.8651	9.4594	13.8517	13.1708
sp|O35381|AN32A_MOUSE	0.124946	0.426901	0.669451	0.999694	13.3191	14.5695	14.6531	14.3017	15.8472	15.312	14.8161	18.9188	14.9172	15.197
sp|Q61191|HCFC1_MOUSE	-0.336059	-0.426872	0.669473	0.999694	1.90272	4.85649	1.95375	2.04309	1.9809	2.87101	2.96321	0	2.13103	2.02627
sp|Q8BPU7|ELMO1_MOUSE	0.129693	0.426519	0.669729	0.999694	19.9786	15.5408	10.7456	12.2586	11.8854	17.226	11.8529	13.6636	19.1793	15.197
sp|Q8BFY9|TNPO1_MOUSE	0.109579	0.425824	0.670236	0.999694	17.1245	21.3685	21.4913	17.3663	17.8281	17.226	17.7793	24.174	22.3758	21.2759
sp|Q8BXZ1|TMX3_MOUSE	0.129804	0.425599	0.6704	0.999694	14.2704	13.5982	15.63	12.2586	11.8854	15.312	17.7793	12.6125	15.9827	12.1576
sp|ALBU_BOVIN|	0.0563002	0.424777	0.670999	0.999694	82.7685	77.7038	57.6357	84.7884	80.2266	78.4742	79.019	76.7262	89.5032	73.9589
tr|Q91VA7|Q91VA7_MOUSE	0.191611	0.424726	0.671036	0.999694	6.65953	5.82779	4.88438	6.12928	4.95226	6.69901	5.92643	6.30626	7.4586	6.07881
sp|P70335|ROCK1_MOUSE	1.03146	0.424244	0.671388	0.999694	1.90272	0	0	0	0	0	1.97548	0	2.13103	0
sp|Q9D0E1|HNRPM_MOUSE	-0.0797113	-0.424045	0.671533	0.999694	37.1031	35.938	37.1213	33.7111	41.599	39.2371	32.5953	34.6845	33.031	35.4598
sp|Q78ZA7|NP1L4_MOUSE	0.121787	0.423746	0.671751	0.999694	15.2218	12.6269	16.6069	15.3232	15.8472	14.355	17.7793	17.8678	14.9172	17.2233
sp|Q9QY81|PO210_MOUSE	1.02114	0.423725	0.671766	0.999694	0	0	0	2.04309	0	0	1.97548	2.10209	0	0
sp|Q8BGG7|UBS3B_MOUSE	1.02114	0.423725	0.671766	0.999694	0	0	0	2.04309	0	0	1.97548	2.10209	0	0
sp|P61620|S61A1_MOUSE	0.191527	0.423419	0.671989	0.999694	4.75681	6.79908	5.86126	5.10774	5.94271	5.74201	5.92643	8.40835	5.32757	7.09195
tr|Q9Z1A1|Q9Z1A1_MOUSE	-0.173903	-0.423345	0.672044	0.999694	7.61089	9.71298	11.7225	5.10774	6.93316	8.61302	6.91416	9.4594	4.26206	7.09195
sp|Q9Z1S8|GAB2_MOUSE	-0.330801	-0.423326	0.672057	0.999694	3.80545	1.9426	1.95375	2.04309	2.97136	2.87101	2.96321	2.10209	2.13103	0
sp|Q8BKC5|IPO5_MOUSE	-0.0654882	-0.423221	0.672134	0.999694	57.0817	58.2779	56.6588	49.0343	59.4271	44.9791	54.3256	63.0626	46.8826	58.7619
sp|Q9QYF1|RDH11_MOUSE	-0.330364	-0.422814	0.672431	0.999694	2.85408	2.91389	2.93063	2.04309	1.9809	3.82801	0	2.10209	2.13103	2.02627
sp|P29788|VTNC_MOUSE	0.193424	0.421822	0.673155	0.999694	4.75681	5.82779	4.88438	6.12928	5.94271	6.69901	6.91416	5.25522	6.39309	6.07881
sp|P70347|TANK_MOUSE	1.02116	0.421788	0.673179	0.999694	0	0	0	0	1.9809	0	1.97548	2.10209	0	0
sp|Q60864|STIP1_MOUSE	0.0827024	0.421766	0.673196	0.999694	30.4436	33.9954	37.1213	28.6033	32.6849	34.4521	36.5463	38.8886	28.7689	33.4335
sp|P97287|MCL1_MOUSE	0.429529	0.421379	0.673479	0.999694	2.85408	0	1.95375	0	1.9809	0	1.97548	2.10209	2.13103	3.03941
sp|Q99MN1|SYK_MOUSE	0.128909	0.42067	0.673996	0.999694	11.4163	12.6269	11.7225	16.3448	15.8472	12.441	15.8038	11.5615	17.0482	17.2233
sp|Q9WTI7|MYO1C_MOUSE	-0.116012	-0.420606	0.674043	0.999694	21.8813	16.5121	18.5606	17.3663	16.8377	19.14	19.7548	12.6125	19.1793	13.1708
sp|Q9EST4|PSMG2_MOUSE	0.697565	0.420051	0.674448	0.999694	1.90272	0	1.95375	0	0	0	0	3.15313	3.19654	0
sp|Q8VE97|SRSF4_MOUSE	0.466502	0.419611	0.674769	0.999694	0	1.9426	0	2.04309	1.9809	0	1.97548	2.10209	2.13103	2.02627
sp|O35658|C1QBP_MOUSE	0.110248	0.418915	0.675279	0.999694	17.1245	17.4834	18.5606	16.3448	20.7995	20.097	17.7793	16.8167	22.3758	20.2627
sp|P52927|HMGA2_MOUSE	0.190904	0.41876	0.675392	0.999694	8.56225	5.82779	4.88438	5.10774	3.96181	6.69901	6.91416	5.25522	5.32757	8.10509
sp|Q9DB20|ATPO_MOUSE	0.193019	0.418664	0.675461	0.999694	5.70817	4.85649	3.90751	7.15083	5.94271	5.74201	6.91416	5.25522	5.32757	8.10509
sp|Q8BTM8|FLNA_MOUSE	0.0380005	0.417329	0.676438	0.999694	235.938	253.509	282.317	229.848	236.718	248.821	225.204	309.007	244.003	243.153
sp|Q9CQI6|COTL1_MOUSE	-0.0857436	-0.417122	0.676589	0.999694	28.5408	31.0815	30.2832	30.6464	34.6658	29.6671	29.6321	27.3271	30.8999	28.3678
sp|P70268|PKN1_MOUSE	-0.168095	-0.416932	0.676728	0.999694	12.3677	5.82779	8.79189	7.15083	7.92361	9.57002	6.91416	6.30626	7.4586	7.09195
sp|Q8R0G7|SPNS1_MOUSE	-1.10491	-0.416723	0.676881	0.999694	1.90272	0	0	0	0	0	0	0	0	0
tr|Q99M46|Q99M46_MOUSE	-1.10491	-0.416723	0.676881	0.999694	1.90272	0	0	0	0	0	0	0	0	0
sp|P03958|ADA_MOUSE	-1.10491	-0.416723	0.676881	0.999694	1.90272	0	0	0	0	0	0	0	0	0
sp|Q99J93|IFM2_MOUSE	-1.10491	-0.416723	0.676881	0.999694	1.90272	0	0	0	0	0	0	0	0	0
sp|Q8BMP6|GCP60_MOUSE	0.124149	0.416472	0.677064	0.999694	14.2704	16.5121	11.7225	13.2801	15.8472	15.312	20.7425	14.7146	13.8517	13.1708
sp|Q9CWW6|PIN4_MOUSE	0.370393	0.416352	0.677152	0.999694	1.90272	1.9426	0	2.04309	1.9809	1.914	1.97548	2.10209	2.13103	2.02627
sp|Q9EPU4|CPSF1_MOUSE	0.48211	0.415404	0.677846	0.999694	1.90272	0	0	2.04309	1.9809	0	1.97548	3.15313	3.19654	0
sp|Q91W86|VPS11_MOUSE	0.215379	0.415097	0.678071	0.999694	8.56225	2.91389	3.90751	4.08619	3.96181	6.69901	9.87738	2.10209	5.32757	3.03941
sp|Q9D1H7|GET4_MOUSE	0.651649	0.415054	0.678102	0.999694	1.90272	0	0	0	1.9809	0	1.97548	0	2.13103	2.02627
sp|Q8BMS1|ECHA_MOUSE	0.0808009	0.414665	0.678388	0.999694	36.1517	31.0815	27.3525	35.7542	34.6658	39.2371	35.5586	33.6334	30.8999	34.4466
sp|P34022|RANG_MOUSE	0.111209	0.414606	0.67843	0.999694	15.2218	21.3685	18.5606	17.3663	15.8472	20.097	17.7793	24.174	15.9827	17.2233
sp|Q9JM76|ARPC3_MOUSE	0.102621	0.414551	0.678471	0.999694	18.0759	22.3398	17.5838	22.474	21.7899	22.011	18.767	22.0719	22.3758	24.3153
tr|Q6P6P5|Q6P6P5_MOUSE	-0.401628	-0.414019	0.67886	0.999694	1.90272	3.88519	1.95375	0	2.97136	0	4.93869	0	3.19654	0
sp|Q9CRB2|NHP2_MOUSE	0.465724	0.413601	0.679166	0.999694	1.90272	1.9426	1.95375	0	0	1.914	1.97548	2.10209	0	2.02627
sp|Q3U2P1|SC24A_MOUSE	-0.359016	-0.413597	0.679169	0.999694	0	1.9426	1.95375	4.08619	3.96181	0	0	3.15313	3.19654	3.03941
sp|P18581|CTR2_MOUSE	-0.196025	-0.412344	0.680087	0.999694	4.75681	9.71298	9.76876	4.08619	2.97136	4.78501	7.9019	5.25522	4.26206	5.06568
tr|D3Z7X0|D3Z7X0_MOUSE	-1.10491	-0.412313	0.68011	0.999694	0	1.9426	0	0	0	0	0	0	0	0
sp|Q6P5B0|RRP12_MOUSE	-1.10491	-0.412313	0.68011	0.999694	0	1.9426	0	0	0	0	0	0	0	0
sp|P43024|CX6A1_MOUSE	-0.343779	-0.412304	0.680117	0.999694	2.85408	3.88519	0	3.06464	2.97136	4.78501	0	2.10209	0	3.03941
sp|Q3UX61|NAA11_MOUSE	0.45992	0.411944	0.68038	0.999694	0	1.9426	1.95375	2.04309	0	1.914	1.97548	2.10209	2.13103	0
sp|P47964|RL36_MOUSE	-0.300512	-0.411676	0.680577	0.999694	2.85408	1.9426	2.93063	3.06464	2.97136	1.914	2.96321	2.10209	2.13103	2.02627
sp|Q8K310|MATR3_MOUSE	-0.110107	-0.411505	0.680702	0.999694	18.0759	17.4834	17.5838	20.4309	20.7995	16.269	16.7915	21.0209	15.9827	17.2233
sp|B1AVY7|KI16B_MOUSE	-1.10491	-0.411323	0.680835	0.999694	0	0	1.95375	0	0	0	0	0	0	0
sp|Q8R1U1|COG4_MOUSE	-1.10491	-0.411323	0.680835	0.999694	0	0	1.95375	0	0	0	0	0	0	0
sp|Q3TFD2|PCAT1_MOUSE	0.642263	0.410655	0.681325	0.999694	1.90272	0	0	2.04309	0	1.914	0	2.10209	2.13103	0
sp|P46737|BRCC3_MOUSE	-0.229717	-0.410541	0.681409	0.999694	1.90272	5.82779	2.93063	5.10774	6.93316	2.87101	4.93869	3.15313	4.26206	4.05254
sp|Q91VR8|BRK1_MOUSE	-0.299515	-0.410348	0.681551	0.999694	2.85408	1.9426	2.93063	3.06464	2.97136	1.914	1.97548	2.10209	2.13103	3.03941
sp|Q8BP92|RCN2_MOUSE	-0.121177	-0.409736	0.682	0.999694	12.3677	20.3972	12.6994	15.3232	18.8186	14.355	12.8406	14.7146	15.9827	15.197
sp|Q99K51|PLST_MOUSE	0.0973563	0.409632	0.682076	0.999694	16.1731	23.3111	22.4682	24.5171	25.7517	22.968	22.718	27.3271	22.3758	24.3153
sp|Q9D868|PPIH_MOUSE	0.998848	0.40904	0.68251	0.999694	0	0	1.95375	0	0	0	1.97548	0	0	2.02627
tr|A0A0B4J1F3|A0A0B4J1F3_MOUSE	0.342314	0.408779	0.682702	0.999694	2.85408	0	1.95375	2.04309	1.9809	1.914	1.97548	2.10209	3.19654	2.02627
sp|Q9D0D3|PAPD1_MOUSE	0.998841	0.408695	0.682763	0.999694	0	1.9426	0	0	0	0	1.97548	0	0	2.02627
sp|Q9CQV4|F134C_MOUSE	0.639357	0.40841	0.682972	0.999694	0	0	1.95375	0	1.9809	0	1.97548	0	2.13103	2.02627
sp|P35293|RAB18_MOUSE	0.171842	0.408013	0.683264	0.999694	6.65953	8.74168	5.86126	6.12928	5.94271	6.69901	7.9019	9.4594	6.39309	7.09195
sp|Q6P5E4|UGGG1_MOUSE	0.0670325	0.407653	0.683528	0.999694	45.6654	42.7371	45.9132	48.0127	45.5608	48.8071	46.4237	46.2459	51.1447	45.5911
sp|P70302|STIM1_MOUSE	-0.330841	-0.406764	0.684181	0.999694	4.75681	0	1.95375	2.04309	3.96181	1.914	1.97548	0	2.13103	4.05254
sp|O70404|VAMP8_MOUSE	-0.30292	-0.406029	0.684721	0.999694	2.85408	1.9426	2.93063	2.04309	3.96181	2.87101	2.96321	0	3.19654	2.02627
sp|P24668|MPRD_MOUSE	-0.181462	-0.405595	0.68504	0.999694	4.75681	7.77038	7.81501	5.10774	7.92361	5.74201	6.91416	6.30626	5.32757	5.06568
sp|O88983|STX8_MOUSE	-0.181123	-0.404567	0.685796	0.999694	6.65953	8.74168	4.88438	5.10774	7.92361	5.74201	6.91416	5.25522	5.32757	6.07881
sp|Q61194|P3C2A_MOUSE	-0.301048	-0.40361	0.6865	0.999694	2.85408	2.91389	2.93063	3.06464	1.9809	3.82801	1.97548	2.10209	3.19654	0
sp|Q6PFQ7|RASL2_MOUSE	0.176784	0.403549	0.686545	0.999694	8.56225	5.82779	3.90751	5.10774	7.92361	7.65602	6.91416	7.35731	4.26206	9.11822
sp|Q9WUM5|SUCA_MOUSE	0.171986	0.40313	0.686853	0.999694	7.61089	6.79908	4.88438	7.15083	5.94271	8.61302	7.9019	6.30626	6.39309	7.09195
sp|Q9DCH6|ZFAN6_MOUSE	-1.10491	-0.402934	0.686997	0.999694	0	0	0	2.04309	0	0	0	0	0	0
sp|Q9EPQ7|STAR5_MOUSE	-1.10491	-0.402934	0.686997	0.999694	0	0	0	2.04309	0	0	0	0	0	0
sp|P58321|UCHL4_MOUSE	0.172808	0.402011	0.687676	0.999694	5.70817	6.79908	4.88438	9.19393	5.94271	8.61302	5.92643	9.4594	7.4586	5.06568
sp|P29758|OAT_MOUSE	0.0978587	0.401504	0.688049	0.999694	17.1245	26.225	27.3525	19.4094	18.8186	26.7961	24.6934	24.174	19.1793	21.2759
sp|Q09014|NCF1_MOUSE	-0.10545	-0.401394	0.68813	0.999694	19.0272	18.4547	20.5144	19.4094	19.809	19.14	18.767	15.7657	20.2448	16.2102
sp|Q9DCT1|AKCL2_MOUSE	0.37905	0.401316	0.688187	0.999694	2.85408	0	2.93063	0	1.9809	2.87101	1.97548	2.10209	3.19654	0
sp|P84089|ERH_MOUSE	0.161809	0.401294	0.688204	0.999694	7.61089	6.79908	6.83813	7.15083	7.92361	7.65602	7.9019	8.40835	8.52412	8.10509
sp|O35114|SCRB2_MOUSE	0.354431	0.400434	0.688837	0.999694	2.85408	2.91389	2.93063	0	0	2.87101	0	3.15313	3.19654	2.02627
sp|P13020|GELS_MOUSE	0.04563	0.400147	0.689048	0.999694	98.9416	109.757	98.6645	104.198	94.0929	103.356	108.651	95.645	109.748	103.34
sp|P70122|SBDS_MOUSE	0.469288	0.399979	0.689172	0.999694	1.90272	0	1.95375	0	1.9809	2.87101	0	0	3.19654	2.02627
sp|P11835|ITB2_MOUSE	-0.0652835	-0.39995	0.689194	0.999694	51.3735	44.6797	50.7976	49.0343	48.5321	46.8931	43.4605	43.0928	53.2757	46.6042
sp|Q80VQ0|AL3B1_MOUSE	-0.312096	-0.399332	0.689649	0.999694	0	3.88519	0	5.10774	4.95226	2.87101	1.97548	2.10209	2.13103	2.02627
sp|Q64727|VINC_MOUSE	0.133242	0.399227	0.689726	0.999694	12.3677	13.5982	16.6069	10.2155	9.90452	13.398	14.8161	7.35731	9.58963	23.3021
sp|O35609|SCAM3_MOUSE	-0.1765	-0.399177	0.689763	0.999694	6.65953	7.77038	4.88438	7.15083	7.92361	6.69901	6.91416	3.15313	6.39309	7.09195
sp|P52825|CPT2_MOUSE	0.344871	0.399036	0.689867	0.999694	3.80545	2.91389	0	0	1.9809	2.87101	1.97548	2.10209	2.13103	2.02627
sp|Q8R550|SH3K1_MOUSE	-0.138997	-0.398789	0.690049	0.999694	12.3677	9.71298	11.7225	11.237	10.895	9.57002	7.9019	10.5104	10.6551	12.1576
sp|P10107|ANXA1_MOUSE	0.0529783	0.398479	0.690277	0.999694	69.4494	75.7612	67.4045	68.4437	77.2552	70.8182	71.1171	71.471	77.7826	80.0377
sp|Q3UV70|PDP1_MOUSE	0.981179	0.398162	0.690511	0.999694	1.90272	0	0	0	0	1.914	0	0	0	2.02627
sp|Q9Z2Z6|MCAT_MOUSE	0.375151	0.398048	0.690595	0.999694	2.85408	1.9426	0	3.06464	0	2.87101	0	2.10209	3.19654	2.02627
sp|Q02053|UBA1_MOUSE	-0.0521249	-0.397789	0.690785	0.999694	74.2062	70.9047	76.1964	83.7669	76.2648	72.7322	75.0681	76.7262	70.324	71.9326
sp|Q9WUK4|RFC2_MOUSE	0.625797	0.397693	0.690857	0.999694	0	1.9426	0	0	1.9809	1.914	0	2.10209	0	2.02627
sp|Q9ERN0|SCAM2_MOUSE	-0.631491	-0.397533	0.690975	0.999694	4.75681	2.91389	2.93063	0	0	4.78501	1.97548	0	0	0
sp|Q9CZW5|TOM70_MOUSE	0.158574	0.396695	0.691593	0.999694	6.65953	6.79908	7.81501	9.19393	6.93316	6.69901	8.88964	9.4594	8.52412	8.10509
sp|Q61151|2A5E_MOUSE	0.625578	0.39599	0.692112	0.999694	0	1.9426	1.95375	0	0	1.914	1.97548	2.10209	0	0
sp|Q8R0F6|ILKAP_MOUSE	0.625578	0.39599	0.692112	0.999694	0	1.9426	1.95375	0	0	1.914	1.97548	2.10209	0	0
sp|Q8CES0|NAA30_MOUSE	0.619663	0.395654	0.69236	0.999694	0	1.9426	0	2.04309	0	1.914	0	0	2.13103	2.02627
sp|P22892|AP1G1_MOUSE	-0.136373	-0.394279	0.693375	0.999694	11.4163	13.5982	9.76876	10.2155	12.8759	11.484	12.8406	10.5104	6.39309	11.1445
sp|Q9D0B0|SRSF9_MOUSE	-0.946542	-0.393966	0.693606	0.999694	0	0	0	2.04309	1.9809	0	0	0	2.13103	0
sp|Q8VE62|PAIP1_MOUSE	-0.27642	-0.393621	0.693861	0.999694	2.85408	2.91389	2.93063	4.08619	1.9809	2.87101	1.97548	2.10209	2.13103	3.03941
sp|P51807|DYLT1_MOUSE	-0.275362	-0.393398	0.694026	0.999694	2.85408	2.91389	2.93063	3.06464	2.97136	2.87101	1.97548	2.10209	2.13103	3.03941
sp|Q62418|DBNL_MOUSE	-0.103303	-0.393205	0.694168	0.999694	20.93	18.4547	19.5375	19.4094	18.8186	16.269	17.7793	21.0209	19.1793	16.2102
sp|Q9ER88|RT29_MOUSE	0.967917	0.392853	0.694428	0.999694	0	1.9426	0	0	0	1.914	1.97548	0	0	0
sp|G5E870|TRIPC_MOUSE	-0.946585	-0.392796	0.69447	0.999694	0	0	0	2.04309	1.9809	0	0	2.10209	0	0
sp|Q922U1|PRPF3_MOUSE	-0.946585	-0.392796	0.69447	0.999694	0	0	0	2.04309	1.9809	0	0	2.10209	0	0
sp|Q3TCJ1|F175B_MOUSE	-0.173469	-0.39278	0.694482	0.999694	5.70817	7.77038	8.79189	4.08619	7.92361	6.69901	5.92643	5.25522	6.39309	6.07881
sp|Q8BGH7|C42S2_MOUSE	-0.222782	-0.392726	0.694522	0.999694	4.75681	3.88519	4.88438	4.08619	4.95226	3.82801	3.95095	7.35731	4.26206	0
sp|Q80UP3|DGKZ_MOUSE	0.618308	0.392078	0.695	0.999694	0	1.9426	0	0	1.9809	1.914	1.97548	2.10209	0	0
sp|P16381|DDX3L_MOUSE	-0.101913	-0.390884	0.695883	0.999694	17.1245	19.426	18.5606	22.474	21.7899	16.269	16.7915	18.9188	19.1793	21.2759
sp|P52912|TIA1_MOUSE	-0.946674	-0.39038	0.696255	0.999694	0	0	0	2.04309	1.9809	0	0	0	0	2.02627
sp|Q6ZWV3|RL10_MOUSE	0.310162	0.389966	0.696562	0.999694	1.90272	2.91389	2.93063	2.04309	0	2.87101	2.96321	2.10209	2.13103	2.02627
sp|P54729|NUB1_MOUSE	-0.275723	-0.389872	0.696631	0.999694	3.80545	3.88519	1.95375	3.06464	1.9809	3.82801	1.97548	2.10209	2.13103	2.02627
sp|Q8VCT3|AMPB_MOUSE	-0.0838357	-0.389842	0.696653	0.999694	31.3949	32.0528	25.3988	25.5387	30.704	29.6671	22.718	25.2251	26.6379	32.4203
sp|Q60967|PAPS1_MOUSE	0.344999	0.389046	0.697242	0.999694	0	0	3.90751	2.04309	2.97136	0	1.97548	3.15313	3.19654	3.03941
sp|Q9D820|PRXD1_MOUSE	-0.946726	-0.388961	0.697305	0.999694	0	0	0	2.04309	1.9809	0	1.97548	0	0	0
sp|Q3UDR8|YIPF3_MOUSE	0.615542	0.387897	0.698092	0.999694	1.90272	0	0	0	1.9809	1.914	1.97548	0	0	2.02627
sp|Q62189|SNRPA_MOUSE	-0.209114	-0.387479	0.698401	0.999694	3.80545	5.82779	4.88438	5.10774	3.96181	2.87101	2.96321	5.25522	6.39309	3.03941
sp|P62482|KCAB2_MOUSE	0.15026	0.387383	0.698473	0.999694	8.56225	7.77038	8.79189	7.15083	7.92361	10.527	7.9019	6.30626	10.6551	9.11822
sp|P48678|LMNA_MOUSE	0.053443	0.387112	0.698673	0.999694	73.2548	61.1917	59.5895	71.5083	67.3507	64.1191	68.1539	69.3689	72.455	70.9195
sp|Q8CHH9|SEPT8_MOUSE	-0.167645	-0.386322	0.699258	0.999694	7.61089	6.79908	7.81501	7.15083	5.94271	5.74201	8.88964	5.25522	6.39309	5.06568
sp|Q9CQ86|MIEN1_MOUSE	-0.934014	-0.386296	0.699278	0.999694	0	1.9426	0	2.04309	0	0	0	2.10209	0	0
sp|Q80Y14|GLRX5_MOUSE	0.288245	0.385835	0.699619	0.999694	1.90272	2.91389	1.95375	2.04309	1.9809	1.914	3.95095	2.10209	2.13103	3.03941
tr|A0A3B2W864|A0A3B2W864_MOUSE	-0.11929	-0.383595	0.701279	0.999694	16.1731	11.6556	13.6763	15.3232	13.8663	10.527	12.8406	13.6636	14.9172	13.1708
tr|A0A1B0GRG8|A0A1B0GRG8_MOUSE	-0.284274	-0.383582	0.701288	0.999694	2.85408	3.88519	0	3.06464	4.95226	3.82801	2.96321	0	2.13103	3.03941
sp|Q9Z0N1|IF2G_MOUSE	-0.119415	-0.383547	0.701314	0.999694	17.1245	13.5982	14.6531	14.3017	10.895	12.441	12.8406	12.6125	14.9172	12.1576
sp|Q3TKT4|SMCA4_MOUSE	0.311893	0.383516	0.701337	0.999694	2.85408	1.9426	0	3.06464	1.9809	2.87101	2.96321	3.15313	3.19654	0
sp|Q6PA06|ATLA2_MOUSE	0.452428	0.383465	0.701375	0.999694	1.90272	0	1.95375	0	1.9809	2.87101	2.96321	2.10209	0	0
sp|P67984|RL22_MOUSE	0.143492	0.383034	0.701695	0.999694	8.56225	7.77038	11.7225	8.17238	7.92361	6.69901	12.8406	9.4594	10.6551	9.11822
sp|Q9D898|ARP5L_MOUSE	1.01174	0.382814	0.701857	0.999694	0	0	0	0	1.9809	0	0	0	0	4.05254
sp|Q68FF6|GIT1_MOUSE	0.363804	0.382534	0.702065	0.999694	1.90272	1.9426	0	0	3.96181	2.87101	2.96321	0	2.13103	2.02627
sp|P63005|LIS1_MOUSE	-0.106353	-0.382218	0.702299	0.999694	18.0759	16.5121	19.5375	16.3448	16.8377	18.183	17.7793	16.8167	13.8517	14.1839
sp|Q9D6U8|F162A_MOUSE	-0.937144	-0.382174	0.702332	0.999694	0	0	1.95375	2.04309	0	1.914	0	0	0	0
sp|Q9D6N5|NC2A_MOUSE	0.603434	0.381411	0.702899	0.999694	1.90272	0	0	2.04309	0	1.914	1.97548	0	0	2.02627
sp|Q9Z1J3|NFS1_MOUSE	0.603434	0.381411	0.702899	0.999694	1.90272	0	0	2.04309	0	1.914	1.97548	0	0	2.02627
sp|Q8VDM4|PSMD2_MOUSE	-0.0629092	-0.381155	0.703088	0.999694	44.714	47.5936	51.7744	49.0343	44.5703	42.1081	46.4237	45.1949	44.7516	48.6305
sp|Q8CB96|RASF4_MOUSE	0.271398	0.380653	0.703461	0.999694	1.90272	1.9426	2.93063	2.04309	2.97136	2.87101	2.96321	3.15313	3.19654	2.02627
sp|Q8CGA3|LAT4_MOUSE	-0.920751	-0.380651	0.703462	0.999694	1.90272	0	0	2.04309	0	0	0	0	2.13103	0
sp|Q3UBX0|TM109_MOUSE	0.272308	0.380564	0.703527	0.999694	2.85408	2.91389	1.95375	2.04309	1.9809	3.82801	1.97548	3.15313	3.19654	2.02627
sp|O08539|BIN1_MOUSE	-0.0915369	-0.38003	0.703923	0.999694	20.93	20.3972	23.445	25.5387	25.7517	18.183	19.7548	22.0719	25.5723	23.3021
sp|Q3TGF2|F107B_MOUSE	-0.920787	-0.379548	0.704281	0.999694	0	0	1.95375	0	1.9809	0	0	2.10209	0	0
sp|Q99MR6|SRRT_MOUSE	0.140762	0.378972	0.704709	0.999694	9.51362	10.6843	4.88438	10.2155	9.90452	9.57002	7.9019	9.4594	11.7207	11.1445
sp|Q99P31|HPBP1_MOUSE	-0.194616	-0.378845	0.704803	0.999694	3.80545	3.88519	5.86126	6.12928	5.94271	4.78501	3.95095	6.30626	3.19654	4.05254
sp|Q8CHK3|MBOA7_MOUSE	0.288014	0.378577	0.705002	0.999694	2.85408	0	1.95375	4.08619	1.9809	1.914	2.96321	2.10209	3.19654	3.03941
sp|Q9D051|ODPB_MOUSE	0.145984	0.378573	0.705005	0.999694	8.56225	6.79908	7.81501	10.2155	7.92361	9.57002	9.87738	5.25522	10.6551	10.1314
sp|Q9CZX8|RS19_MOUSE	0.133574	0.378433	0.705109	0.999694	9.51362	9.71298	10.7456	10.2155	8.91407	10.527	9.87738	11.5615	11.7207	10.1314
sp|Q9R020|ZRAB2_MOUSE	-0.28863	-0.377377	0.705894	0.999694	2.85408	2.91389	2.93063	3.06464	1.9809	0	3.95095	4.20418	3.19654	0
tr|A0A2I3BRL8|A0A2I3BRL8_MOUSE	0.133473	0.377158	0.706056	0.999694	8.56225	9.71298	10.7456	9.19393	10.895	8.61302	11.8529	11.5615	10.6551	11.1445
sp|P62484|ABI2_MOUSE	-0.920771	-0.377139	0.70607	0.999694	1.90272	0	0	2.04309	0	0	0	0	0	2.02627
sp|Q3TJZ6|FA98A_MOUSE	-0.920797	-0.377125	0.706081	0.999694	0	0	1.95375	0	1.9809	0	0	0	0	2.02627
sp|B1AZI6|THOC2_MOUSE	-0.198763	-0.376834	0.706297	0.999694	4.75681	3.88519	6.83813	4.08619	4.95226	3.82801	1.97548	5.25522	5.32757	5.06568
sp|Q3UQ84|SYTM_MOUSE	0.355602	0.376815	0.706311	0.999694	0	2.91389	0	2.04309	2.97136	2.87101	1.97548	0	2.13103	3.03941
sp|P47963|RL13_MOUSE	0.131896	0.376631	0.706448	0.999694	9.51362	10.6843	11.7225	9.19393	8.91407	10.527	10.8651	10.5104	11.7207	11.1445
sp|Q2TBE6|P4K2A_MOUSE	-0.200046	-0.376331	0.706671	0.999694	8.56225	3.88519	2.93063	5.10774	3.96181	3.82801	4.93869	3.15313	5.32757	4.05254
sp|O88653|LTOR3_MOUSE	0.593414	0.375974	0.706936	0.999694	0	1.9426	0	2.04309	0	1.914	1.97548	0	0	2.02627
sp|Q9Z1K5|ARI1_MOUSE	0.275314	0.375512	0.70728	0.999694	2.85408	0	4.88438	2.04309	1.9809	1.914	2.96321	3.15313	3.19654	3.03941
sp|Q9WUM4|COR1C_MOUSE	0.0782604	0.37505	0.707623	0.999694	29.4922	30.1102	26.3757	27.5818	28.7231	30.6241	31.6076	31.5313	29.8344	26.3415
tr|G3UZ60|G3UZ60_MOUSE	0.315142	0.374824	0.707791	0.999694	3.80545	0	2.93063	3.06464	0	2.87101	2.96321	3.15313	3.19654	0
sp|P51150|RAB7A_MOUSE	0.0820312	0.37434	0.708151	0.999694	24.7354	28.1676	24.4219	26.5602	25.7517	25.8391	23.7057	28.3782	29.8344	29.3809
sp|P97820|M4K4_MOUSE	-0.917769	-0.374202	0.708254	0.999694	0	1.9426	0	0	1.9809	0	1.97548	0	0	0
sp|Q9Z1X4|ILF3_MOUSE	0.132436	0.373813	0.708544	0.999694	7.61089	11.6556	10.7456	9.19393	9.90452	10.527	10.8651	9.4594	11.7207	11.1445
sp|Q8JZQ9|EIF3B_MOUSE	0.0813238	0.373203	0.708998	0.999694	23.784	25.2537	33.2138	24.5171	27.7326	23.9251	31.6076	31.5313	30.8999	24.3153
sp|Q8VHE0|SEC63_MOUSE	-0.192817	-0.373186	0.70901	0.999694	3.80545	5.82779	7.81501	5.10774	2.97136	3.82801	5.92643	4.20418	4.26206	4.05254
sp|P63323|RS12_MOUSE	-0.138781	-0.372669	0.709395	0.999694	9.51362	8.74168	10.7456	9.19393	9.90452	8.61302	7.9019	9.4594	9.58963	8.10509
sp|Q6PD03|2A5A_MOUSE	0.282925	0.37236	0.709625	0.999694	3.80545	1.9426	0	4.08619	1.9809	0	1.97548	5.25522	3.19654	4.05254
sp|P14869|RLA0_MOUSE	0.0762545	0.371644	0.710158	0.999694	23.784	31.0815	29.3063	30.6464	34.6658	31.5811	28.6444	34.6845	30.8999	31.4072
tr|A0A1Y7VKY1|A0A1Y7VKY1_MOUSE	-0.123949	-0.371461	0.710294	0.999694	13.3191	11.6556	13.6763	11.237	10.895	10.527	12.8406	10.5104	10.6551	11.1445
sp|P17095|HMGA1_MOUSE	1.07223	0.37139	0.710347	0.999694	3.80545	0	0	0	0	0	3.95095	0	0	4.05254
sp|P61079|UB2D3_MOUSE	-0.192378	-0.371044	0.710604	0.999694	4.75681	6.79908	4.88438	5.10774	3.96181	2.87101	4.93869	5.25522	2.13103	7.09195
sp|Q6PDM2|SRSF1_MOUSE	0.0884146	0.370811	0.710779	0.999694	20.93	21.3685	23.445	21.4525	22.7804	19.14	22.718	26.2761	24.5068	24.3153
sp|Q9QWY8|ASAP1_MOUSE	0.352871	0.370763	0.710814	0.999694	0	1.9426	0	4.08619	1.9809	1.914	1.97548	0	2.13103	4.05254
sp|Q07417|ACADS_MOUSE	-0.138785	-0.370628	0.710915	0.999694	11.4163	10.6843	8.79189	7.15083	9.90452	9.57002	8.88964	7.35731	9.58963	8.10509
sp|Q9QZ88|VPS29_MOUSE	0.127803	0.370505	0.711006	0.999694	11.4163	10.6843	9.76876	8.17238	12.8759	11.484	8.88964	13.6636	9.58963	14.1839
sp|Q8BGQ1|SPE39_MOUSE	0.270569	0.369992	0.711388	0.999694	2.85408	3.88519	2.93063	2.04309	0	2.87101	3.95095	2.10209	2.13103	3.03941
sp|P56135|ATPK_MOUSE	-0.254393	-0.369919	0.711443	0.999694	2.85408	3.88519	2.93063	3.06464	2.97136	2.87101	2.96321	0	3.19654	4.05254
sp|P63213|GBG2_MOUSE	-0.258592	-0.369379	0.711845	0.999694	4.75681	2.91389	2.93063	2.04309	2.97136	4.78501	3.95095	0	2.13103	2.02627
sp|Q8VDN2|AT1A1_MOUSE	0.0768352	0.369249	0.711942	0.999694	31.3949	26.225	26.3757	30.6464	29.7136	31.5811	29.6321	26.2761	29.8344	34.4466
sp|Q6P4T2|U520_MOUSE	-0.0761511	-0.368981	0.712142	0.999694	26.6381	31.0815	32.2369	34.7326	30.704	28.7101	27.6567	33.6334	25.5723	31.4072
tr|A0A1Y7VP24|A0A1Y7VP24_MOUSE	0.269574	0.368843	0.712245	0.999694	1.90272	2.91389	0	3.06464	3.96181	1.914	2.96321	2.10209	3.19654	4.05254
sp|Q6ZWN5|RS9_MOUSE	0.128146	0.368755	0.712311	0.999694	7.61089	9.71298	9.76876	13.2801	11.8854	10.527	8.88964	13.6636	12.7862	11.1445
sp|Q91V04|TRAM1_MOUSE	0.460332	0.368258	0.712681	0.999694	1.90272	0	3.90751	0	0	2.87101	2.96321	0	2.13103	0
sp|P25444|RS2_MOUSE	0.111784	0.368185	0.712735	0.999694	13.3191	12.6269	14.6531	15.3232	12.8759	12.441	11.8529	16.8167	18.1137	15.197
sp|Q5FWK3|RHG01_MOUSE	0.122909	0.368134	0.712773	0.999694	12.3677	10.6843	11.7225	10.2155	10.895	13.398	9.87738	13.6636	10.6551	13.1708
sp|P50543|S10AB_MOUSE	0.125342	0.368109	0.712792	0.999694	8.56225	11.6556	9.76876	12.2586	11.8854	12.441	8.88964	12.6125	13.8517	11.1445
sp|P29416|HEXA_MOUSE	-0.0807548	-0.367792	0.713028	0.999694	27.5895	27.1963	24.4219	31.668	26.7422	25.8391	23.7057	23.123	29.8344	27.3547
sp|Q9DBG3|AP2B1_MOUSE	0.0856124	0.367736	0.71307	0.999694	25.6868	21.3685	23.445	19.4094	25.7517	24.8821	22.718	27.3271	22.3758	25.3284
sp|Q9R1J0|NSDHL_MOUSE	-0.251053	-0.367537	0.713219	0.999694	2.85408	3.88519	4.88438	2.04309	1.9809	3.82801	1.97548	3.15313	2.13103	2.02627
sp|P62754|RS6_MOUSE	0.125457	0.367466	0.713272	0.999694	11.4163	9.71298	10.7456	11.237	9.90452	12.441	12.8406	11.5615	10.6551	10.1314
sp|P54923|ADPRH_MOUSE	-0.137099	-0.367409	0.713314	0.999694	7.61089	7.77038	10.7456	11.237	12.8759	12.441	6.91416	6.30626	8.52412	11.1445
sp|P61021|RAB5B_MOUSE	-0.154717	-0.36727	0.713418	0.999694	7.61089	8.74168	7.81501	7.15083	5.94271	6.69901	5.92643	7.35731	5.32757	8.10509
sp|P62242|RS8_MOUSE	0.109488	0.367264	0.713422	0.999694	14.2704	14.5695	12.6994	15.3232	13.8663	12.441	14.8161	15.7657	18.1137	15.197
sp|Q9JMD0|ZN207_MOUSE	0.242281	0.367015	0.713608	0.999694	1.90272	2.91389	2.93063	3.06464	2.97136	2.87101	2.96321	3.15313	4.26206	3.03941
tr|A0A2R8VHF3|A0A2R8VHF3_MOUSE	0.0533625	0.365448	0.714777	0.999694	54.2276	68.9621	62.5201	51.0774	69.3316	63.1621	60.252	70.42	56.4723	66.867
sp|Q6PAM1|TXLNA_MOUSE	-0.246306	-0.365272	0.714908	0.999694	3.80545	2.91389	2.93063	3.06464	2.97136	1.914	1.97548	3.15313	3.19654	3.03941
sp|Q61239|FNTA_MOUSE	-0.188977	-0.364812	0.715252	0.999694	6.65953	3.88519	3.90751	4.08619	6.93316	2.87101	5.92643	6.30626	4.26206	3.03941
sp|Q3UE31|K0930_MOUSE	-0.891444	-0.364685	0.715347	0.999694	1.90272	1.9426	0	0	0	0	0	2.10209	0	0
sp|P54728|RD23B_MOUSE	0.106467	0.364598	0.715412	0.999694	13.3191	14.5695	15.63	17.3663	13.8663	12.441	13.8283	19.9698	17.0482	17.2233
sp|P28663|SNAB_MOUSE	0.254475	0.364536	0.715458	0.999694	2.85408	2.91389	0	3.06464	3.96181	2.87101	2.96321	3.15313	3.19654	3.03941
sp|Q8R5C5|ACTY_MOUSE	0.283674	0.364345	0.715601	0.999694	2.85408	2.91389	0	2.04309	2.97136	2.87101	2.96321	3.15313	0	4.05254
sp|Q922D8|C1TC_MOUSE	-0.124904	-0.363775	0.716026	0.999694	13.3191	13.5982	12.6994	9.19393	9.90452	7.65602	10.8651	13.6636	12.7862	9.11822
sp|Q9D1D4|TMEDA_MOUSE	0.0903934	0.363462	0.71626	0.999694	19.0272	19.426	20.5144	22.474	19.809	21.054	19.7548	19.9698	25.5723	21.2759
sp|Q8R326|PSPC1_MOUSE	0.23156	0.362432	0.717029	0.999694	2.85408	2.91389	2.93063	2.04309	3.96181	2.87101	2.96321	4.20418	3.19654	4.05254
sp|Q6YGZ1|HPSE_MOUSE	0.33886	0.362395	0.717057	0.999694	3.80545	1.9426	0	0	2.97136	3.82801	0	3.15313	0	4.05254
sp|P18760|COF1_MOUSE	-0.0549964	-0.361728	0.717555	0.999694	49.4708	58.2779	58.6126	67.4221	63.3889	44.0221	63.2152	56.7564	63.9309	57.7487
sp|Q4LDD4|ARAP1_MOUSE	-0.107802	-0.361491	0.717732	0.999694	13.3191	13.5982	14.6531	21.4525	14.8568	16.269	11.8529	14.7146	14.9172	14.1839
sp|Q8R010|AIMP2_MOUSE	-0.150798	-0.361462	0.717754	0.999694	6.65953	9.71298	6.83813	6.12928	8.91407	7.65602	6.91416	5.25522	6.39309	8.10509
sp|P98083|SHC1_MOUSE	-0.894356	-0.360762	0.718277	0.999694	1.90272	0	1.95375	0	0	1.914	0	0	0	0
sp|Q8VCR7|ABHEB_MOUSE	-0.251437	-0.360416	0.718536	0.999694	2.85408	2.91389	1.95375	4.08619	3.96181	0	4.93869	2.10209	2.13103	4.05254
sp|P26043|RADI_MOUSE	0.112772	0.36038	0.718563	0.999694	12.3677	16.5121	13.6763	10.2155	11.8854	15.312	14.8161	14.7146	12.7862	12.1576
sp|Q9EQH3|VPS35_MOUSE	-0.0602265	-0.359645	0.719113	0.999694	42.8113	49.5362	43.9594	48.0127	46.5512	43.0651	43.4605	46.2459	40.4896	47.6174
sp|O35343|IMA3_MOUSE	0.110424	0.35935	0.719334	0.999694	13.3191	16.5121	13.6763	11.237	12.8759	13.398	13.8283	14.7146	11.7207	19.2496
sp|Q62419|SH3G1_MOUSE	0.117495	0.359273	0.719391	0.999694	14.2704	11.6556	10.7456	13.2801	9.90452	11.484	12.8406	11.5615	10.6551	18.2364
sp|P11688|ITA5_MOUSE	0.123852	0.359267	0.719395	0.999694	7.61089	14.5695	13.6763	8.17238	12.8759	9.57002	11.8529	19.9698	8.52412	12.1576
sp|P61226|RAP2B_MOUSE	0.126405	0.358633	0.71987	0.999694	8.56225	14.5695	6.83813	8.17238	13.8663	13.398	9.87738	11.5615	9.58963	12.1576
sp|P48722|HS74L_MOUSE	0.145934	0.358605	0.71989	0.999694	5.70817	17.4834	4.88438	5.10774	8.91407	8.61302	13.8283	9.4594	8.52412	6.07881
sp|Q9QXS1|PLEC_MOUSE	-0.0321073	-0.35845	0.720006	0.999694	239.743	216.599	264.733	256.408	236.718	216.282	215.327	275.374	254.658	224.916
sp|Q8CI71|SYNDE_MOUSE	-0.755	-0.358029	0.720322	0.999694	0	2.91389	0	2.04309	0	2.87101	0	0	0	0
sp|P62492|RB11A_MOUSE	0.560273	0.357607	0.720638	0.999694	2.85408	0	0	4.08619	0	0	3.95095	0	3.19654	3.03941
sp|Q80UM7|MOGS_MOUSE	-0.150445	-0.357411	0.720784	0.999694	6.65953	8.74168	4.88438	8.17238	9.90452	5.74201	8.88964	4.20418	8.52412	7.09195
sp|Q8R001|MARE2_MOUSE	-0.232269	-0.355975	0.721859	0.999694	2.85408	2.91389	3.90751	3.06464	3.96181	3.82801	1.97548	3.15313	3.19654	2.02627
sp|Q91YR9|PTGR1_MOUSE	-0.095771	-0.3554	0.72229	0.999694	19.9786	21.3685	14.6531	19.4094	17.8281	17.226	19.7548	14.7146	17.0482	18.2364
sp|O35250|EXOC7_MOUSE	-0.233957	-0.354822	0.722723	0.999694	1.90272	5.82779	2.93063	4.08619	1.9809	2.87101	2.96321	3.15313	2.13103	3.03941
sp|P39054|DYN2_MOUSE	0.0925965	0.354715	0.722803	0.999694	19.9786	17.4834	18.5606	19.4094	16.8377	22.011	20.7425	15.7657	20.2448	19.2496
sp|Q9CRA5|GOLP3_MOUSE	-0.244683	-0.35465	0.722851	0.999694	1.90272	2.91389	2.93063	4.08619	3.96181	0	2.96321	3.15313	4.26206	3.03941
sp|Q9ER00|STX12_MOUSE	-0.130342	-0.35449	0.722972	0.999694	10.465	9.71298	8.79189	8.17238	12.8759	8.61302	7.9019	11.5615	8.52412	9.11822
sp|P70444|BID_MOUSE	0.219729	0.354412	0.72303	0.999694	3.80545	3.88519	2.93063	2.04309	2.97136	3.82801	2.96321	3.15313	3.19654	5.06568
sp|P56565|S10A1_MOUSE	0.219276	0.353704	0.723561	0.999694	3.80545	3.88519	1.95375	3.06464	2.97136	2.87101	3.95095	3.15313	3.19654	5.06568
sp|P12367|KAP2_MOUSE	0.227057	0.353203	0.723936	0.999694	1.90272	1.9426	3.90751	4.08619	2.97136	3.82801	1.97548	4.20418	3.19654	4.05254
sp|Q62425|NDUA4_MOUSE	-0.173425	-0.352641	0.724357	0.999694	5.70817	6.79908	5.86126	4.08619	4.95226	4.78501	5.92643	3.15313	5.32757	5.06568
tr|Q3ULW8|Q3ULW8_MOUSE	-0.178955	-0.352453	0.724499	0.999694	5.70817	3.88519	7.81501	4.08619	5.94271	9.57002	1.97548	3.15313	4.26206	5.06568
sp|Q8K411|PREP_MOUSE	0.142781	0.352327	0.724593	0.999694	7.61089	10.6843	8.79189	7.15083	5.94271	14.355	11.8529	3.15313	7.4586	7.09195
sp|Q8VE22|RT23_MOUSE	0.227004	0.352178	0.724705	0.999694	1.90272	3.88519	3.90751	3.06464	1.9809	4.78501	2.96321	4.20418	3.19654	2.02627
sp|Q60749|KHDR1_MOUSE	0.210551	0.351747	0.725028	0.999694	4.75681	2.91389	2.93063	3.06464	2.97136	3.82801	3.95095	3.15313	4.26206	4.05254
sp|Q9DCC4|P5CR3_MOUSE	0.741365	0.350938	0.725635	0.999694	0	0	2.93063	0	0	2.87101	1.97548	0	0	0
sp|Q3TIX9|SNUT2_MOUSE	0.199069	0.350888	0.725672	0.999694	3.80545	4.85649	2.93063	3.06464	3.96181	2.87101	3.95095	6.30626	5.32757	3.03941
sp|Q9CQ92|FIS1_MOUSE	0.218185	0.35088	0.725678	0.999694	3.80545	2.91389	1.95375	3.06464	3.96181	3.82801	2.96321	2.10209	4.26206	5.06568
sp|Q9CY64|BIEA_MOUSE	-0.0815597	-0.35041	0.726031	0.999694	26.6381	28.1676	18.5606	27.5818	24.7613	20.097	27.6567	22.0719	21.3103	27.3547
sp|P35276|RAB3D_MOUSE	0.238058	0.350267	0.726138	0.999694	2.85408	0	4.88438	3.06464	2.97136	3.82801	3.95095	3.15313	3.19654	2.02627
sp|Q9D824|FIP1_MOUSE	0.218817	0.35014	0.726234	0.999694	2.85408	4.85649	2.93063	3.06464	1.9809	4.78501	2.96321	5.25522	3.19654	2.02627
sp|Q91ZA3|PCCA_MOUSE	0.26603	0.35	0.726338	0.999694	3.80545	0	3.90751	2.04309	1.9809	4.78501	3.95095	3.15313	2.13103	0
sp|Q9D964|GATM_MOUSE	0.203338	0.348803	0.727237	0.999694	3.80545	3.88519	2.93063	5.10774	1.9809	2.87101	3.95095	4.20418	5.32757	4.05254
sp|Q8C0D5|ETUD1_MOUSE	-0.170934	-0.348581	0.727404	0.999694	3.80545	6.79908	4.88438	4.08619	8.91407	6.69901	6.91416	3.15313	4.26206	4.05254
sp|Q9QZM0|UBQL2_MOUSE	-0.172455	-0.347894	0.72792	0.999694	4.75681	4.85649	6.83813	5.10774	5.94271	3.82801	6.91416	6.30626	5.32757	2.02627
sp|Q3U7R1|ESYT1_MOUSE	0.0530798	0.347555	0.728175	0.999694	54.2276	48.5649	54.7051	57.2067	52.4939	57.4201	53.3378	55.7053	51.1447	58.7619
sp|P62918|RL8_MOUSE	-0.140987	-0.347492	0.728222	0.999694	7.61089	5.82779	9.76876	9.19393	7.92361	7.65602	7.9019	7.35731	6.39309	7.09195
sp|P58389|PTPA_MOUSE	-0.126791	-0.347116	0.728504	0.999694	8.56225	9.71298	11.7225	8.17238	12.8759	8.61302	6.91416	10.5104	9.58963	11.1445
sp|Q921M4|GOGA2_MOUSE	0.246664	0.346743	0.728784	0.999694	2.85408	0	3.90751	2.04309	3.96181	4.78501	3.95095	2.10209	2.13103	2.02627
sp|P59325|IF5_MOUSE	-0.16714	-0.346027	0.729322	0.999694	4.75681	5.82779	6.83813	4.08619	6.93316	6.69901	4.93869	4.20418	5.32757	4.05254
sp|P43275|H11_MOUSE	0.200032	0.34562	0.729628	0.999694	2.85408	3.88519	2.93063	4.08619	3.96181	3.82801	3.95095	4.20418	4.26206	4.05254
tr|Q80X68|Q80X68_MOUSE	-0.112081	-0.345541	0.729688	0.999694	15.2218	10.6843	13.6763	11.237	13.8663	12.441	11.8529	10.5104	13.8517	11.1445
sp|P50518|VATE1_MOUSE	0.111855	0.344063	0.730799	0.999694	16.1731	13.5982	10.7456	11.237	11.8854	14.355	15.8038	6.30626	12.7862	19.2496
sp|Q9JLI8|SART3_MOUSE	0.199994	0.343859	0.730952	0.999694	3.80545	3.88519	1.95375	4.08619	3.96181	4.78501	2.96321	4.20418	4.26206	4.05254
sp|Q8QZY9|SF3B4_MOUSE	0.194953	0.343672	0.731093	0.999694	4.75681	2.91389	2.93063	4.08619	3.96181	4.78501	2.96321	6.30626	4.26206	3.03941
sp|Q8K1X1|WDR11_MOUSE	-0.587252	-0.343066	0.731549	0.999694	0	1.9426	1.95375	0	1.9809	3.82801	0	0	0	0
sp|Q8VCM8|NCLN_MOUSE	0.195008	0.342837	0.731721	0.999694	3.80545	2.91389	5.86126	2.04309	3.96181	4.78501	3.95095	5.25522	4.26206	3.03941
sp|Q62393|TPD52_MOUSE	-0.0907392	-0.342471	0.731996	0.999694	19.0272	18.4547	18.5606	17.3663	21.7899	15.312	18.767	17.8678	19.1793	18.2364
sp|Q8VDQ8|SIR2_MOUSE	-0.138648	-0.342297	0.732128	0.999694	6.65953	9.71298	7.81501	8.17238	7.92361	6.69901	7.9019	8.40835	7.4586	6.07881
sp|Q8VD65|PI3R4_MOUSE	-0.139883	-0.342228	0.732179	0.999694	11.4163	5.82779	6.83813	7.15083	8.91407	8.61302	7.9019	6.30626	6.39309	7.09195
sp|Q3UE37|UBE2Z_MOUSE	0.189382	0.34209	0.732283	0.999694	2.85408	4.85649	2.93063	4.08619	4.95226	2.87101	3.95095	7.35731	4.26206	4.05254
sp|Q8R0A0|T2FB_MOUSE	-0.545114	-0.342027	0.73233	0.999694	1.90272	1.9426	1.95375	0	0	1.914	0	0	0	2.02627
sp|Q9D2R0|AACS_MOUSE	0.216819	0.341643	0.73262	0.999694	3.80545	4.85649	1.95375	2.04309	2.97136	6.69901	1.97548	4.20418	3.19654	2.02627
sp|Q91VW3|SH3L3_MOUSE	-0.10277	-0.340483	0.733492	0.999694	19.0272	16.5121	17.5838	13.2801	11.8854	16.269	12.8406	19.9698	8.52412	15.197
sp|Q9CWU9|NUP37_MOUSE	-0.535771	-0.339731	0.734059	0.999694	1.90272	1.9426	0	2.04309	0	1.914	0	0	2.13103	0
sp|Q91VX9|TM168_MOUSE	-0.53208	-0.339346	0.734349	0.999694	0	1.9426	1.95375	2.04309	0	0	1.97548	0	2.13103	0
sp|Q8VDD5|MYH9_MOUSE	-0.0303956	-0.339246	0.734424	0.999694	187.418	199.116	233.473	193.072	197.1	188.529	203.474	202.852	194.989	197.561
sp|P54103|DNJC2_MOUSE	0.212531	0.339011	0.734602	0.999694	2.85408	1.9426	2.93063	5.10774	2.97136	4.78501	3.95095	5.25522	2.13103	2.02627
sp|Q8BRN9|C2D1B_MOUSE	0.193788	0.338912	0.734676	0.999694	2.85408	4.85649	3.90751	5.10774	1.9809	4.78501	3.95095	4.20418	6.39309	2.02627
sp|Q99L43|CDS2_MOUSE	0.182023	0.338576	0.734929	0.999694	5.70817	4.85649	3.90751	3.06464	2.97136	3.82801	5.92643	4.20418	4.26206	5.06568
sp|Q00422|GABPA_MOUSE	-0.529938	-0.338129	0.735266	0.999694	0	1.9426	1.95375	2.04309	0	0	0	2.10209	0	2.02627
sp|Q8VE70|PDC10_MOUSE	0.1862	0.337532	0.735716	0.999694	2.85408	4.85649	2.93063	5.10774	3.96181	3.82801	2.96321	5.25522	4.26206	6.07881
sp|Q8K0C9|GMDS_MOUSE	0.204445	0.337478	0.735756	0.999694	2.85408	2.91389	2.93063	5.10774	2.97136	5.74201	2.96321	5.25522	3.19654	2.02627
sp|Q920A5|RISC_MOUSE	-0.0769596	-0.337035	0.73609	0.999694	22.8327	31.0815	21.4913	27.5818	27.7326	22.011	25.6812	21.0209	23.4413	31.4072
tr|G5E8V9|G5E8V9_MOUSE	0.180163	0.337025	0.736098	0.999694	3.80545	4.85649	3.90751	4.08619	3.96181	3.82801	5.92643	5.25522	4.26206	4.05254
sp|Q61166|MARE1_MOUSE	-0.106657	-0.337013	0.736107	0.999694	11.4163	15.5408	12.6994	14.3017	13.8663	12.441	12.8406	14.7146	10.6551	12.1576
sp|Q9Z1G4|VPP1_MOUSE	0.101129	0.336508	0.736488	0.999694	12.3677	11.6556	14.6531	19.4094	14.8568	20.097	16.7915	11.5615	17.0482	12.1576
sp|Q9R1C7|PR40A_MOUSE	-0.173734	-0.336346	0.73661	0.999694	0	5.82779	7.81501	6.12928	7.92361	2.87101	4.93869	7.35731	5.32757	4.05254
tr|K3W4P9|K3W4P9_MOUSE	-0.37811	-0.336159	0.736751	0.999694	1.90272	1.9426	0	2.04309	1.9809	1.914	1.97548	2.10209	0	0
sp|Q61206|PA1B2_MOUSE	0.175937	0.336149	0.736759	0.999694	4.75681	3.88519	3.90751	4.08619	4.95226	3.82801	3.95095	4.20418	5.32757	7.09195
sp|D3Z6Q9|BIN2_MOUSE	-0.123087	-0.336098	0.736797	0.999694	13.3191	13.5982	9.76876	7.15083	7.92361	9.57002	10.8651	11.5615	6.39309	9.11822
tr|B9EJ86|B9EJ86_MOUSE	0.0646248	0.335942	0.736915	0.999694	36.1517	40.7945	31.26	31.668	30.704	36.3661	38.5218	32.5824	31.9654	38.4992
sp|Q18PI6|SLAF5_MOUSE	-0.120146	-0.335931	0.736923	0.999694	13.3191	10.6843	8.79189	9.19393	10.895	9.57002	10.8651	11.5615	8.52412	8.10509
sp|P51569|AGAL_MOUSE	-0.135536	-0.335427	0.737303	0.999694	7.61089	9.71298	5.86126	9.19393	9.90452	10.527	8.88964	3.15313	7.4586	8.10509
sp|Q9CR68|UCRI_MOUSE	-0.162008	-0.334906	0.737696	0.999694	6.65953	7.77038	3.90751	4.08619	5.94271	4.78501	4.93869	5.25522	6.39309	4.05254
sp|Q80XI3|IF4G3_MOUSE	0.185427	0.334678	0.737868	0.999694	5.70817	1.9426	2.93063	5.10774	3.96181	3.82801	5.92643	4.20418	4.26206	4.05254
sp|Q9D8V0|HM13_MOUSE	-0.134593	-0.334142	0.738272	0.999694	10.465	6.79908	9.76876	6.12928	7.92361	8.61302	7.9019	6.30626	6.39309	8.10509
sp|O35841|API5_MOUSE	-0.133155	-0.333268	0.738932	0.999694	8.56225	8.74168	6.83813	8.17238	8.91407	6.69901	6.91416	8.40835	7.4586	8.10509
sp|Q9CYN2|SPCS2_MOUSE	0.179593	0.333211	0.738975	0.999694	3.80545	2.91389	2.93063	6.12928	4.95226	2.87101	4.93869	4.20418	5.32757	6.07881
sp|Q6ZWX6|IF2A_MOUSE	-0.0956447	-0.332602	0.739435	0.999694	15.2218	18.4547	13.6763	15.3232	20.7995	15.312	16.7915	11.5615	14.9172	19.2496
sp|Q5KU39|VPS41_MOUSE	0.174157	0.332601	0.739435	0.999694	4.75681	2.91389	4.88438	5.10774	3.96181	5.74201	3.95095	4.20418	6.39309	4.05254
sp|Q8VBT0|TMX1_MOUSE	0.17386	0.331603	0.740189	0.999694	4.75681	4.85649	3.90751	4.08619	3.96181	6.69901	3.95095	5.25522	5.32757	3.03941
sp|Q61735|CD47_MOUSE	0.169904	0.33159	0.740199	0.999694	2.85408	4.85649	3.90751	5.10774	5.94271	4.78501	3.95095	6.30626	6.39309	4.05254
sp|P68040|GBLP_MOUSE	-0.06595	-0.331043	0.740612	0.999694	32.3463	36.9093	33.2138	29.6249	32.6849	27.7531	29.6321	34.6845	31.9654	33.4335
sp|P50428|ARSA_MOUSE	0.199151	0.331032	0.740621	0.999694	4.75681	5.82779	0	3.06464	3.96181	5.74201	3.95095	3.15313	4.26206	3.03941
sp|O35643|AP1B1_MOUSE	0.0547571	0.329997	0.741403	0.999694	44.714	45.651	41.0288	48.0127	50.513	46.8931	41.485	54.6543	43.6861	51.6699
sp|O54885|TYOBP_MOUSE	-0.544052	-0.329944	0.741442	0.999694	0	3.88519	0	3.06464	4.95226	0	3.95095	4.20418	0	0
sp|O55013|TPPC3_MOUSE	0.169256	0.329895	0.741479	0.999694	2.85408	3.88519	6.83813	5.10774	3.96181	3.82801	4.93869	5.25522	5.32757	6.07881
sp|P50637|TSPO_MOUSE	0.168573	0.329677	0.741644	0.999694	3.80545	4.85649	4.88438	5.10774	3.96181	5.74201	4.93869	6.30626	5.32757	3.03941
tr|Q8BQ46|Q8BQ46_MOUSE	-0.224848	-0.328679	0.742398	0.999694	5.70817	2.91389	5.86126	0	1.9809	2.87101	3.95095	3.15313	2.13103	2.02627
sp|Q9CZ13|QCR1_MOUSE	-0.0793793	-0.328203	0.742759	0.999694	26.6381	25.2537	22.4682	20.4309	20.7995	27.7531	19.7548	22.0719	21.3103	18.2364
sp|P00397|COX1_MOUSE	-0.201272	-0.327737	0.74311	0.999694	4.75681	3.88519	2.93063	3.06464	3.96181	3.82801	4.93869	2.10209	3.19654	2.02627
sp|Q61249|IGBP1_MOUSE	0.163513	0.32743	0.743343	0.999694	4.75681	4.85649	3.90751	5.10774	4.95226	4.78501	6.91416	5.25522	5.32757	4.05254
tr|E9PYK3|E9PYK3_MOUSE	-0.552367	-0.327376	0.743384	0.999694	2.85408	0	0	3.06464	0	0	1.97548	0	0	2.02627
sp|P23116|EIF3A_MOUSE	-0.0656059	-0.327358	0.743397	0.999694	26.6381	42.7371	35.1675	29.6249	36.6467	34.4521	38.5218	30.4803	26.6379	32.4203
sp|Q9D7S9|CHMP5_MOUSE	0.164095	0.326356	0.744155	0.999694	4.75681	4.85649	4.88438	3.06464	5.94271	5.74201	4.93869	7.35731	3.19654	5.06568
tr|S4R1S4|S4R1S4_MOUSE	0.0548675	0.325377	0.744896	0.999694	46.6167	38.8519	48.8438	49.0343	39.6181	49.7641	43.4605	49.3991	47.9482	40.5254
sp|Q8VH51|RBM39_MOUSE	0.158875	0.324943	0.745224	0.999694	5.70817	4.85649	4.88438	5.10774	3.96181	6.69901	4.93869	5.25522	5.32757	5.06568
sp|Q8CGC7|SYEP_MOUSE	-0.0607461	-0.324589	0.745492	0.999694	40.9085	40.7945	39.0751	32.6895	33.6754	35.4091	40.4972	36.7865	33.031	33.4335
sp|Q9Z2M7|PMM2_MOUSE	0.163113	0.324352	0.745671	0.999694	3.80545	5.82779	2.93063	5.10774	5.94271	3.82801	5.92643	5.25522	4.26206	7.09195
sp|O35127|C10_MOUSE	-0.362902	-0.324318	0.745697	0.999694	1.90272	0	1.95375	2.04309	1.9809	0	1.97548	0	2.13103	2.02627
sp|P62267|RS23_MOUSE	0.15529	0.323399	0.746393	0.999694	4.75681	3.88519	5.86126	6.12928	4.95226	5.74201	5.92643	6.30626	6.39309	4.05254
sp|Q9JIA7|SPHK2_MOUSE	0.176242	0.322893	0.746776	0.999694	3.80545	4.85649	4.88438	3.06464	3.96181	7.65602	1.97548	4.20418	3.19654	6.07881
sp|Q91ZW3|SMCA5_MOUSE	0.149736	0.322274	0.747245	0.999694	9.51362	4.85649	4.88438	5.10774	3.96181	6.69901	4.93869	9.4594	6.39309	4.05254
sp|P08752|GNAI2_MOUSE	-0.0712411	-0.322065	0.747404	0.999694	29.4922	24.2824	29.3063	25.5387	25.7517	26.7961	23.7057	26.2761	27.7034	23.3021
sp|Q9Z2L7|CRLF3_MOUSE	0.15814	0.32185	0.747566	0.999694	4.75681	3.88519	3.90751	5.10774	6.93316	4.78501	5.92643	4.20418	5.32757	7.09195
tr|D3Z0M9|D3Z0M9_MOUSE	-0.399178	-0.321099	0.748136	0.999694	0	0	1.95375	3.06464	2.97136	1.914	0	0	0	4.05254
sp|Q61334|BAP29_MOUSE	0.151593	0.320888	0.748295	0.999694	5.70817	5.82779	3.90751	4.08619	6.93316	5.74201	5.92643	5.25522	5.32757	7.09195
sp|Q9JL35|HMGN5_MOUSE	-0.154069	-0.319946	0.749009	0.999694	6.65953	3.88519	9.76876	4.08619	4.95226	5.74201	2.96321	7.35731	5.32757	5.06568
sp|Q924C1|XPO5_MOUSE	-0.443195	-0.319473	0.749368	0.999694	0	1.9426	2.93063	2.04309	0	0	2.96321	2.10209	0	0
sp|P19157|GSTP1_MOUSE	-0.124786	-0.319135	0.749624	0.999694	9.51362	8.74168	7.81501	9.19393	7.92361	7.65602	7.9019	6.30626	9.58963	8.10509
sp|Q8VDP4|CCAR2_MOUSE	0.151255	0.318735	0.749927	0.999694	6.65953	3.88519	3.90751	7.15083	4.95226	4.78501	7.9019	5.25522	6.39309	5.06568
sp|Q569Z5|DDX46_MOUSE	0.137725	0.318493	0.750111	0.999694	5.70817	6.79908	7.81501	5.10774	6.93316	3.82801	7.9019	9.4594	7.4586	7.09195
sp|Q9CT10|RANB3_MOUSE	-0.149168	-0.318118	0.750395	0.999694	6.65953	5.82779	7.81501	5.10774	4.95226	5.74201	5.92643	8.40835	4.26206	3.03941
sp|Q6PE01|SNR40_MOUSE	-0.200531	-0.31802	0.75047	0.999694	3.80545	0	3.90751	6.12928	4.95226	2.87101	1.97548	3.15313	4.26206	4.05254
sp|P62317|SMD2_MOUSE	0.139861	0.317315	0.751005	0.999694	5.70817	6.79908	5.86126	7.15083	4.95226	5.74201	6.91416	7.35731	7.4586	6.07881
sp|Q9D172|ES1_MOUSE	0.24455	0.317166	0.751117	0.999694	3.80545	3.88519	2.93063	2.04309	0	3.82801	3.95095	0	0	7.09195
sp|Q61771|KIF3B_MOUSE	-0.442107	-0.316737	0.751443	0.999694	2.85408	0	1.95375	2.04309	0	0	1.97548	0	0	3.03941
sp|P09103|PDIA1_MOUSE	-0.0373085	-0.316541	0.751592	0.999694	90.3793	92.2733	101.595	104.198	104.988	99.5282	85.9332	103.002	102.289	89.156
[truncated: 1,109 more rows]

## Sheet: ACSL1 KO IFN-I vs ACSL1 KO
Protein	log2FoldChange[ifni/basal]	Statistics	P-value	Adjusted P-value	loxp_basal_3	loxp_basal_7	loxp_basal_9	loxp_basal_11	loxp_basal_19	loxp_IFNI_4	loxp_IFNI_8	loxp_IFNI_10	loxp_IFNI_12	loxp_IFNI_20
sp|Q3U5Q7|CMPK2_MOUSE	2.23537	8.71409	2.93094e-18	9.08885e-15	15.8215	6.6993	9.35538	13.4531	7.02569	49.7359	49.5239	51.0375	53.0599	44.552
sp|P29477|NOS2_MOUSE	7.32202	7.74253	9.74605e-15	1.51112e-11	0	0	0	0	0	27.306	29.7143	34.025	23.4688	26.5191
tr|E9PV48|E9PV48_MOUSE	1.91582	7.27022	3.58891e-13	2.95218e-10	13.0295	5.74225	8.41984	16.3359	12.044	36.0829	42.5905	44.0323	47.958	39.2482
sp|Q64112|IFIT2_MOUSE	2.61129	7.26221	3.80804e-13	2.95218e-10	5.58406	2.87113	5.61323	6.72654	4.01468	29.2564	29.7143	33.0242	34.693	25.4583
sp|P11276|FINC_MOUSE	2.57915	6.60895	3.87062e-11	2.40056e-08	2.79203	2.87113	4.67769	6.72654	5.01835	26.3308	33.6762	31.0228	20.4076	20.1545
sp|Q8CBB9|RSAD2_MOUSE	6.36702	6.552	5.67731e-11	2.93422e-08	0	0	0	0	0	10.7273	14.8572	12.0088	18.3669	16.9722
sp|Q64282|IFIT1_MOUSE	2.12567	6.41395	1.41799e-10	6.28168e-08	7.44541	4.78521	6.54877	7.68748	6.02202	31.2068	27.7334	27.0198	27.5503	28.6406
sp|Q9Z0E6|GBP2_MOUSE	2.08549	6.15203	7.64987e-10	2.96528e-07	5.58406	6.6993	7.48431	5.76561	6.02202	23.4051	24.7619	31.0228	27.5503	27.5798
sp|P09581|CSF1R_MOUSE	-5.7173	-5.7718	7.84293e-09	2.70233e-06	11.1681	9.57042	11.2265	7.68748	9.03303	0	0	0	0	0
sp|P17879|HS71B_MOUSE	1.40337	5.46382	4.66007e-08	1.44509e-05	13.0295	12.4416	13.0975	14.414	12.044	36.0829	34.6667	38.0279	30.6115	32.8836
sp|P17182|ENOA_MOUSE	-0.483194	-5.25307	1.49583e-07	4.21688e-05	219.64	247.874	223.594	222.937	245.899	167.737	195.124	167.123	128.568	171.844
sp|Q8CFB4|GBP5_MOUSE	5.08514	5.20748	1.91424e-07	4.88073e-05	1.86135	0	0	0	0	11.7026	10.8953	19.014	10.2038	14.8507
sp|Q3UDK1|TRAD1_MOUSE	5.28078	5.1951	2.0461e-07	4.88073e-05	0	0	0	0	0	6.82649	6.93334	5.00367	10.2038	5.30381
sp|Q61107|GBP4_MOUSE	5.01721	5.14733	2.6422e-07	5.85248e-05	0	0	0	1.92187	0	12.6778	13.8667	12.0088	11.2242	13.7899
sp|Q9Z0F8|ADA17_MOUSE	-5.0905	-5.00284	5.64926e-07	0.000116789	5.58406	6.6993	7.48431	5.76561	6.02202	0	0	0	0	0
sp|P31324|KAP3_MOUSE	-5.08853	-4.98197	6.29399e-07	0.000121985	7.44541	5.74225	5.61323	8.64841	4.01468	0	0	0	0	0
sp|P04918|SAA3_MOUSE	-5.04758	-4.94218	7.72521e-07	0.000140917	7.44541	5.74225	4.67769	5.76561	7.02569	0	0	0	0	0
sp|Q9QZ85|IIGP1_MOUSE	5.05268	4.91529	8.86517e-07	0.000152727	0	0	0	0	0	4.87607	5.94287	7.00514	5.10191	6.36458
sp|Q05816|FABP5_MOUSE	-0.700013	-4.67201	2.98272e-06	0.000486811	85.6222	118.673	71.1009	89.3669	88.323	62.4136	59.4287	44.0323	64.2841	48.7951
sp|Q91ZX7|LRP1_MOUSE	-0.836003	-4.62093	3.8202e-06	0.000592321	58.6326	66.993	48.648	49.9686	56.2055	32.182	28.7239	31.0228	35.7134	29.7014
sp|Q3UKC1|TAXB1_MOUSE	4.8362	4.59069	4.41784e-06	0.000652368	0	0	0	0	0	5.85128	5.94287	5.00367	3.06115	5.30381
sp|Q8C9E8|FA26F_MOUSE	4.77965	4.49992	6.79793e-06	0.0009582	0	0	0	0	0	5.85128	4.95239	4.00294	3.06115	6.36458
sp|Q8VI94|OASL1_MOUSE	2.18954	4.36995	1.24277e-05	0.00167558	4.65338	0	1.87108	4.80467	3.01101	12.6778	8.9143	16.0117	16.3261	11.6684
sp|A6H5X4|PHF11_MOUSE	4.01146	4.35542	1.32812e-05	0.00171604	0	0	0	2.8828	0	9.75213	8.9143	10.0073	8.16306	9.54686
sp|Q8R5F7|IFIH1_MOUSE	2.53571	4.34606	1.38607e-05	0.00171928	3.72271	0	1.87108	0	4.01468	7.80171	9.90478	11.0081	13.265	13.7899
sp|P14901|HMOX1_MOUSE	-0.80901	-4.32201	1.54614e-05	0.00177587	55.8406	49.7662	55.1968	54.7733	45.1652	25.3555	32.6858	30.022	37.7541	23.3368
sp|Q2YFS3|PILRA_MOUSE	-4.62882	-4.322	1.54623e-05	0.00177587	5.58406	4.78521	5.61323	2.8828	4.01468	0	0	0	0	0
sp|Q2EMV9|PAR14_MOUSE	1.32926	4.30879	1.6415e-05	0.00181796	7.44541	8.61338	10.2909	9.60935	13.0477	32.182	20.8	21.0154	24.4892	24.3975
sp|Q8BX90|FND3A_MOUSE	1.73329	4.24089	2.2264e-05	0.00234486	7.44541	2.87113	2.80661	4.80467	6.02202	14.6282	17.8286	16.0117	14.2854	16.9722
tr|F7A6H4|F7A6H4_MOUSE	0.592674	4.23668	2.26848e-05	0.00234486	58.6326	54.5514	55.1968	61.4998	53.1945	83.8683	74.2858	86.0632	101.018	82.7395
sp|Q9D020|5NT3A_MOUSE	1.98557	4.20566	2.60318e-05	0.00260402	2.79203	1.91408	2.80661	4.80467	4.01468	12.6778	10.8953	13.0095	15.3057	12.7292
tr|B4XVQ1|B4XVQ1_MOUSE	4.5164	4.08749	4.36062e-05	0.00422572	0	0	0	0	0	3.90085	3.96191	4.00294	4.08153	4.24305
sp|O88783|FA5_MOUSE	4.51476	4.07725	4.55719e-05	0.00428238	0	0	0	0	0	4.87607	3.96191	4.00294	3.06115	4.24305
tr|A0A140LIF8|A0A140LIF8_MOUSE	4.08424	4.03461	5.46934e-05	0.00494287	0	0	1.87108	0	0	5.85128	6.93334	7.00514	7.14268	6.36458
sp|Q8BHK6|SLAF7_MOUSE	4.08416	4.02995	5.57886e-05	0.00494287	0	0	0	1.92187	0	7.80171	6.93334	5.00367	6.12229	7.42534
sp|Q64339|ISG15_MOUSE	1.00734	3.92028	8.84449e-05	0.00761854	14.8908	14.3556	14.9686	17.2968	14.0514	27.306	30.7048	39.0286	29.5911	25.4583
sp|O35457|CCRL2_MOUSE	4.36116	3.80386	0.00014246	0.0119397	0	0	0	0	0	3.90085	4.95239	3.0022	3.06115	3.18229
sp|P58058|NADK_MOUSE	-3.17185	-3.79522	0.000147513	0.0120378	7.44541	6.6993	4.67769	9.60935	8.02936	0	0	0	2.04076	2.12153
sp|P56528|CD38_MOUSE	-3.8467	-3.77247	0.000161638	0.0128523	6.51474	4.78521	5.61323	6.72654	6.02202	0	0	0	2.04076	0
sp|Q60766|IRGM1_MOUSE	1.24479	3.7565	0.000172306	0.013286	9.30677	7.65634	6.54877	9.60935	9.03303	18.5291	19.8096	18.0132	19.3873	24.3975
sp|Q61176|ARGI1_MOUSE	-4.29412	-3.75167	0.000175662	0.013286	4.65338	1.91408	3.74215	3.84374	4.01468	0	0	0	0	0
sp|P52480|KPYM_MOUSE	-0.280051	-3.68386	0.000229726	0.0169614	258.728	296.683	268.499	296.929	291.064	223.324	232.762	235.173	242.851	230.186
sp|Q810Q5|NMES1_MOUSE	3.79327	3.67435	0.000238451	0.0171637	1.86135	0	0	0	0	6.82649	5.94287	4.00294	5.10191	5.30381
sp|Q64518|AT2A3_MOUSE	4.28802	3.66896	0.000243536	0.0171637	0	0	0	0	0	2.92564	2.97143	2.00147	4.08153	5.30381
sp|O35613|DAXX_MOUSE	4.28308	3.66245	0.000249815	0.017215	0	0	0	0	0	2.92564	2.97143	5.00367	2.04076	4.24305
sp|Q8BPX9|S15A3_MOUSE	2.74862	3.51268	0.000443615	0.0299054	0	0	1.87108	0	3.01101	4.87607	7.92382	6.00441	7.14268	6.36458
tr|A0A0G2JDV3|A0A0G2JDV3_MOUSE	1.39562	3.48714	0.00048822	0.0318237	5.58406	4.78521	5.61323	5.76561	5.01835	12.6778	13.8667	16.0117	15.3057	12.7292
sp|O89001|CBPD_MOUSE	-4.14059	-3.48475	0.000492595	0.0318237	2.79203	4.78521	1.87108	1.92187	5.01835	0	0	0	0	0
sp|Q6VNB8|WDFY3_MOUSE	-4.12811	-3.47873	0.000503793	0.0318829	4.65338	3.82817	3.74215	1.92187	2.00734	0	0	0	0	0
sp|P37217|CD69_MOUSE	4.10611	3.41593	0.000635646	0.0392008	0	0	0	0	0	1.95043	2.97143	3.0022	3.06115	4.24305
sp|Q9JL16|ISG20_MOUSE	4.10268	3.41207	0.000644708	0.0392008	0	0	0	0	0	1.95043	2.97143	4.00294	3.06115	3.18229
tr|D3Z6F0|D3Z6F0_MOUSE	4.19917	3.3981	0.000678545	0.0404648	0	0	0	0	0	2.92564	0	4.00294	6.12229	3.18229
sp|Q8CBA2|SLFN5_MOUSE	1.38625	3.38322	0.000716413	0.0419169	7.44541	5.74225	4.67769	3.84374	4.01468	12.6778	14.8572	14.0103	12.2446	13.7899
sp|P16627|HS71L_MOUSE	0.836989	3.3518	0.000802868	0.0461055	15.8215	17.2268	15.9041	17.2968	16.0587	32.182	29.7143	28.0206	25.5096	31.8229
sp|Q05910|ADAM8_MOUSE	-3.47756	-3.29283	0.000991848	0.0559222	3.72271	3.82817	4.67769	6.72654	4.01468	0	0	0	2.04076	0
sp|Q3UYC0|PPM1H_MOUSE	-3.47532	-3.27008	0.00107515	0.0582303	5.58406	6.6993	4.67769	1.92187	4.01468	0	1.98096	0	0	0
sp|Q99NH8|TREM2_MOUSE	-3.95414	-3.26852	0.00108112	0.0582303	2.79203	2.87113	2.80661	2.8828	3.01101	0	0	0	0	0
sp|Q91X52|DCXR_MOUSE	-3.47468	-3.26643	0.00108912	0.0582303	8.37609	3.82817	2.80661	3.84374	4.01468	0	0	0	0	2.12153
sp|P12388|PAI2_MOUSE	-3.95401	-3.25623	0.00112904	0.0593413	3.72271	2.87113	1.87108	2.8828	3.01101	0	0	0	0	0
sp|P41233|ABCA1_MOUSE	-4.0517	-3.23506	0.00121619	0.0628566	4.65338	0	1.87108	3.84374	5.01835	0	0	0	0	0
tr|Q91Z40|Q91Z40_MOUSE	1.72276	3.19682	0.00138951	0.070637	2.79203	0	2.80661	3.84374	4.01468	10.7273	7.92382	8.00587	10.2038	7.42534
sp|Q9Z1E4|GYS1_MOUSE	-1.80036	-3.19018	0.00142186	0.0711158	6.51474	9.57042	8.41984	9.60935	8.02936	3.90085	0	2.00147	3.06115	3.18229
sp|P10605|CATB_MOUSE	-0.441124	-3.18017	0.00147189	0.0724499	71.6621	85.1768	80.4563	85.5232	79.29	57.5376	56.4572	60.0441	64.2841	58.342
sp|P48410|ABCD1_MOUSE	-3.3536	-3.11394	0.00184608	0.0881182	1.86135	4.78521	4.67769	5.76561	4.01468	0	0	0	2.04076	0
sp|P62869|ELOB_MOUSE	-2.33612	-3.10998	0.00187098	0.0881182	9.30677	7.65634	5.61323	3.84374	4.01468	0	3.96191	0	0	2.12153
sp|Q9CQQ8|LSM7_MOUSE	3.89774	3.10928	0.00187546	0.0881182	0	0	0	0	0	1.95043	2.97143	2.00147	3.06115	3.18229
sp|Q8CGE8|IFI5A_MOUSE	1.87921	3.05843	0.00222501	0.102982	1.86135	0	1.87108	2.8828	3.01101	5.85128	7.92382	7.00514	8.16306	6.36458
sp|Q8K4B2|IRAK3_MOUSE	-3.28397	-3.02564	0.00248109	0.112307	2.79203	3.82817	4.67769	5.76561	3.01101	0	0	2.00147	0	0
sp|Q5F2E7|NUFP2_MOUSE	-2.63022	-3.02347	0.00249894	0.112307	5.58406	3.82817	4.67769	5.76561	5.01835	1.95043	0	2.00147	0	0
sp|Q64345|IFIT3_MOUSE	1.83849	3.00177	0.00268413	0.118907	1.86135	1.91408	1.87108	1.92187	2.00734	5.85128	8.9143	6.00441	7.14268	6.36458
sp|Q61549|AGRE1_MOUSE	-1.48318	-2.9961	0.0027346	0.119437	9.30677	12.4416	8.41984	9.60935	8.02936	2.92564	4.95239	4.00294	2.04076	3.18229
sp|Q8R4Y4|STAB1_MOUSE	-3.86459	-2.98648	0.00282208	0.121546	1.86135	3.82817	0	3.84374	4.01468	0	0	0	0	0
sp|O35298|AOAH_MOUSE	-3.85734	-2.9685	0.00299261	0.127124	3.72271	4.78521	0	1.92187	3.01101	0	0	0	0	0
sp|Q8BV49|IFIX_MOUSE	2.39491	2.95759	0.00310051	0.129928	0	2.87113	0	1.92187	0	3.90085	5.94287	5.00367	6.12229	4.24305
sp|P27512|TNR5_MOUSE	2.94526	2.95107	0.00316674	0.130934	0	2.87113	0	0	0	5.85128	3.96191	4.00294	5.10191	3.18229
sp|Q62084|PP14B_MOUSE	-3.21235	-2.934	0.00334624	0.136535	4.65338	2.87113	3.74215	4.80467	3.01101	0	0	0	0	2.12153
sp|Q80YW0|CYH4_MOUSE	-3.74589	-2.92398	0.00345586	0.139177	1.86135	3.82817	2.80661	1.92187	2.00734	0	0	0	0	0
sp|Q3TN34|MILK2_MOUSE	-3.29009	-2.91674	0.00353712	0.140623	1.86135	0	5.61323	6.72654	6.02202	0	0	2.00147	0	0
sp|Q9EQC5|NTKL_MOUSE	-1.71585	-2.88957	0.00385771	0.150852	8.37609	8.61338	6.54877	6.72654	6.02202	2.92564	3.96191	2.00147	0	2.12153
sp|Q5NBU8|XAF1_MOUSE	3.21319	2.88483	0.00391631	0.150852	0	0	0	0	2.00734	2.92564	2.97143	3.0022	5.10191	4.24305
sp|Q9CPQ8|ATP5L_MOUSE	1.792	2.8829	0.00394033	0.150852	1.86135	2.87113	1.87108	0	3.01101	7.80171	6.93334	8.00587	5.10191	5.30381
sp|Q9Z1B5|MD2L1_MOUSE	3.20641	2.86345	0.00419053	0.158474	0	0	1.87108	0	0	2.92564	4.95239	4.00294	4.08153	2.12153
tr|E9QAT4|E9QAT4_MOUSE	-2.50864	-2.84124	0.00449386	0.166644	4.65338	3.82817	2.80661	5.76561	6.02202	0	0	0	2.04076	2.12153
sp|Q9D7J6|DNSL1_MOUSE	-3.141	-2.83981	0.00451406	0.166644	3.72271	2.87113	3.74215	3.84374	4.01468	0	0	0	0	2.12153
sp|P70699|LYAG_MOUSE	-1.27807	-2.83315	0.00460915	0.168152	10.2374	11.4845	8.41984	12.4921	11.0404	5.85128	4.95239	4.00294	5.10191	2.12153
sp|Q9CQ21|MCTS2_MOUSE	-3.75289	-2.82548	0.00472092	0.170228	2.79203	3.82817	0	2.8828	3.01101	0	0	0	0	0
sp|B2RX12|MRP3_MOUSE	-3.13591	-2.80592	0.00501736	0.178837	4.65338	1.91408	5.61323	2.8828	3.01101	0	0	0	0	2.12153
tr|A7UAK5|A7UAK5_MOUSE	3.78297	2.78602	0.00533593	0.186179	0	0	0	0	0	1.95043	3.96191	2.00147	0	4.24305
sp|Q8CAS9|PARP9_MOUSE	1.25206	2.78557	0.00534342	0.186179	6.51474	3.82817	4.67769	3.84374	3.01101	9.75213	10.8953	12.0088	10.2038	9.54686
sp|Q9CQ19|MYL9_MOUSE	2.02688	2.77177	0.00557529	0.1921	0	0	2.80661	3.84374	0	3.90085	2.97143	7.00514	7.14268	6.36458
sp|P48036|ANXA5_MOUSE	-0.339277	-2.7666	0.0056644	0.193025	110.751	92.8331	111.329	96.0935	94.345	79.9675	76.2668	78.0573	82.651	83.8003
sp|Q5SW19|CLU_MOUSE	-3.63409	-2.75386	0.00588975	0.195642	1.86135	1.91408	2.80661	1.92187	3.01101	0	0	0	0	0
sp|Q9JIS8|S12A4_MOUSE	-3.63409	-2.75386	0.00588975	0.195642	1.86135	1.91408	2.80661	1.92187	3.01101	0	0	0	0	0
sp|O70480|VAMP4_MOUSE	-3.63241	-2.75113	0.00593904	0.195642	1.86135	2.87113	1.87108	2.8828	2.00734	0	0	0	0	0
sp|Q91Z53|GRHPR_MOUSE	-3.63051	-2.74813	0.00599354	0.195642	2.79203	1.91408	1.87108	2.8828	2.00734	0	0	0	0	0
sp|P10810|CD14_MOUSE	-0.679823	-2.73564	0.00622598	0.201112	26.0589	27.7542	26.1951	29.789	34.1248	15.6034	19.8096	15.011	17.3465	22.276
tr|Q61635|Q61635_MOUSE	3.65823	2.71966	0.00653484	0.208913	0	0	0	0	0	1.95043	1.98096	2.00147	2.04076	3.18229
sp|Q9R257|HEBP1_MOUSE	-3.05942	-2.7035	0.00686131	0.217112	4.65338	3.82817	3.74215	1.92187	3.01101	1.95043	0	0	0	0
sp|Q99KY4|GAK_MOUSE	-1.63569	-2.69272	0.00708718	0.221993	7.44541	3.82817	9.35538	7.68748	6.02202	1.95043	4.95239	0	2.04076	2.12153
tr|A0A286YCV9|A0A286YCV9_MOUSE	-1.2464	-2.68731	0.00720296	0.223364	15.8215	9.57042	11.2265	7.68748	8.02936	5.85128	6.93334	2.00147	3.06115	4.24305
sp|Q61881|MCM7_MOUSE	1.47779	2.68289	0.00729898	0.2241	3.72271	2.87113	2.80661	1.92187	2.00734	5.85128	6.93334	8.00587	10.2038	6.36458
sp|Q91W50|CSDE1_MOUSE	-0.985963	-2.65961	0.00782309	0.234146	11.1681	15.3127	15.9041	18.2578	13.0477	8.77692	9.90478	6.00441	7.14268	5.30381
sp|Q3UJD6|UBP19_MOUSE	-2.18859	-2.65897	0.00783799	0.234146	6.51474	4.78521	2.80661	4.80467	4.01468	0	0	3.0022	2.04076	0
sp|P08113|ENPL_MOUSE	0.249523	2.65834	0.00785268	0.234146	132.156	147.385	143.137	150.867	150.551	154.084	172.343	177.13	180.608	178.208
sp|P49717|MCM4_MOUSE	1.57366	2.65433	0.00794656	0.234688	0	1.91408	2.80661	3.84374	3.01101	4.87607	5.94287	9.00661	9.18344	5.30381
sp|Q8K1R3|PNPT1_MOUSE	2.21065	2.64364	0.00820208	0.23995	0	1.91408	2.80661	0	0	5.85128	3.96191	6.00441	3.06115	3.18229
sp|P10126|EF1A1_MOUSE	-0.2024	-2.63069	0.00852128	0.246958	283.856	311.996	282.533	303.655	258.947	256.481	256.534	267.196	252.034	221.699
sp|Q8K3X4|I2BPL_MOUSE	-3.62059	-2.61847	0.00883261	0.25361	2.79203	2.87113	2.80661	2.8828	0	0	0	0	0	0
sp|A1L314|MPEG1_MOUSE	0.905152	2.61223	0.00899525	0.255911	8.37609	12.4416	7.48431	7.68748	7.02569	13.653	17.8286	16.0117	15.3057	18.033
sp|P59764|DOCK4_MOUSE	-3.62335	-2.5936	0.00949766	0.267014	4.65338	1.91408	2.80661	0	2.00734	0	0	0	0	0
sp|Q6Q899|DDX58_MOUSE	0.801951	2.59143	0.00955776	0.267014	13.0295	10.5275	8.41984	15.375	11.0404	22.4299	12.8762	22.0162	22.4484	22.276
sp|Q69ZR2|HECD1_MOUSE	-2.18566	-2.55107	0.0107394	0.297346	7.44541	0	5.61323	5.76561	4.01468	0	0	3.0022	2.04076	0
sp|P20152|VIME_MOUSE	-0.166675	-2.54451	0.0109432	0.30031	366.687	357.934	372.344	350.741	359.314	322.796	318.934	327.24	318.359	325.654
sp|Q3UIR3|DTX3L_MOUSE	0.921572	2.53183	0.011347	0.308659	8.37609	7.65634	8.41984	4.80467	9.03303	12.6778	15.8476	16.0117	13.265	14.8507
sp|Q8C129|LCAP_MOUSE	0.704374	2.52368	0.0116134	0.313158	13.9601	14.3556	14.0331	14.414	13.0477	21.4547	24.7619	24.0176	19.3873	24.3975
sp|Q9QY24|ZBP1_MOUSE	0.882374	2.51955	0.0117504	0.31321	9.30677	5.74225	9.35538	9.60935	8.02936	14.6282	12.8762	17.0125	17.3465	15.9114
sp|P99029|PRDX5_MOUSE	-0.538963	-2.51755	0.0118174	0.31321	33.5044	36.3676	37.4215	33.6327	36.1321	25.3555	27.7334	20.0147	22.4484	26.5191
sp|Q9D8Y0|EFHD2_MOUSE	-0.458227	-2.51205	0.0120033	0.3146	42.8111	50.7233	49.5835	49.9686	42.1542	32.182	30.7048	32.0235	39.7949	37.1267
sp|Q08619|IFI5B_MOUSE	0.61583	2.51001	0.0120727	0.3146	21.4056	18.1838	20.5818	19.2187	15.0551	33.1572	20.8	31.0228	30.6115	29.7014
sp|P97310|MCM2_MOUSE	1.10125	2.49594	0.0125623	0.32463	5.58406	3.82817	5.61323	4.80467	4.01468	11.7026	9.90478	11.0081	11.2242	7.42534
sp|P05064|ALDOA_MOUSE	-0.285764	-2.47375	0.0133704	0.342658	106.097	135.9	124.427	165.281	135.495	99.4717	103.01	125.092	118.364	101.833
sp|Q9R0E1|PLOD3_MOUSE	-1.3988	-2.45375	0.0141374	0.359344	6.51474	6.6993	8.41984	6.72654	6.02202	2.92564	3.96191	3.0022	3.06115	0
sp|Q80SW1|SAHH2_MOUSE	-2.2524	-2.43885	0.014734	0.370667	2.79203	3.82817	5.61323	3.84374	3.01101	1.95043	1.98096	0	0	0
sp|Q9JMG1|EDF1_MOUSE	-3.51291	-2.4367	0.0148219	0.370667	2.79203	2.87113	0	1.92187	3.01101	0	0	0	0	0
sp|Q6NZF1|ZC11A_MOUSE	2.31983	2.42412	0.0153453	0.380687	0	0	1.87108	1.92187	0	5.85128	4.95239	4.00294	0	4.24305
sp|P25206|MCM3_MOUSE	0.886273	2.42123	0.0154681	0.380687	6.51474	3.82817	8.41984	15.375	9.03303	11.7026	12.8762	22.0162	15.3057	18.033
sp|Q9DCB8|ISCA2_MOUSE	-3.50378	-2.41041	0.0159345	0.386421	1.86135	3.82817	2.80661	0	2.00734	0	0	0	0	0
sp|Q8K212|PACS1_MOUSE	-3.50356	-2.41005	0.0159503	0.386421	2.79203	3.82817	1.87108	0	2.00734	0	0	0	0	0
sp|P49718|MCM5_MOUSE	2.57414	2.39484	0.0166275	0.399704	0	0	0	2.8828	0	2.92564	1.98096	5.00367	5.10191	2.12153
sp|Q9D379|HYEP_MOUSE	2.57195	2.39055	0.0168233	0.401075	0	2.87113	0	0	0	4.87607	4.95239	2.00147	2.04076	3.18229
sp|P57716|NICA_MOUSE	0.999281	2.3853	0.0170651	0.401075	8.37609	4.78521	4.67769	4.80467	5.01835	8.77692	11.8857	11.0081	12.2446	11.6684
sp|Q9JL56|GDE1_MOUSE	3.52652	2.37848	0.0173841	0.401075	0	0	0	0	0	1.95043	0	2.00147	3.06115	3.18229
tr|F6Y6L6|F6Y6L6_MOUSE	-0.308318	-2.37608	0.0174975	0.401075	97.721	88.0479	83.2629	83.6013	87.3193	77.0418	66.362	69.0507	73.4675	70.0103
sp|Q99MK8|ARBK1_MOUSE	-2.80384	-2.37457	0.0175695	0.401075	2.79203	2.87113	1.87108	2.8828	4.01468	0	0	0	0	2.12153
sp|Q05769|PGH2_MOUSE	0.781482	2.37424	0.0175852	0.401075	10.2374	9.57042	15.9041	9.60935	6.02202	16.5786	20.8	17.0125	15.3057	19.0937
sp|Q99MD9|NASP_MOUSE	0.913287	2.37414	0.0175899	0.401075	6.51474	8.61338	7.48431	7.68748	5.01835	7.80171	11.8857	14.0103	17.3465	15.9114
sp|P31750|AKT1_MOUSE	-2.80399	-2.3705	0.0177638	0.402084	1.86135	2.87113	2.80661	2.8828	4.01468	1.95043	0	0	0	0
sp|Q9DD06|RARR2_MOUSE	3.51872	2.36414	0.0180718	0.404063	0	0	0	0	0	1.95043	1.98096	3.0022	0	3.18229
sp|Q61450|GP49A_MOUSE	3.51832	2.36332	0.0181118	0.404063	0	0	0	0	0	2.92564	0	2.00147	3.06115	2.12153
sp|Q3UBG2|PCLI1_MOUSE	-1.07426	-2.34635	0.0189582	0.419924	5.58406	10.5275	11.2265	10.5703	11.0404	2.92564	2.97143	6.00441	5.10191	6.36458
sp|P61957|SUMO2_MOUSE	-2.00239	-2.34253	0.0191533	0.421236	2.79203	5.74225	1.87108	3.84374	6.02202	2.92564	0	0	0	2.12153
sp|Q64337|SQSTM_MOUSE	0.433751	2.336	0.0194914	0.425655	29.7817	34.4535	47.7124	47.0858	40.1468	40.959	49.5239	62.0455	73.4675	43.4913
sp|P54116|STOM_MOUSE	0.790792	2.33012	0.0198	0.428697	9.30677	8.61338	9.35538	9.60935	9.03303	18.5291	15.8476	15.011	17.3465	12.7292
sp|Q9CQX2|CYB5B_MOUSE	-1.4351	-2.32809	0.0199072	0.428697	4.65338	2.87113	7.48431	7.68748	10.0367	0	2.97143	5.00367	4.08153	0
sp|Q6SJQ7|CLM1_MOUSE	2.85396	2.31801	0.0204486	0.434733	0	0	1.87108	0	0	2.92564	0	4.00294	3.06115	4.24305
sp|Q8R1A4|DOCK7_MOUSE	-1.6206	-2.31766	0.0204679	0.434733	4.65338	7.65634	5.61323	2.8828	4.01468	1.95043	0	0	3.06115	3.18229
sp|Q91YX0|THMS2_MOUSE	1.42007	2.2966	0.0216418	0.45135	2.79203	1.91408	0	2.8828	3.01101	4.87607	5.94287	6.00441	5.10191	6.36458
sp|Q8VDJ3|VIGLN_MOUSE	-0.49842	-2.29648	0.0216482	0.45135	33.5044	31.5824	35.5504	32.6718	36.1321	20.4795	23.7715	25.0184	23.4688	27.5798
tr|Q3U687|Q3U687_MOUSE	2.84199	2.2926	0.0218713	0.45135	0	1.91408	0	0	0	3.90085	4.95239	2.00147	0	3.18229
sp|Q61739|ITA6_MOUSE	0.803909	2.29205	0.0219026	0.45135	13.0295	5.74225	10.2909	5.76561	10.0367	18.5291	15.8476	17.0125	12.2446	14.8507
sp|Q9WVL2|STAT2_MOUSE	0.832212	2.28966	0.0220413	0.45135	8.37609	5.74225	7.48431	9.60935	9.03303	12.6778	9.90478	17.0125	16.3261	15.9114
sp|Q80VA0|GALT7_MOUSE	1.54449	2.28824	0.0221235	0.45135	0	0	1.87108	3.84374	3.01101	3.90085	4.95239	6.00441	5.10191	5.30381
sp|P17751|TPIS_MOUSE	-0.318738	-2.2795	0.0226374	0.455987	70.7314	81.3486	72.0364	74.9529	75.2753	60.4632	59.4287	62.0455	60.2026	58.342
sp|Q07797|LG3BP_MOUSE	0.605469	2.27833	0.0227071	0.455987	16.7522	16.2697	14.0331	18.2578	14.0514	22.4299	24.7619	26.0191	25.5096	22.276
sp|P15105|GLNA_MOUSE	-3.51569	-2.27562	0.0228685	0.455987	1.86135	0	3.74215	0	5.01835	0	0	0	0	0
sp|P97311|MCM6_MOUSE	0.947109	2.27445	0.022939	0.455987	4.65338	4.78521	5.61323	7.68748	6.02202	7.80171	12.8762	13.0095	12.2446	9.54686
sp|Q9DBG5|PLIN3_MOUSE	-1.32197	-2.27026	0.0231921	0.45808	13.9601	4.78521	6.54877	4.80467	5.01835	2.92564	1.98096	5.00367	0	4.24305
sp|Q5DU25|IQEC2_MOUSE	2.73743	2.24999	0.0244498	0.479866	1.86135	0	0	0	0	3.90085	1.98096	2.00147	3.06115	2.12153
sp|Q9EQP2|EHD4_MOUSE	0.420542	2.24482	0.0247798	0.480133	26.9896	34.4535	30.8728	33.6327	39.1431	44.8598	47.5429	44.0323	37.7541	46.6736
sp|Q91Z38|TTC1_MOUSE	-2.70036	-2.24457	0.024796	0.480133	3.72271	1.91408	1.87108	2.8828	3.01101	0	1.98096	0	0	0
sp|P06797|CATL1_MOUSE	-0.65033	-2.24252	0.0249279	0.480133	22.3362	20.0979	20.5818	21.1406	20.0734	14.6282	11.8857	13.0095	15.3057	11.6684
sp|Q922P9|GLYR1_MOUSE	1.80161	2.23491	0.0254234	0.484789	1.86135	0	0	0	4.01468	3.90085	4.95239	4.00294	4.08153	3.18229
sp|Q8JZV7|NAGA_MOUSE	-1.05061	-2.2333	0.0255293	0.484789	12.0988	10.5275	9.35538	4.80467	9.03303	2.92564	4.95239	5.00367	6.12229	3.18229
sp|Q80TM9|NISCH_MOUSE	-0.881061	-2.23164	0.0256386	0.484789	13.0295	9.57042	14.0331	14.414	10.0367	8.77692	5.94287	5.00367	7.14268	6.36458
sp|Q9CZS1|AL1B1_MOUSE	1.07255	2.22734	0.0259244	0.487222	3.72271	5.74225	1.87108	4.80467	4.01468	7.80171	9.90478	7.00514	9.18344	8.4861
sp|Q9DBC3|CMTR1_MOUSE	-3.37639	-2.20076	0.0277528	0.518443	2.79203	1.91408	0	1.92187	3.01101	0	0	0	0	0
sp|P53564|CUX1_MOUSE	-1.73009	-2.19671	0.0280408	0.519306	3.72271	2.87113	4.67769	3.84374	5.01835	0	0	2.00147	2.04076	2.12153
sp|Q8BP40|PPA6_MOUSE	-3.37846	-2.19541	0.028134	0.519306	1.86135	1.91408	1.87108	0	4.01468	0	0	0	0	0
sp|Q6ZPU9|KBP_MOUSE	-3.37438	-2.1879	0.0286772	0.522359	0	3.82817	1.87108	1.92187	2.00734	0	0	0	0	0
sp|ALBU_BOVIN|	0.299561	2.18725	0.0287246	0.522359	64.2167	65.0789	63.6166	55.7342	73.2679	78.9923	80.2287	75.0551	74.4879	88.0433
sp|P06151|LDHA_MOUSE	-0.310311	-2.18615	0.0288047	0.522359	74.4541	72.7352	69.2298	69.1873	75.2753	59.488	57.4477	58.0426	60.2026	56.2204
tr|Q8CIE4|Q8CIE4_MOUSE	1.92358	2.18284	0.0290477	0.523085	0	1.91408	2.80661	0	0	3.90085	2.97143	4.00294	5.10191	2.12153
sp|P36371|TAP2_MOUSE	0.826099	2.18102	0.0291821	0.523085	7.44541	5.74225	7.48431	8.64841	7.02569	12.6778	9.90478	14.0103	16.3261	11.6684
sp|Q6PAV2|HERC4_MOUSE	-3.36464	-2.1704	0.0299763	0.527162	1.86135	0	3.74215	1.92187	2.00734	0	0	0	0	0
sp|P70335|ROCK1_MOUSE	-3.35957	-2.17	0.0300071	0.527162	1.86135	2.87113	1.87108	2.8828	0	0	0	0	0	0
sp|Q8BR63|F177A_MOUSE	-3.35957	-2.17	0.0300071	0.527162	1.86135	2.87113	1.87108	2.8828	0	0	0	0	0	0
sp|P52875|TM165_MOUSE	-3.35652	-2.16445	0.0304295	0.527162	2.79203	2.87113	1.87108	1.92187	0	0	0	0	0	0
sp|B1AZP2|DLGP4_MOUSE	-3.35652	-2.16445	0.0304295	0.527162	2.79203	2.87113	1.87108	1.92187	0	0	0	0	0	0
tr|Q3ULQ2|Q3ULQ2_MOUSE	-3.35652	-2.16445	0.0304295	0.527162	2.79203	2.87113	1.87108	1.92187	0	0	0	0	0	0
tr|E9PWG6|E9PWG6_MOUSE	3.49938	2.15615	0.0310718	0.535298	0	0	0	0	0	1.95043	1.98096	6.00441	0	0
sp|Q60575|KIF1B_MOUSE	-3.35387	-2.15082	0.0314901	0.539506	3.72271	1.91408	1.87108	1.92187	0	0	0	0	0	0
sp|Q8BH59|CMC1_MOUSE	0.566463	2.14836	0.0316855	0.539873	17.6829	16.2697	13.0975	17.2968	18.0661	22.4299	25.7524	24.0176	21.428	28.6406
tr|Q9DCE9|Q9DCE9_MOUSE	1.15657	2.1452	0.0319369	0.540704	2.79203	2.87113	1.87108	3.84374	4.01468	8.77692	5.94287	8.00587	6.12229	5.30381
sp|Q9QUJ7|ACSL4_MOUSE	-0.732012	-2.14202	0.0321919	0.540704	13.0295	15.3127	16.8397	19.2187	16.0587	9.75213	9.90478	5.00367	10.2038	13.7899
sp|Q69Z38|PEAK1_MOUSE	-1.3237	-2.14121	0.0322574	0.540704	6.51474	6.6993	4.67769	5.76561	4.01468	2.92564	2.97143	2.00147	0	3.18229
sp|Q6A065|CE170_MOUSE	-2.59338	-2.12464	0.0336169	0.560462	2.79203	1.91408	2.80661	1.92187	3.01101	1.95043	0	0	0	0
sp|P97820|M4K4_MOUSE	-2.5917	-2.11978	0.0340247	0.563896	2.79203	3.82817	1.87108	1.92187	2.00734	0	0	0	0	2.12153
sp|O89116|VTI1A_MOUSE	-2.59353	-2.11786	0.0341865	0.563896	1.86135	1.91408	3.74215	1.92187	3.01101	0	1.98096	0	0	0
sp|Q9ET01|PYGL_MOUSE	-0.630819	-2.11085	0.0347855	0.56406	24.1976	23.9261	19.6463	18.2578	15.0551	15.6034	10.8953	15.011	12.2446	11.6684
sp|P09411|PGK1_MOUSE	-0.249378	-2.10797	0.0350332	0.56406	100.513	106.232	102.909	105.703	100.367	91.67	92.1144	86.0632	77.5491	86.9825
sp|Q504N7|IFIXL_MOUSE	1.16459	2.10729	0.0350924	0.56406	2.79203	2.87113	1.87108	2.8828	4.01468	6.82649	4.95239	8.00587	6.12229	6.36458
sp|P01029|CO4B_MOUSE	3.37024	2.10686	0.0351294	0.56406	0	0	0	0	0	1.95043	0	2.00147	3.06115	2.12153
sp|Q61233|PLSL_MOUSE	-0.155388	-2.10373	0.0354017	0.56406	273.619	274.671	287.21	269.062	276.009	238.927	242.667	252.185	261.218	247.158
sp|Q99M51|NCK1_MOUSE	-1.85574	-2.10263	0.0354978	0.56406	2.79203	1.91408	6.54877	2.8828	4.01468	0	2.97143	2.00147	0	0
sp|Q9EP73|PD1L1_MOUSE	1.11317	2.10237	0.0355207	0.56406	0	2.87113	6.54877	4.80467	3.01101	6.82649	6.93334	7.00514	10.2038	6.36458
sp|Q8VCF0|MAVS_MOUSE	-0.875496	-2.0997	0.0357551	0.56406	13.0295	9.57042	10.2909	10.5703	10.0367	4.87607	5.94287	7.00514	7.14268	4.24305
sp|P01942|HBA_MOUSE	1.21268	2.09881	0.0358336	0.56406	5.58406	4.78521	0	0	4.01468	4.87607	6.93334	7.00514	6.12229	8.4861
sp|P97765|WBP2_MOUSE	-1.35245	-2.09072	0.0365534	0.572485	7.44541	4.78521	5.61323	2.8828	5.01835	1.95043	0	2.00147	2.04076	4.24305
sp|O88738|BIRC6_MOUSE	-1.22295	-2.08722	0.0368685	0.574518	7.44541	3.82817	7.48431	4.80467	7.02569	0	3.96191	3.0022	3.06115	3.18229
sp|O70309|ITB5_MOUSE	1.16579	2.07713	0.03779	0.585457	3.72271	2.87113	3.74215	0	4.01468	7.80171	6.93334	5.00367	6.12229	6.36458
sp|P54276|MSH6_MOUSE	3.35164	2.07262	0.0382076	0.585457	0	0	0	0	0	1.95043	1.98096	3.0022	2.04076	0
sp|Q91VJ1|AIM2_MOUSE	3.34905	2.06791	0.0386486	0.585457	0	0	0	0	0	2.92564	1.98096	2.00147	2.04076	0
sp|Q8VHI3|OFUT2_MOUSE	-3.37777	-2.06366	0.03905	0.585457	2.79203	0	0	3.84374	3.01101	0	0	0	0	0
sp|O08800|SPB8_MOUSE	-2.3466	-2.06263	0.039148	0.585457	0	2.87113	3.74215	3.84374	5.01835	0	0	0	3.06115	0
sp|Q9D1C8|VPS28_MOUSE	-2.60392	-2.06258	0.0391521	0.585457	0	2.87113	1.87108	3.84374	4.01468	0	0	0	0	2.12153
sp|Q9DBX2|PHLP_MOUSE	-3.37581	-2.0602	0.0393793	0.585457	2.79203	3.82817	0	0	3.01101	0	0	0	0	0
sp|P62743|AP2S1_MOUSE	-2.5966	-2.05998	0.0394006	0.585457	3.72271	2.87113	0	2.8828	3.01101	0	0	2.00147	0	0
sp|P43274|H14_MOUSE	1.82917	2.05954	0.0394426	0.585457	0	0	0	1.92187	3.01101	3.90085	2.97143	3.0022	4.08153	3.18229
sp|Q9DB60|PGFS_MOUSE	-2.5966	-2.05937	0.0394584	0.585457	3.72271	2.87113	0	2.8828	3.01101	0	1.98096	0	0	0
tr|E9PYG6|E9PYG6_MOUSE	2.62829	2.05614	0.0397688	0.585757	0	0	1.87108	0	0	2.92564	1.98096	3.0022	0	4.24305
sp|Q9WVQ5|MTNB_MOUSE	1.83221	2.05421	0.039955	0.585757	0	0	0	2.8828	2.00734	3.90085	1.98096	4.00294	4.08153	3.18229
sp|P09528|FRIH_MOUSE	-0.603958	-2.05087	0.0402795	0.585757	20.4749	18.1838	20.5818	20.1796	20.0734	10.7273	12.8762	15.011	14.2854	12.7292
sp|Q91YT7|YTHD2_MOUSE	-2.58379	-2.05077	0.0402892	0.585757	2.79203	3.82817	2.80661	2.8828	0	0	0	0	0	2.12153
sp|P37913|DNLI1_MOUSE	1.3366	2.04927	0.0404359	0.585757	0	1.91408	2.80661	1.92187	3.01101	3.90085	4.95239	4.00294	5.10191	6.36458
sp|O08808|DIAP1_MOUSE	-0.492312	-2.04579	0.0407774	0.585757	27.9203	27.7542	35.5504	24.9843	28.1028	22.4299	21.7905	23.0169	14.2854	21.2153
sp|P16045|LEG1_MOUSE	-0.28276	-2.04555	0.0408009	0.585757	80.0382	91.8761	86.0695	73.031	70.2569	71.1906	57.4477	73.0536	69.386	59.4027
sp|Q9WUD1|CHIP_MOUSE	-3.35243	-2.01872	0.0435164	0.619255	2.79203	3.82817	2.80661	0	0	0	0	0	0	0
sp|Q9QY06|MYO9B_MOUSE	-0.747976	-2.01855	0.0435336	0.619255	14.8908	15.3127	13.0975	10.5703	12.044	8.77692	6.93334	6.00441	9.18344	8.4861
tr|E9Q912|E9Q912_MOUSE	-0.716022	-2.01222	0.044197	0.623697	17.6829	13.3986	13.0975	11.5312	17.0624	8.77692	10.8953	10.0073	5.10191	9.54686
sp|P62983|RS27A_MOUSE	-1.51591	-2.01143	0.0442798	0.623697	3.72271	2.87113	4.67769	4.80467	4.01468	2.92564	1.98096	0	2.04076	0
tr|Q7TNL5|Q7TNL5_MOUSE	-1.51308	-2.00921	0.0445149	0.623697	2.79203	4.78521	4.67769	3.84374	4.01468	2.92564	1.98096	0	0	2.12153
sp|O88842|FGD3_MOUSE	-2.01863	-2.00793	0.0446503	0.623697	2.79203	2.87113	5.61323	0	5.01835	1.95043	0	0	2.04076	0
sp|Q9CQW9|IFM3_MOUSE	0.496562	1.99384	0.0461692	0.639295	17.6829	18.1838	18.7108	21.1406	17.0624	23.4051	26.7429	26.0191	29.5911	25.4583
sp|Q8R088|GLP3L_MOUSE	-1.50606	-1.99375	0.0461793	0.639295	2.79203	5.74225	4.67769	3.84374	3.01101	0	1.98096	2.00147	0	3.18229
sp|O88811|STAM2_MOUSE	1.25545	1.99086	0.0464964	0.640131	2.79203	2.87113	0	1.92187	3.01101	4.87607	5.94287	5.00367	4.08153	5.30381
sp|Q60770|STXB3_MOUSE	0.793712	1.98944	0.0466526	0.640131	8.37609	5.74225	6.54877	4.80467	7.02569	11.7026	9.90478	12.0088	12.2446	10.6076
sp|P70347|TANK_MOUSE	1.97095	1.97569	0.0481897	0.655568	0	0	0	1.92187	2.00734	1.95043	3.96191	3.0022	4.08153	2.12153
sp|Q8VI36|PAXI_MOUSE	-0.92744	-1.9756	0.0482005	0.655568	8.37609	6.6993	8.41984	8.64841	10.0367	4.87607	2.97143	5.00367	5.10191	4.24305
sp|Q5SUR0|PUR4_MOUSE	-0.823028	-1.96412	0.0495156	0.670515	9.30677	10.5275	13.0975	8.64841	10.0367	5.85128	5.94287	6.00441	6.12229	5.30381
sp|P34884|MIF_MOUSE	-0.542838	-1.95892	0.0501227	0.67356	21.4056	23.9261	23.3885	22.1015	19.0697	15.6034	17.8286	14.0103	13.265	14.8507
sp|Q8VCH8|UBXN4_MOUSE	-0.896297	-1.95847	0.0501749	0.67356	5.58406	9.57042	10.2909	11.5312	8.02936	5.85128	4.95239	3.0022	5.10191	5.30381
sp|O08739|AMPD3_MOUSE	-0.740973	-1.94738	0.0514889	0.686298	9.30677	11.4845	13.0975	15.375	13.0477	8.77692	7.92382	6.00441	7.14268	7.42534
sp|Q8BHL3|TB10B_MOUSE	-2.26624	-1.94674	0.0515664	0.686298	0	3.82817	3.74215	2.8828	4.01468	2.92564	0	0	0	0
sp|Q61687|ATRX_MOUSE	-1.93134	-1.94283	0.0520372	0.689604	3.72271	4.78521	2.80661	1.92187	2.00734	1.95043	1.98096	0	0	0
sp|P14733|LMNB1_MOUSE	0.346683	1.93374	0.0531448	0.701286	36.2964	36.3676	37.4215	32.6718	36.1321	45.835	45.562	47.0345	45.9172	43.4913
sp|Q8BX70|VP13C_MOUSE	0.827396	1.92832	0.0538157	0.70713	6.51474	6.6993	8.41984	5.76561	3.01101	19.5043	7.92382	10.0073	8.16306	8.4861
sp|Q9R1Q9|VAS1_MOUSE	-0.925457	-1.9249	0.0542423	0.708023	6.51474	7.65634	8.41984	7.68748	10.0367	2.92564	3.96191	4.00294	4.08153	6.36458
sp|P49442|INPP_MOUSE	-3.21346	-1.92411	0.0543404	0.708023	2.79203	1.91408	1.87108	0	2.00734	0	0	0	0	0
sp|Q8K1H1|TDRD7_MOUSE	2.50522	1.91998	0.0548599	0.708991	0	0	0	0	2.00734	2.92564	0	2.00147	3.06115	3.18229
sp|Q8VCW8|ACSF2_MOUSE	-2.22628	-1.91811	0.0550964	0.708991	4.65338	3.82817	2.80661	0	3.01101	0	0	0	0	3.18229
sp|Q7TPD0|INT3_MOUSE	-2.47207	-1.91727	0.0552031	0.708991	2.79203	2.87113	3.74215	0	2.00734	0	0	0	0	2.12153
sp|Q9ES00|UBE4B_MOUSE	-1.78863	-1.91628	0.0553292	0.708991	1.86135	0	3.74215	6.72654	5.01835	2.92564	0	2.00147	0	0
sp|Q3UH60|DIP2B_MOUSE	-3.20629	-1.91145	0.0559469	0.712586	1.86135	1.91408	1.87108	2.8828	0	0	0	0	0	0
sp|O35660|GSTM6_MOUSE	-3.20574	-1.9105	0.0560693	0.712586	1.86135	2.87113	1.87108	1.92187	0	0	0	0	0	0
sp|P10639|THIO_MOUSE	-0.519283	-1.9043	0.0568711	0.719826	18.6135	25.8401	19.6463	25.9452	24.0881	14.6282	15.8476	18.0132	17.3465	13.7899
sp|Q8BP48|MAP11_MOUSE	-1.13249	-1.89984	0.0574536	0.721151	5.58406	6.6993	7.48431	5.76561	3.01101	2.92564	2.97143	2.00147	5.10191	0
sp|P00375|DYR_MOUSE	1.57345	1.89872	0.0576013	0.721151	0	0	1.87108	1.92187	2.00734	2.92564	2.97143	4.00294	4.08153	3.18229
sp|Q9EQ32|BCAP_MOUSE	0.498194	1.89697	0.0578324	0.721151	20.4749	15.3127	16.8397	15.375	16.0587	23.4051	22.781	23.0169	24.4892	25.4583
sp|O54891|LEG6_MOUSE	2.187	1.89641	0.057906	0.721151	0	0	0	2.8828	0	1.95043	2.97143	3.0022	3.06115	2.12153
sp|P97864|CASP7_MOUSE	1.96225	1.89366	0.0582705	0.722787	0	0	0	1.92187	2.00734	3.90085	4.95239	4.00294	0	2.12153
tr|A0A1D5RLD8|A0A1D5RLD8_MOUSE	-0.113816	-1.88786	0.059045	0.729477	452.309	445.982	447.187	473.741	469.718	422.267	457.601	423.311	411.214	403.09
sp|Q99MU3|DSRAD_MOUSE	2.49529	1.88142	0.0599148	0.735957	1.86135	0	0	0	0	4.87607	0	2.00147	2.04076	2.12153
sp|Q9Z0H8|CLIP2_MOUSE	-2.15563	-1.88047	0.0600442	0.735957	3.72271	1.91408	2.80661	2.8828	2.00734	2.92564	0	0	0	0
sp|Q8K4I3|ARHG6_MOUSE	-1.4351	-1.87449	0.0608629	0.743055	3.72271	4.78521	3.74215	4.80467	2.00734	1.95043	0	2.00147	0	3.18229
sp|P57787|MOT4_MOUSE	-1.27531	-1.87112	0.0613282	0.745799	6.51474	3.82817	4.67769	3.84374	3.01101	1.95043	0	3.0022	2.04076	2.12153
sp|P28650|PURA1_MOUSE	-0.603244	-1.86714	0.061882	0.74795	18.6135	18.1838	15.9041	12.4921	19.0697	10.7273	9.90478	9.00661	12.2446	13.7899
sp|Q99MN9|PCCB_MOUSE	0.77534	1.86639	0.0619874	0.74795	6.51474	6.6993	8.41984	4.80467	4.01468	9.75213	13.8667	10.0073	9.18344	9.54686
sp|Q8BVK9|SP110_MOUSE	1.02628	1.85593	0.0634632	0.761383	3.72271	1.91408	3.74215	2.8828	3.01101	4.87607	7.92382	7.00514	8.16306	3.18229
sp|P58681|TLR7_MOUSE	1.1303	1.85337	0.06383	0.761383	1.86135	1.91408	1.87108	2.8828	3.01101	5.85128	4.95239	5.00367	4.08153	5.30381
sp|B2RUP2|UN13D_MOUSE	-1.16503	-1.85331	0.0638373	0.761383	6.51474	3.82817	4.67769	4.80467	5.01835	0	2.97143	3.0022	3.06115	2.12153
sp|P97496|SMRC1_MOUSE	1.88548	1.85046	0.0642478	0.762869	1.86135	1.91408	0	0	0	2.92564	2.97143	3.0022	2.04076	3.18229
sp|P52633|STAT6_MOUSE	-0.889715	-1.84903	0.064454	0.762869	8.37609	6.6993	9.35538	6.72654	8.02936	3.90085	3.96191	4.00294	4.08153	5.30381
sp|Q9Z0S1|BPNT1_MOUSE	-1.08341	-1.83974	0.065806	0.767251	7.44541	2.87113	4.67769	6.72654	6.02202	2.92564	1.98096	3.0022	2.04076	3.18229
sp|Q5SWU9|ACACA_MOUSE	-2.35071	-1.83928	0.0658747	0.767251	1.86135	1.91408	2.80661	1.92187	2.00734	0	0	0	0	2.12153
sp|Q8CGA3|LAT4_MOUSE	-2.3507	-1.8357	0.0664026	0.767251	1.86135	1.91408	2.80661	1.92187	2.00734	0	0	0	2.04076	0
sp|P62774|MTPN_MOUSE	-0.59608	-1.83475	0.066542	0.767251	15.8215	17.2268	19.6463	15.375	14.0514	9.75213	11.8857	9.00661	13.265	10.6076
tr|A2AU91|A2AU91_MOUSE	-2.35242	-1.8341	0.0666391	0.767251	1.86135	2.87113	1.87108	1.92187	2.00734	1.95043	0	0	0	0
tr|F8WJE0|F8WJE0_MOUSE	0.347972	1.83335	0.0667504	0.767251	31.643	30.6254	33.6794	31.7108	32.1174	41.9342	39.6191	42.0308	39.7949	40.309
sp|P11928|OAS1A_MOUSE	0.552207	1.83254	0.0668711	0.767251	12.0988	13.3986	13.0975	12.4921	12.044	18.5291	17.8286	20.0147	20.4076	15.9114
sp|Q8VE11|MTMR6_MOUSE	-1.57725	-1.8315	0.067026	0.767251	5.58406	4.78521	2.80661	4.80467	0	2.92564	0	0	0	3.18229
tr|A7VMS2|A7VMS2_MOUSE	3.20315	1.83115	0.0670777	0.767251	0	0	0	0	0	0	1.98096	2.00147	2.04076	2.12153
sp|Q8BJS4|SUN2_MOUSE	0.812679	1.82947	0.0673285	0.767251	5.58406	2.87113	5.61323	5.76561	6.02202	7.80171	7.92382	9.00661	9.18344	11.6684
sp|O88939|ZBT7A_MOUSE	-1.50919	-1.82802	0.0675458	0.767251	3.72271	1.91408	4.67769	3.84374	3.01101	1.95043	1.98096	0	0	2.12153
sp|Q99J93|IFM2_MOUSE	-3.23205	-1.82185	0.0684782	0.775004	2.79203	0	0	1.92187	4.01468	0	0	0	0	0
sp|Q61093|CY24B_MOUSE	-0.395888	-1.81459	0.0695867	0.784685	37.2271	33.4965	35.5504	27.8671	31.1138	29.2564	28.7239	24.0176	22.4484	21.2153
sp|P23249|MOV10_MOUSE	1.31917	1.8077	0.0706526	0.793818	1.86135	1.91408	0	1.92187	2.00734	3.90085	2.97143	4.00294	5.10191	3.18229
sp|P20029|GRP78_MOUSE	0.167587	1.8054	0.0710119	0.794974	147.047	159.826	162.784	147.984	154.565	160.91	186.21	170.125	162.241	189.877
sp|E9Q9A9|OAS2_MOUSE	1.14073	1.79433	0.0727603	0.808228	1.86135	1.91408	2.80661	1.92187	2.00734	4.87607	3.96191	3.0022	5.10191	6.36458
tr|A8DUK4|A8DUK4_MOUSE	0.981186	1.7937	0.0728605	0.808228	2.79203	2.87113	3.74215	2.8828	3.01101	5.85128	5.94287	6.00441	6.12229	6.36458
sp|Q8VBT6|APOBR_MOUSE	-0.58966	-1.79297	0.0729777	0.808228	20.4749	14.3556	13.0975	17.2968	15.0551	9.75213	11.8857	10.0073	10.2038	11.6684
sp|O70378|EMC8_MOUSE	1.07668	1.79082	0.0733215	0.809146	2.79203	2.87113	3.74215	2.8828	0	4.87607	5.94287	6.00441	5.10191	4.24305
sp|Q9CZG3|COMD8_MOUSE	-1.49881	-1.77947	0.0751634	0.826531	4.65338	3.82817	3.74215	1.92187	3.01101	0	1.98096	0	0	4.24305
sp|P98083|SHC1_MOUSE	-2.35766	-1.7742	0.0760305	0.830212	2.79203	1.91408	1.87108	0	4.01468	0	0	0	2.04076	0
sp|P61290|PSME3_MOUSE	-1.85127	-1.77418	0.0760336	0.830212	1.86135	3.82817	1.87108	2.8828	4.01468	3.90085	0	0	0	0
sp|Q9R1Q8|TAGL3_MOUSE	-0.557764	-1.76827	0.0770152	0.836154	20.4749	19.1408	17.7752	18.2578	13.0477	13.653	9.90478	12.0088	16.3261	8.4861
sp|Q9JHL0|NTAL_MOUSE	-1.37363	-1.76766	0.077117	0.836154	2.79203	2.87113	3.74215	2.8828	6.02202	1.95043	0	2.00147	3.06115	0
tr|E9Q6J5|E9Q6J5_MOUSE	-2.0521	-1.76347	0.0778211	0.840847	1.86135	2.87113	2.80661	2.8828	2.00734	2.92564	0	0	0	0
sp|Q8K2Q0|COMD9_MOUSE	2.37066	1.7577	0.0787987	0.848454	0	0	0	0	2.00734	0	2.97143	2.00147	2.04076	3.18229
sp|Q8BY71|HAT1_MOUSE	1.22845	1.75471	0.0793096	0.851001	1.86135	0	2.80661	1.92187	2.00734	1.95043	3.96191	5.00367	5.10191	4.24305
sp|Q64261|CDK6_MOUSE	-1.82743	-1.75109	0.0799297	0.853852	4.65338	0	2.80661	3.84374	3.01101	1.95043	0	0	0	2.12153
sp|P30999|CTND1_MOUSE	-0.587553	-1.74683	0.0806665	0.853852	15.8215	13.3986	14.0331	16.3359	16.0587	12.6778	8.9143	9.00661	10.2038	9.54686
sp|P63024|VAMP3_MOUSE	0.777336	1.74473	0.0810313	0.853852	3.72271	4.78521	5.61323	4.80467	7.02569	9.75213	6.93334	9.00661	8.16306	10.6076
sp|Q8CBY8|DCTN4_MOUSE	-0.971834	-1.74462	0.0810509	0.853852	7.44541	6.6993	4.67769	5.76561	5.01835	1.95043	2.97143	4.00294	3.06115	3.18229
sp|P28658|ATX10_MOUSE	-1.10626	-1.74333	0.0812757	0.853852	3.72271	3.82817	5.61323	5.76561	5.01835	0	1.98096	3.0022	2.04076	4.24305
sp|O70131|NINJ1_MOUSE	1.23084	1.7426	0.0814027	0.853852	2.79203	2.87113	2.80661	0	0	3.90085	4.95239	4.00294	3.06115	4.24305
sp|Q99K01|PDXD1_MOUSE	-1.02153	-1.74203	0.0815028	0.853852	11.1681	5.74225	3.74215	3.84374	4.01468	1.95043	3.96191	3.0022	2.04076	3.18229
sp|Q0GNC1|INF2_MOUSE	-0.853009	-1.73847	0.0821286	0.85579	10.2374	5.74225	12.162	8.64841	3.01101	3.90085	3.96191	6.00441	4.08153	4.24305
sp|Q8CJG0|AGO2_MOUSE	-2.33871	-1.73784	0.0822397	0.85579	1.86135	1.91408	4.67769	1.92187	0	0	1.98096	0	0	0
sp|P10853|H2B1F_MOUSE	0.255614	1.73562	0.0826315	0.856991	58.6326	55.5085	57.0678	57.6561	54.1982	71.1906	77.2573	70.0514	57.1414	62.585
sp|O70566|DIAP2_MOUSE	-0.891785	-1.73142	0.0833772	0.861842	7.44541	5.74225	7.48431	4.80467	10.0367	3.90085	6.93334	2.00147	3.06115	3.18229
sp|Q7TNG5|EMAL2_MOUSE	-0.708733	-1.72941	0.0837358	0.862587	11.1681	10.5275	10.2909	11.5312	9.03303	8.77692	4.95239	6.00441	8.16306	4.24305
sp|Q9DBB8|DHDH_MOUSE	-1.59698	-1.7279	0.0840055	0.862587	3.72271	3.82817	3.74215	1.92187	2.00734	0	2.97143	0	0	2.12153
sp|P18572|BASI_MOUSE	-1.24526	-1.71679	0.0860184	0.877624	2.79203	5.74225	3.74215	3.84374	3.01101	0	1.98096	2.00147	2.04076	2.12153
sp|O35744|CHIL3_MOUSE	1.0695	1.71669	0.0860361	0.877624	0	3.82817	3.74215	1.92187	3.01101	2.92564	10.8953	4.00294	4.08153	4.24305
sp|Q9QY81|PO210_MOUSE	3.20901	1.71444	0.0864472	0.878649	0	0	0	0	0	0	0	3.0022	3.06115	2.12153
sp|Q9ET26|RN114_MOUSE	0.937753	1.71305	0.0867032	0.878649	1.86135	6.6993	1.87108	2.8828	3.01101	6.82649	4.95239	8.00587	6.12229	5.30381
sp|Q8K297|GT251_MOUSE	-0.592086	-1.71076	0.087126	0.880057	11.1681	12.4416	14.0331	17.2968	18.0661	7.80171	10.8953	11.0081	10.2038	8.4861
sp|Q5SXY1|CYTSB_MOUSE	-1.25382	-1.70388	0.0884041	0.890069	4.65338	3.82817	3.74215	2.8828	4.01468	3.90085	1.98096	0	2.04076	0
sp|Q9Z2C5|MTM1_MOUSE	-1.24669	-1.69652	0.0897874	0.901071	4.65338	2.87113	3.74215	3.84374	4.01468	0	1.98096	4.00294	0	2.12153
tr|Q9CZN7|Q9CZN7_MOUSE	0.587724	1.689	0.0912194	0.912488	6.51474	9.57042	11.2265	10.5703	9.03303	12.6778	13.8667	16.0117	15.3057	12.7292
sp|Q9Z1M0|P2RX7_MOUSE	1.48012	1.68538	0.0919146	0.91527	0	3.82817	0	0	2.00734	2.92564	5.94287	2.00147	2.04076	3.18229
sp|E9QAM5|HELZ2_MOUSE	1.24241	1.68115	0.0927332	0.91527	1.86135	1.91408	0	1.92187	2.00734	2.92564	3.96191	4.00294	3.06115	4.24305
sp|Q8BM55|TM214_MOUSE	-1.7315	-1.67923	0.0931079	0.91527	3.72271	2.87113	2.80661	1.92187	2.00734	0	1.98096	0	2.04076	0
sp|Q921H8|THIKA_MOUSE	-0.885564	-1.67822	0.0933034	0.91527	8.37609	10.5275	9.35538	3.84374	3.01101	5.85128	4.95239	3.0022	2.04076	3.18229
sp|Q8R0F3|SUMF1_MOUSE	-3.05453	-1.67575	0.0937867	0.91527	0	1.91408	1.87108	1.92187	2.00734	0	0	0	0	0
sp|Q91V81|RBM42_MOUSE	-3.05453	-1.67575	0.0937867	0.91527	0	1.91408	1.87108	1.92187	2.00734	0	0	0	0	0
tr|E9PVZ8|E9PVZ8_MOUSE	-0.649198	-1.67559	0.0938183	0.91527	9.30677	16.2697	11.2265	9.60935	12.044	6.82649	8.9143	7.00514	8.16306	6.36458
sp|P27005|S10A8_MOUSE	3.18514	1.67539	0.0938587	0.91527	0	0	0	0	0	0	2.97143	3.0022	2.04076	0
sp|P22682|CBL_MOUSE	-0.734612	-1.66768	0.0953795	0.927184	11.1681	6.6993	7.48431	12.4921	9.03303	7.80171	6.93334	3.0022	4.08153	6.36458
sp|TRYP_PIG|	0.217315	1.66434	0.0960443	0.930729	67.9394	74.6493	75.7786	77.8357	72.2643	71.1906	82.2096	89.0654	93.8752	93.3471
sp|O55022|PGRC1_MOUSE	0.584685	1.64852	0.0992466	0.948505	6.51474	7.65634	11.2265	10.5703	9.03303	12.6778	13.8667	14.0103	14.2854	12.7292
sp|Q60865|CAPR1_MOUSE	-0.424562	-1.64652	0.0996577	0.948505	19.5442	27.7542	28.0661	27.8671	21.0771	14.6282	18.8191	22.0162	20.4076	16.9722
sp|Q8CCH2|NHLC3_MOUSE	0.839269	1.64624	0.0997134	0.948505	2.79203	4.78521	3.74215	3.84374	4.01468	5.85128	8.9143	4.00294	8.16306	7.42534
sp|Q9JM52|MINK1_MOUSE	-3.03414	-1.64349	0.100282	0.948505	1.86135	1.91408	1.87108	1.92187	0	0	0	0	0	0
sp|Q8BTY2|S4A7_MOUSE	-3.03414	-1.64349	0.100282	0.948505	1.86135	1.91408	1.87108	1.92187	0	0	0	0	0	0
sp|Q99JP6|HOME3_MOUSE	-3.03414	-1.64349	0.100282	0.948505	1.86135	1.91408	1.87108	1.92187	0	0	0	0	0	0
sp|Q3TGF2|F107B_MOUSE	-3.03414	-1.64349	0.100282	0.948505	1.86135	1.91408	1.87108	1.92187	0	0	0	0	0	0
sp|O55126|NIPS2_MOUSE	3.16842	1.64328	0.100326	0.948505	0	0	0	0	0	3.90085	1.98096	2.00147	0	0
sp|Q9QZU9|UB2L6_MOUSE	1.77968	1.64176	0.10064	0.948587	0	0	1.87108	1.92187	0	0	3.96191	4.00294	3.06115	2.12153
sp|Q9Z0W3|NU160_MOUSE	1.76839	1.63642	0.101751	0.955556	1.86135	0	0	1.92187	0	2.92564	3.96191	3.0022	3.06115	0
sp|Q80WJ7|LYRIC_MOUSE	-0.727484	-1.63435	0.102185	0.955556	11.1681	9.57042	8.41984	6.72654	9.03303	7.80171	6.93334	4.00294	3.06115	5.30381
sp|P58252|EF2_MOUSE	-0.167415	-1.63379	0.102304	0.955556	134.017	127.287	143.137	138.375	134.492	113.125	123.81	128.094	118.364	120.927
sp|Q60932|VDAC1_MOUSE	0.291747	1.63116	0.102856	0.957825	34.435	37.3247	36.486	39.3983	39.1431	48.7607	50.5144	45.033	37.7541	46.6736
sp|P18052|PTPRA_MOUSE	1.14441	1.62957	0.103192	0.958082	4.65338	0	0	2.8828	2.00734	1.95043	3.96191	6.00441	7.14268	2.12153
sp|P70206|PLXA1_MOUSE	0.645255	1.62434	0.104303	0.965504	6.51474	3.82817	7.48431	8.64841	9.03303	8.77692	12.8762	9.00661	13.265	11.6684
sp|P07091|S10A4_MOUSE	0.431965	1.61482	0.10635	0.976346	16.7522	20.0979	20.5818	17.2968	13.0477	27.306	20.8	27.0198	27.5503	15.9114
sp|Q7TNV0|DEK_MOUSE	-2.21078	-1.61327	0.106685	0.976346	2.79203	0	2.80661	1.92187	2.00734	0	0	0	0	2.12153
sp|P28033|CEBPB_MOUSE	1.39382	1.61254	0.106844	0.976346	0	1.91408	1.87108	0	2.00734	2.92564	2.97143	2.00147	4.08153	3.18229
sp|Q8BP27|SFR1_MOUSE	-1.52081	-1.61224	0.106909	0.976346	2.79203	2.87113	2.80661	1.92187	4.01468	1.95043	0	3.0022	0	0
sp|Q8R404|QIL1_MOUSE	-2.21689	-1.61146	0.10708	0.976346	2.79203	2.87113	0	1.92187	2.00734	1.95043	0	0	0	0
sp|Q8K330|SSH3_MOUSE	-2.2204	-1.61016	0.107363	0.976346	0	1.91408	1.87108	3.84374	2.00734	0	1.98096	0	0	0
sp|Q61333|TNAP2_MOUSE	-2.20994	-1.60788	0.107861	0.976479	2.79203	1.91408	2.80661	0	2.00734	0	0	0	2.04076	0
sp|Q9Z2E1|MBD2_MOUSE	-1.52106	-1.60578	0.108321	0.976479	1.86135	2.87113	3.74215	1.92187	4.01468	1.95043	0	3.0022	0	0
sp|Q99J95|CDK9_MOUSE	-2.20435	-1.60578	0.108323	0.976479	2.79203	1.91408	1.87108	2.8828	0	0	0	0	0	2.12153
sp|P18242|CATD_MOUSE	-0.574242	-1.60339	0.108849	0.978381	13.9601	11.4845	15.9041	13.4531	11.0404	9.75213	8.9143	8.00587	9.18344	8.4861
sp|Q9CQ45|NENF_MOUSE	-2.20654	-1.60066	0.109451	0.980795	1.86135	2.87113	1.87108	2.8828	0	0	1.98096	0	0	0
sp|P51829|ADCY7_MOUSE	-2.20426	-1.59672	0.110329	0.980795	2.79203	1.91408	1.87108	2.8828	0	1.95043	0	0	0	0
sp|Q8BUB4|WDFY2_MOUSE	-2.20406	-1.59647	0.110383	0.980795	1.86135	2.87113	2.80661	1.92187	0	1.95043	0	0	0	0
sp|Q9EP71|RAI14_MOUSE	-2.20406	-1.59647	0.110383	0.980795	1.86135	2.87113	2.80661	1.92187	0	1.95043	0	0	0	0
sp|Q62192|CD180_MOUSE	0.478135	1.59485	0.110745	0.981204	15.8215	14.3556	10.2909	14.414	13.0477	20.4795	20.8	13.0095	22.4484	18.033
sp|P60710|ACTB_MOUSE	0.0759431	1.59332	0.111089	0.981444	987.448	1089.11	1029.09	1173.3	1126.12	1116.62	1125.18	1195.88	1160.17	1106.38
sp|Q9QZQ1|AFAD_MOUSE	-1.42465	-1.59083	0.111647	0.983573	3.72271	4.78521	4.67769	2.8828	0	0	1.98096	4.00294	0	0
sp|P70441|NHRF1_MOUSE	-0.589944	-1.5873	0.112446	0.987802	15.8215	14.3556	10.2909	9.60935	12.044	7.80171	6.93334	9.00661	9.18344	8.4861
sp|P49769|PSN1_MOUSE	1.14631	1.58317	0.113382	0.990164	2.79203	1.91408	0	0	4.01468	5.85128	2.97143	2.00147	4.08153	4.24305
sp|Q9D6M3|GHC1_MOUSE	1.07565	1.5826	0.113512	0.990164	2.79203	1.91408	1.87108	2.8828	0	3.90085	5.94287	3.0022	4.08153	3.18229
sp|Q8R3D1|TBC13_MOUSE	0.92095	1.5819	0.113672	0.990164	3.72271	3.82817	2.80661	0	4.01468	6.82649	2.97143	6.00441	6.12229	5.30381
sp|Q9CZ42|NNRD_MOUSE	-1.0652	-1.57039	0.116324	0.998885	4.65338	4.78521	4.67769	3.84374	3.01101	3.90085	3.96191	0	0	2.12153
sp|Q8C863|ITCH_MOUSE	-3.06177	-1.56666	0.117194	0.998885	0	2.87113	0	2.8828	2.00734	0	0	0	0	0
sp|Q9QUH0|GLRX1_MOUSE	-0.693299	-1.5661	0.117325	0.998885	9.30677	11.4845	8.41984	6.72654	8.02936	5.85128	3.96191	5.00367	6.12229	6.36458
sp|Q8K183|PDXK_MOUSE	-0.387099	-1.56436	0.117734	0.998885	29.7817	25.8401	28.0661	23.0624	22.0807	20.4795	19.8096	18.0132	21.428	19.0937
sp|Q9ESW4|AGK_MOUSE	1.54688	1.56327	0.11799	0.998885	0	0	0	1.92187	3.01101	2.92564	3.96191	0	4.08153	3.18229
sp|Q9D620|RFIP1_MOUSE	-1.17684	-1.55697	0.119478	0.998885	5.58406	4.78521	3.74215	1.92187	2.00734	2.92564	1.98096	3.0022	0	0
sp|Q8R480|NUP85_MOUSE	2.20513	1.55575	0.119767	0.998885	1.86135	0	0	0	0	2.92564	1.98096	2.00147	0	2.12153
sp|O09167|RL21_MOUSE	-1.07139	-1.55456	0.12005	0.998885	1.86135	6.6993	4.67769	3.84374	4.01468	4.87607	1.98096	0	3.06115	0
sp|P43346|DCK_MOUSE	1.26937	1.55414	0.120152	0.998885	2.79203	1.91408	0	1.92187	0	1.95043	2.97143	5.00367	4.08153	2.12153
sp|Q3UMT1|PP12C_MOUSE	-0.838339	-1.55391	0.120206	0.998885	5.58406	7.65634	4.67769	4.80467	8.02936	2.92564	2.97143	2.00147	4.08153	5.30381
sp|Q80XI4|PI42B_MOUSE	1.65151	1.55152	0.120778	0.998885	0	0	1.87108	0	2.00734	2.92564	1.98096	3.0022	2.04076	2.12153
sp|P19426|NELFE_MOUSE	-3.05132	-1.55085	0.120938	0.998885	2.79203	0	0	2.8828	2.00734	0	0	0	0	0
sp|Q3TIV5|ZC3HF_MOUSE	-3.05132	-1.55085	0.120938	0.998885	2.79203	0	0	2.8828	2.00734	0	0	0	0	0
sp|Q921M4|GOGA2_MOUSE	-1.07906	-1.54773	0.121687	0.998885	3.72271	3.82817	3.74215	3.84374	4.01468	2.92564	1.98096	0	2.04076	2.12153
sp|P06339|HA15_MOUSE	1.94538	1.54697	0.12187	0.998885	2.79203	0	0	0	0	3.90085	2.97143	2.00147	2.04076	0
sp|Q9CYN9|RENR_MOUSE	-0.882406	-1.54474	0.12241	0.998885	6.51474	4.78521	4.67769	5.76561	6.02202	3.90085	2.97143	4.00294	4.08153	0
tr|B2RTM0|B2RTM0_MOUSE	0.277712	1.54385	0.122625	0.998885	37.2271	38.2817	34.6149	34.5936	38.1395	43.8846	43.581	45.033	40.8153	48.7951
tr|E9PYK3|E9PYK3_MOUSE	-1.34141	-1.54154	0.123185	0.998885	1.86135	2.87113	2.80661	3.84374	4.01468	2.92564	0	0	0	3.18229
sp|Q3U2C5|RN149_MOUSE	-2.21201	-1.53704	0.124285	0.998885	3.72271	0	2.80661	0	3.01101	0	0	0	0	2.12153
sp|P49586|PCY1A_MOUSE	0.690298	1.53576	0.124597	0.998885	3.72271	4.78521	5.61323	5.76561	7.02569	6.82649	11.8857	10.0073	5.10191	9.54686
sp|Q60875|ARHG2_MOUSE	-0.568211	-1.53478	0.124838	0.998885	13.0295	12.4416	13.0975	9.60935	13.0477	6.82649	7.92382	10.0073	8.16306	8.4861
sp|P53996|CNBP_MOUSE	-1.07927	-1.53216	0.125482	0.998885	4.65338	4.78521	2.80661	4.80467	2.00734	1.95043	1.98096	2.00147	3.06115	0
sp|Q9Z126|PLF4_MOUSE	-3.03755	-1.53008	0.125997	0.998885	0	2.87113	2.80661	1.92187	0	0	0	0	0	0
sp|Q7M6Y3|PICAL_MOUSE	-0.40593	-1.52909	0.126241	0.998885	24.1976	22.012	27.1306	22.1015	19.0697	17.5538	17.8286	20.0147	14.2854	16.9722
sp|Q8CG47|SMC4_MOUSE	1.00563	1.5279	0.126537	0.998885	1.86135	0	2.80661	2.8828	3.01101	3.90085	2.97143	4.00294	7.14268	3.18229
sp|Q6A4J8|UBP7_MOUSE	0.647727	1.52219	0.12796	0.998885	8.37609	4.78521	7.48431	6.72654	4.01468	13.653	4.95239	9.00661	10.2038	11.6684
sp|Q8BGR2|LRC8D_MOUSE	-3.03431	-1.52056	0.12837	0.998885	0	1.91408	3.74215	1.92187	0	0	0	0	0	0
tr|A0A1W2P6Q8|A0A1W2P6Q8_MOUSE	-0.99184	-1.51985	0.128548	0.998885	7.44541	4.78521	3.74215	2.8828	3.01101	3.90085	1.98096	2.00147	3.06115	0
sp|K2C1_HUMAN|	1.9144	1.51823	0.128956	0.998885	0	5.74225	1.87108	1.92187	0	6.82649	3.96191	22.0162	0	3.18229
sp|P17047|LAMP2_MOUSE	0.576215	1.51789	0.129042	0.998885	11.1681	7.65634	6.54877	7.68748	6.02202	10.7273	11.8857	11.0081	13.265	11.6684
sp|Q8R0A0|T2FB_MOUSE	-3.0291	-1.5178	0.129065	0.998885	1.86135	2.87113	2.80661	0	0	0	0	0	0	0
sp|Q61595|KTN1_MOUSE	-3.0291	-1.5178	0.129065	0.998885	1.86135	2.87113	2.80661	0	0	0	0	0	0	0
sp|P60605|UB2G2_MOUSE	-3.0291	-1.5178	0.129065	0.998885	1.86135	2.87113	2.80661	0	0	0	0	0	0	0
sp|Q8BGG7|UBS3B_MOUSE	-3.03232	-1.51766	0.129099	0.998885	1.86135	3.82817	1.87108	0	0	0	0	0	0	0
sp|Q80WW9|DDRGK_MOUSE	-3.03232	-1.51766	0.129099	0.998885	1.86135	3.82817	1.87108	0	0	0	0	0	0	0
sp|Q8CIM5|GPR84_MOUSE	-0.996376	-1.51734	0.12918	0.998885	3.72271	4.78521	5.61323	3.84374	4.01468	2.92564	2.97143	5.00367	0	0
tr|E9PXC0|E9PXC0_MOUSE	-0.993218	-1.51677	0.129326	0.998885	5.58406	4.78521	3.74215	3.84374	4.01468	3.90085	0	3.0022	4.08153	0
sp|Q80U87|UBP8_MOUSE	-0.927997	-1.51612	0.12949	0.998885	6.51474	3.82817	5.61323	3.84374	5.01835	1.95043	5.94287	3.0022	0	2.12153
sp|Q9Z0R4|ITSN1_MOUSE	-0.473231	-1.51529	0.129699	0.998885	18.6135	18.1838	14.9686	15.375	18.0661	14.6282	10.8953	13.0095	13.265	9.54686
sp|Q61191|HCFC1_MOUSE	-1.21347	-1.51347	0.130161	0.998885	3.72271	1.91408	3.74215	2.8828	4.01468	1.95043	1.98096	3.0022	0	0
sp|P97855|G3BP1_MOUSE	-0.532592	-1.51107	0.13077	0.998885	13.9601	14.3556	13.0975	13.4531	12.044	9.75213	9.90478	11.0081	7.14268	8.4861
sp|Q3UPF5|ZCCHV_MOUSE	1.16378	1.50788	0.131586	0.998885	0	1.91408	3.74215	1.92187	0	2.92564	3.96191	3.0022	5.10191	2.12153
sp|P50544|ACADV_MOUSE	-0.806575	-1.50721	0.131758	0.998885	2.79203	7.65634	7.48431	8.64841	7.02569	0	5.94287	5.00367	3.06115	5.30381
sp|Q99P88|NU155_MOUSE	0.76394	1.50365	0.132671	0.998885	1.86135	4.78521	4.67769	3.84374	5.01835	6.82649	8.9143	9.00661	4.08153	5.30381
sp|Q9R0P3|ESTD_MOUSE	-0.213319	-1.50022	0.133556	0.998885	67.0087	72.7352	68.2943	79.7576	68.2496	62.4136	64.381	55.0404	68.3656	57.2812
sp|P12265|BGLR_MOUSE	0.23887	1.49937	0.133777	0.998885	49.3259	47.8521	49.5835	45.1639	45.1652	55.5872	60.4191	51.0375	55.1006	58.342
sp|Q80XU3|NUCKS_MOUSE	1.65215	1.49565	0.134745	0.998885	0	1.91408	0	1.92187	0	2.92564	2.97143	4.00294	0	2.12153
sp|O08573|LEG9_MOUSE	2.21024	1.49196	0.13571	0.998885	0	1.91408	0	0	0	2.92564	2.97143	0	0	3.18229
sp|P49935|CATH_MOUSE	-0.660936	-1.48895	0.136502	0.998885	10.2374	9.57042	7.48431	7.68748	8.02936	4.87607	3.96191	5.00367	7.14268	6.36458
sp|O70551|SRPK1_MOUSE	-1.62442	-1.48548	0.137416	0.998885	1.86135	3.82817	3.74215	2.8828	0	0	1.98096	2.00147	0	0
sp|Q8BN82|S17A5_MOUSE	1.46317	1.48398	0.137814	0.998885	2.79203	0	1.87108	0	0	2.92564	2.97143	2.00147	2.04076	3.18229
sp|Q8R164|BPHL_MOUSE	-1.0025	-1.48154	0.138462	0.998885	5.58406	3.82817	1.87108	3.84374	5.01835	2.92564	1.98096	2.00147	3.06115	0
sp|P19973|LSP1_MOUSE	0.290556	1.47961	0.138976	0.998885	29.7817	31.5824	31.8083	31.7108	29.1064	32.182	38.6286	39.0286	38.7745	40.309
sp|Q9QXZ0|MACF1_MOUSE	-0.388496	-1.47897	0.139147	0.998885	29.7817	19.1408	22.4529	24.0234	23.0844	15.6034	20.8	22.0162	15.3057	16.9722
sp|Q9R0E2|PLOD1_MOUSE	-1.34672	-1.47882	0.139189	0.998885	2.79203	0	3.74215	3.84374	5.01835	0	0	4.00294	2.04076	0
sp|Q60953|PML_MOUSE	0.58064	1.47846	0.139284	0.998885	8.37609	5.74225	6.54877	8.64841	7.02569	10.7273	10.8953	9.00661	14.2854	9.54686
sp|Q8BVW3|TRI14_MOUSE	0.717579	1.47708	0.139654	0.998885	3.72271	2.87113	3.74215	6.72654	5.01835	8.77692	5.94287	7.00514	8.16306	6.36458
tr|F8VPN4|F8VPN4_MOUSE	-0.993258	-1.47551	0.140076	0.998885	2.79203	3.82817	3.74215	4.80467	5.01835	0	1.98096	2.00147	2.04076	4.24305
sp|Q8BGH2|SAM50_MOUSE	1.00356	1.47496	0.140224	0.998885	1.86135	1.91408	0	2.8828	4.01468	5.85128	3.96191	0	5.10191	6.36458
sp|Q9DBG3|AP2B1_MOUSE	-0.348882	-1.47246	0.140897	0.998885	27.9203	25.8401	27.1306	25.9452	29.1064	20.4795	23.7715	21.0154	21.428	20.1545
tr|A6ZI46|A6ZI46_MOUSE	-0.185658	-1.47128	0.141216	0.998885	82.8302	98.5754	87.9406	94.1716	85.312	80.9427	82.2096	74.0543	85.7121	72.1319
sp|Q80U28|MADD_MOUSE	-1.42062	-1.46818	0.142056	0.998885	2.79203	2.87113	2.80661	2.8828	2.00734	2.92564	1.98096	0	0	0
sp|Q8BUK6|HOOK3_MOUSE	-0.792505	-1.46702	0.14237	0.998885	5.58406	5.74225	7.48431	5.76561	5.01835	4.87607	2.97143	2.00147	4.08153	3.18229
sp|P54103|DNJC2_MOUSE	-1.00078	-1.46523	0.142859	0.998885	3.72271	3.82817	4.67769	4.80467	3.01101	3.90085	2.97143	0	3.06115	0
sp|Q06185|ATP5I_MOUSE	1.00734	1.46054	0.144142	0.998885	2.79203	2.87113	1.87108	1.92187	0	1.95043	4.95239	3.0022	4.08153	5.30381
sp|O08992|SDCB1_MOUSE	0.436292	1.45512	0.145635	0.998885	13.9601	11.4845	13.0975	14.414	14.0514	20.4795	14.8572	19.014	16.3261	20.1545
sp|Q3TLH4|PRC2C_MOUSE	-0.546	-1.45184	0.146546	0.998885	13.0295	11.4845	14.9686	10.5703	10.0367	11.7026	6.93334	9.00661	6.12229	7.42534
sp|P01027|CO3_MOUSE	0.587982	1.45076	0.146845	0.998885	9.30677	7.65634	5.61323	9.60935	4.01468	9.75213	6.93334	9.00661	12.2446	16.9722
tr|A0A0N4SVU1|A0A0N4SVU1_MOUSE	3.02381	1.44856	0.147459	0.998885	0	0	0	0	0	0	1.98096	0	2.04076	3.18229
sp|Q3UVG3|F91A1_MOUSE	-2.07326	-1.44807	0.147598	0.998885	0	1.91408	1.87108	1.92187	3.01101	0	1.98096	0	0	0
sp|P49710|HCLS1_MOUSE	-0.242914	-1.44662	0.148003	0.998885	46.5338	48.8092	53.3257	51.8905	52.1909	39.0085	41.6001	46.0338	44.8968	42.4305
sp|Q8JZR0|ACSL5_MOUSE	-0.927328	-1.44419	0.148684	0.998885	5.58406	3.82817	3.74215	2.8828	5.01835	2.92564	1.98096	2.00147	2.04076	2.12153
tr|Q8BQ46|Q8BQ46_MOUSE	-1.07888	-1.44058	0.149703	0.998885	5.58406	5.74225	3.74215	1.92187	2.00734	4.87607	0	0	4.08153	0
sp|Q8BWG8|ARRB1_MOUSE	-0.548656	-1.43867	0.150244	0.998885	13.0295	11.4845	11.2265	10.5703	11.0404	8.77692	6.93334	8.00587	10.2038	5.30381
sp|Q91WK5|GCSH_MOUSE	0.831137	1.43861	0.150261	0.998885	3.72271	2.87113	5.61323	0	3.01101	5.85128	4.95239	7.00514	3.06115	6.36458
sp|Q9D1A2|CNDP2_MOUSE	-0.14351	-1.43636	0.150901	0.998885	141.463	146.428	135.653	139.336	141.518	121.902	121.829	128.094	132.65	134.717
sp|Q9WUM4|COR1C_MOUSE	-0.306929	-1.43365	0.151673	0.998885	29.7817	36.3676	32.7438	28.828	38.1395	32.182	23.7715	24.0176	25.5096	28.6406
sp|Q6P9Q6|FKB15_MOUSE	-0.38524	-1.43313	0.15182	0.998885	22.3362	21.0549	24.324	22.1015	22.0807	17.5538	16.8381	13.0095	15.3057	23.3368
sp|P06795|MDR1B_MOUSE	0.851793	1.42823	0.153226	0.998885	1.86135	1.91408	3.74215	2.8828	3.01101	2.92564	3.96191	7.00514	6.12229	4.24305
HD_MOUSE	-0.754714	-1.42789	0.153325	0.998885	6.51474	6.6993	6.54877	5.76561	5.01835	1.95043	3.96191	5.00367	4.08153	3.18229
sp|Q61187|TS101_MOUSE	1.18057	1.42542	0.154037	0.998885	2.79203	0	1.87108	1.92187	0	1.95043	3.96191	3.0022	3.06115	3.18229
sp|P70168|IMB1_MOUSE	-0.28374	-1.42358	0.154568	0.998885	37.2271	34.4535	37.4215	33.6327	41.1505	31.2068	30.7048	33.0242	28.5707	27.5798
sp|P11680|PROP_MOUSE	-0.928988	-1.42269	0.154827	0.998885	4.65338	5.74225	4.67769	2.8828	3.01101	3.90085	1.98096	2.00147	3.06115	0
sp|P54731|FAF1_MOUSE	-1.80599	-1.42245	0.154896	0.998885	1.86135	3.82817	2.80661	1.92187	0	2.92564	0	0	0	0
sp|Q9CR02|TMA16_MOUSE	-1.24389	-1.42105	0.155301	0.998885	2.79203	3.82817	3.74215	1.92187	2.00734	1.95043	0	2.00147	0	2.12153
sp|Q7TT50|MRCKB_MOUSE	-0.826232	-1.41922	0.155835	0.998885	3.72271	4.78521	6.54877	6.72654	5.01835	4.87607	2.97143	2.00147	0	5.30381
sp|LYSC_LYSEN|	0.495258	1.41798	0.156198	0.998885	7.44541	11.4845	10.2909	7.68748	11.0404	12.6778	14.8572	13.0095	12.2446	14.8507
sp|Q11011|PSA_MOUSE	-0.410898	-1.41617	0.156726	0.998885	23.2669	24.8831	17.7752	16.3359	18.0661	19.5043	10.8953	15.011	13.265	16.9722
sp|P70158|ASM3A_MOUSE	-0.924759	-1.4135	0.157509	0.998885	5.58406	5.74225	1.87108	3.84374	4.01468	2.92564	1.98096	0	3.06115	3.18229
sp|Q91WD5|NDUS2_MOUSE	2.99682	1.411	0.158243	0.998885	0	0	0	0	0	2.92564	1.98096	0	0	2.12153
sp|Q8K3J1|NDUS8_MOUSE	1.16895	1.41036	0.158435	0.998885	0	2.87113	0	1.92187	2.00734	2.92564	3.96191	2.00147	2.04076	4.24305
sp|P97287|MCL1_MOUSE	-1.50966	-1.40965	0.158643	0.998885	2.79203	2.87113	1.87108	1.92187	2.00734	0	0	2.00147	2.04076	0
sp|K1C9_HUMAN|	1.58278	1.40822	0.159065	0.998885	1.86135	5.74225	0	3.84374	3.01101	3.90085	0	30.022	4.08153	5.30381
sp|Q9QXX4|CMC2_MOUSE	0.529611	1.40631	0.159634	0.998885	7.44541	10.5275	8.41984	6.72654	8.02936	15.6034	11.8857	9.00661	9.18344	13.7899
sp|Q61316|HSP74_MOUSE	-0.205545	-1.40573	0.159805	0.998885	71.6621	76.5634	61.7455	66.3045	60.2202	58.5128	54.4763	63.0463	60.2026	56.2204
sp|P60766|CDC42_MOUSE	-0.333986	-1.40298	0.160624	0.998885	29.7817	24.8831	31.8083	24.0234	25.0918	22.4299	21.7905	22.0162	21.428	20.1545
tr|A0A140T8T4|A0A140T8T4_MOUSE	-0.519573	-1.40161	0.161033	0.998885	14.8908	10.5275	15.9041	11.5312	9.03303	7.80171	7.92382	12.0088	7.14268	8.4861
sp|Q01514|GBP1_MOUSE	1.07469	1.40144	0.161083	0.998885	1.86135	0	1.87108	1.92187	2.00734	3.90085	2.97143	2.00147	3.06115	4.24305
sp|O08709|PRDX6_MOUSE	-0.278745	-1.39925	0.161737	0.998885	36.2964	39.2387	39.2926	34.5936	35.1285	27.306	26.7429	30.022	33.6726	35.0052
sp|Q9WTK5|NFKB2_MOUSE	-0.464447	-1.39883	0.161863	0.998885	14.8908	16.2697	14.9686	14.414	13.0477	9.75213	11.8857	10.0073	11.2242	10.6076
sp|Q9QXG2|RAE1_MOUSE	-1.01137	-1.39371	0.163407	0.998885	2.79203	5.74225	2.80661	3.84374	3.01101	1.95043	2.97143	4.00294	0	0
sp|P17742|PPIA_MOUSE	-0.187799	-1.39277	0.16369	0.998885	75.3848	84.2197	92.6183	79.7576	78.2863	72.1658	67.3525	77.0565	85.7121	58.342
sp|O08539|BIN1_MOUSE	-0.338467	-1.38993	0.164549	0.998885	21.4056	26.7972	25.2595	27.8671	30.1101	17.5538	22.781	19.014	21.428	23.3368
sp|Q6PFR5|TRA2A_MOUSE	2.98027	1.3887	0.164924	0.998885	0	0	0	0	0	1.95043	1.98096	3.0022	0	0
sp|Q5U458|DJC11_MOUSE	2.04768	1.38499	0.166054	0.998885	0	0	0	0	2.00734	0	1.98096	2.00147	2.04076	2.12153
sp|Q8BWT1|THIM_MOUSE	0.680526	1.38426	0.166279	0.998885	5.58406	5.74225	3.74215	2.8828	4.01468	7.80171	8.9143	4.00294	6.12229	8.4861
sp|Q9CWZ3|RBM8A_MOUSE	-0.869749	-1.38406	0.166339	0.998885	3.72271	3.82817	4.67769	4.80467	5.01835	1.95043	2.97143	4.00294	3.06115	0
sp|P03958|ADA_MOUSE	2.97657	1.38376	0.166432	0.998885	0	0	0	0	0	2.92564	1.98096	2.00147	0	0
sp|Q62433|NDRG1_MOUSE	-0.778031	-1.38094	0.167298	0.998885	6.51474	5.74225	8.41984	3.84374	3.01101	1.95043	2.97143	3.0022	5.10191	3.18229
sp|Q9R0N0|GALK1_MOUSE	-0.582475	-1.37957	0.167719	0.998885	10.2374	10.5275	10.2909	8.64841	7.02569	4.87607	4.95239	7.00514	6.12229	8.4861
sp|Q08093|CNN2_MOUSE	-1.25723	-1.37917	0.167844	0.998885	0	5.74225	2.80661	1.92187	4.01468	0	1.98096	2.00147	2.04076	0
sp|Q9QUR7|PIN1_MOUSE	2.04773	1.37878	0.167964	0.998885	0	0	0	1.92187	0	0	1.98096	2.00147	2.04076	2.12153
sp|Q8C3J5|DOCK2_MOUSE	0.26822	1.37583	0.168874	0.998885	29.7817	34.4535	35.5504	27.8671	31.1138	37.0581	43.581	38.0279	35.7134	37.1267
sp|Q91YL3|UCKL1_MOUSE	-1.12572	-1.37374	0.169524	0.998885	2.79203	4.78521	2.80661	2.8828	2.00734	2.92564	1.98096	2.00147	0	0
sp|Q9Z2A0|PDPK1_MOUSE	-2.07052	-1.3734	0.169629	0.998885	0	2.87113	2.80661	0	3.01101	1.95043	0	0	0	0
sp|Q9EPU4|CPSF1_MOUSE	2.04498	1.37162	0.170181	0.998885	0	0	1.87108	0	0	1.95043	0	2.00147	2.04076	2.12153
sp|P19157|GSTP1_MOUSE	-0.523937	-1.37013	0.170646	0.998885	10.2374	12.4416	12.162	12.4921	9.03303	9.75213	7.92382	8.00587	6.12229	7.42534
sp|Q6P5D8|SMHD1_MOUSE	1.06757	1.36873	0.171083	0.998885	0	0	2.80661	1.92187	3.01101	2.92564	3.96191	3.0022	4.08153	2.12153
sp|Q64735|CR1L_MOUSE	2.04263	1.36843	0.171179	0.998885	1.86135	0	0	0	0	1.95043	1.98096	0	2.04076	2.12153
sp|Q3UVK0|ERMP1_MOUSE	0.878057	1.3677	0.171405	0.998885	3.72271	0	1.87108	1.92187	4.01468	3.90085	4.95239	4.00294	5.10191	3.18229
sp|Q5SF07|IF2B2_MOUSE	1.54286	1.36487	0.172295	0.998885	0	1.91408	1.87108	0	0	2.92564	1.98096	2.00147	0	4.24305
sp|Q6ZWV3|RL10_MOUSE	2.03812	1.36286	0.172925	0.998885	1.86135	0	0	0	0	1.95043	1.98096	2.00147	0	2.12153
sp|Q9D172|ES1_MOUSE	0.792307	1.36159	0.173328	0.998885	2.79203	5.74225	2.80661	2.8828	2.00734	5.85128	7.92382	8.00587	0	6.36458
sp|Q9DCS9|NDUBA_MOUSE	0.8343	1.36125	0.173435	0.998885	3.72271	1.91408	1.87108	1.92187	3.01101	3.90085	3.96191	4.00294	5.10191	5.30381
tr|E9PVA8|E9PVA8_MOUSE	-0.394122	-1.36082	0.173571	0.998885	14.8908	20.0979	23.3885	19.2187	23.0844	10.7273	16.8381	21.0154	14.2854	13.7899
sp|G5E870|TRIPC_MOUSE	-1.50673	-1.35834	0.174357	0.998885	1.86135	0	2.80661	3.84374	3.01101	0	1.98096	0	0	2.12153
sp|Q80YR5|SAFB2_MOUSE	0.928351	1.35801	0.174461	0.998885	2.79203	0	0	3.84374	4.01468	3.90085	3.96191	7.00514	2.04076	3.18229
sp|Q8BUR4|DOCK1_MOUSE	-1.51536	-1.35591	0.175128	0.998885	3.72271	0	1.87108	3.84374	2.00734	0	1.98096	2.00147	0	0
sp|P26645|MARCS_MOUSE	0.185396	1.35552	0.175252	0.998885	68.8701	62.2078	58.0034	70.1482	72.2643	74.1162	76.2668	75.0551	73.4675	78.4964
sp|O35604|NPC1_MOUSE	0.637434	1.35522	0.175349	0.998885	3.72271	3.82817	4.67769	5.76561	6.02202	7.80171	5.94287	9.00661	7.14268	7.42534
sp|Q9JMF7|DOPP1_MOUSE	1.53304	1.35515	0.175369	0.998885	0	0	1.87108	1.92187	0	1.95043	3.96191	3.0022	0	2.12153
sp|Q91V64|ISOC1_MOUSE	0.653446	1.34559	0.178436	0.998885	1.86135	5.74225	3.74215	5.76561	6.02202	5.85128	9.90478	8.00587	7.14268	5.30381
sp|Q9JHU4|DYHC1_MOUSE	0.118524	1.3445	0.178787	0.998885	168.452	165.568	169.332	164.32	170.624	184.315	189.181	183.134	180.608	173.965
sp|P43024|CX6A1_MOUSE	-1.12631	-1.34188	0.179636	0.998885	3.72271	2.87113	3.74215	2.8828	2.00734	3.90085	2.97143	0	0	0
sp|Q6NS82|F134A_MOUSE	-2.04917	-1.34033	0.180139	0.998885	4.65338	1.91408	0	1.92187	0	0	0	0	2.04076	0
sp|P61161|ARP2_MOUSE	-0.202542	-1.33908	0.180546	0.998885	67.9394	62.2078	58.9389	61.4998	63.2312	65.3393	52.4953	50.0367	53.0599	51.9774
sp|Q8CI04|COG3_MOUSE	-2.04344	-1.33655	0.181369	0.998885	3.72271	1.91408	2.80661	0	0	1.95043	0	0	0	0
sp|P27046|MA2A1_MOUSE	0.618561	1.33037	0.183397	0.998885	6.51474	3.82817	3.74215	4.80467	6.02202	7.80171	8.9143	9.00661	6.12229	6.36458
sp|P02535|K1C10_MOUSE	1.80763	1.32557	0.184983	0.998885	0	2.87113	0	0	0	2.92564	0	5.00367	0	2.12153
sp|Q9JJA4|WDR12_MOUSE	1.16615	1.32539	0.185043	0.998885	0	0	0	3.84374	3.01101	0	3.96191	4.00294	4.08153	3.18229
sp|Q9D880|TIM50_MOUSE	0.679632	1.32309	0.185805	0.998885	1.86135	3.82817	2.80661	5.76561	6.02202	4.87607	4.95239	7.00514	8.16306	7.42534
sp|Q8BHL5|ELMO2_MOUSE	-0.734115	-1.32254	0.185988	0.998885	5.58406	4.78521	4.67769	5.76561	6.02202	2.92564	2.97143	3.0022	4.08153	3.18229
sp|Q8K1E0|STX5_MOUSE	-1.31469	-1.3192	0.187103	0.998885	1.86135	3.82817	1.87108	1.92187	3.01101	0	2.97143	2.00147	0	0
sp|Q6R5N8|TLR13_MOUSE	0.486925	1.31885	0.187219	0.998885	10.2374	10.5275	5.61323	8.64841	8.02936	13.653	12.8762	13.0095	10.2038	10.6076
sp|Q99L45|IF2B_MOUSE	-0.424716	-1.31834	0.187392	0.998885	13.9601	15.3127	18.7108	14.414	16.0587	11.7026	8.9143	13.0095	11.2242	13.7899
tr|Q6P6P5|Q6P6P5_MOUSE	-1.31224	-1.31464	0.18863	0.998885	3.72271	2.87113	1.87108	1.92187	2.00734	2.92564	0	2.00147	0	0
sp|Q9Z0J0|NPC2_MOUSE	-0.854705	-1.31331	0.18908	0.998885	4.65338	3.82817	5.61323	3.84374	2.00734	1.95043	1.98096	2.00147	3.06115	2.12153
sp|Q9EPL0|XYLT2_MOUSE	-2.86955	-1.31206	0.189499	0.998885	1.86135	1.91408	0	0	3.01101	0	0	0	0	0
sp|Q8K2Z4|CND1_MOUSE	1.19343	1.30947	0.190376	0.998885	0	1.91408	1.87108	1.92187	0	1.95043	2.97143	3.0022	2.04076	3.18229
sp|Q6PAR5|GAPD1_MOUSE	-0.593964	-1.30656	0.191363	0.998885	10.2374	7.65634	7.48431	9.60935	6.02202	5.85128	1.98096	6.00441	7.14268	6.36458
sp|Q64281|LIRB4_MOUSE	0.604916	1.30585	0.191605	0.998885	6.51474	1.91408	4.67769	6.72654	6.02202	6.82649	5.94287	10.0073	8.16306	8.4861
sp|Q9Z1T1|AP3B1_MOUSE	0.447538	1.30581	0.191619	0.998885	11.1681	9.57042	11.2265	8.64841	11.0404	19.5043	10.8953	12.0088	13.265	14.8507
sp|K1C10_HUMAN|	1.55698	1.30513	0.191848	0.998885	3.72271	3.82817	1.87108	0	0	6.82649	2.97143	16.0117	2.04076	0
sp|Q8VE22|RT23_MOUSE	1.18623	1.30367	0.192346	0.998885	1.86135	0	0	1.92187	2.00734	2.92564	1.98096	3.0022	2.04076	3.18229
sp|P06745|G6PI_MOUSE	-0.180548	-1.3026	0.192711	0.998885	71.6621	71.7782	70.1654	73.031	75.2753	65.3393	58.4382	65.0477	67.3452	63.6458
sp|P97449|AMPN_MOUSE	0.136509	1.30154	0.193074	0.998885	107.958	118.673	117.878	116.273	117.429	128.728	128.762	117.086	134.69	127.292
sp|Q62086|PON2_MOUSE	-1.00788	-1.30037	0.193475	0.998885	3.72271	3.82817	4.67769	1.92187	2.00734	1.95043	2.97143	0	0	3.18229
A4_MOUSE	-2.85997	-1.2999	0.193634	0.998885	0	0	2.80661	1.92187	2.00734	0	0	0	0	0
sp|Q9EPQ7|STAR5_MOUSE	-2.85997	-1.2999	0.193634	0.998885	0	0	2.80661	1.92187	2.00734	0	0	0	0	0
sp|Q9D0F9|PGM1_MOUSE	-0.36729	-1.29597	0.194986	0.998885	18.6135	18.1838	19.6463	20.1796	22.0807	16.5786	16.8381	16.0117	14.2854	12.7292
sp|Q99LD9|EI2BB_MOUSE	0.91615	1.29369	0.195772	0.998885	0	0	2.80661	2.8828	4.01468	3.90085	2.97143	3.0022	5.10191	3.18229
sp|Q8C6I2|SDHF2_MOUSE	0.862062	1.29354	0.195825	0.998885	0	2.87113	2.80661	2.8828	2.00734	2.92564	3.96191	4.00294	4.08153	4.24305
sp|Q9EPE9|AT131_MOUSE	0.755083	1.29301	0.196008	0.998885	3.72271	2.87113	1.87108	2.8828	3.01101	2.92564	3.96191	5.00367	6.12229	6.36458
sp|Q8CHP5|WIBG_MOUSE	-1.02509	-1.29074	0.196793	0.998885	3.72271	1.91408	3.74215	2.8828	4.01468	3.90085	3.96191	0	0	0
sp|O08528|HXK2_MOUSE	-0.378927	-1.29022	0.196973	0.998885	16.7522	22.969	19.6463	19.2187	17.0624	9.75213	18.8191	15.011	13.265	16.9722
sp|Q3TWW8|SRSF6_MOUSE	-0.732121	-1.28517	0.198734	0.998885	6.51474	4.78521	6.54877	4.80467	4.01468	4.87607	2.97143	4.00294	0	4.24305
sp|Q9CYA0|CREL2_MOUSE	-2.84722	-1.28402	0.199137	0.998885	0	2.87113	1.87108	1.92187	0	0	0	0	0	0
sp|P50516|VATA_MOUSE	0.152415	1.28372	0.199239	0.998885	84.6916	91.8761	83.2629	88.406	93.3413	94.5957	102.019	97.0712	95.9159	101.833
sp|Q9QVP9|FAK2_MOUSE	0.289493	1.27891	0.200928	0.998885	26.9896	21.0549	25.2595	22.1015	23.0844	30.2316	28.7239	30.022	28.5707	27.5798
sp|Q9CYG7|TOM34_MOUSE	-0.611737	-1.2766	0.201745	0.998885	6.51474	6.6993	6.54877	8.64841	7.02569	3.90085	4.95239	4.00294	5.10191	5.30381
sp|Q8K1B8|URP2_MOUSE	-0.210213	-1.27489	0.202348	0.998885	50.2565	49.7662	50.5191	53.8123	53.1945	46.8102	43.581	43.0316	42.8561	46.6736
sp|O55137|ACOT1_MOUSE	-1.39553	-1.27483	0.202371	0.998885	1.86135	1.91408	1.87108	1.92187	3.01101	0	1.98096	2.00147	0	0
sp|Q62465|VAT1_MOUSE	-0.209618	-1.27459	0.202454	0.998885	57.7019	55.5085	48.648	49.0077	52.1909	50.7111	44.5715	41.0301	45.9172	45.6128
sp|Q8QZS1|HIBCH_MOUSE	0.811866	1.27441	0.202517	0.998885	1.86135	1.91408	2.80661	2.8828	2.00734	2.92564	3.96191	5.00367	4.08153	4.24305
sp|Q9DCW4|ETFB_MOUSE	0.796277	1.27312	0.202975	0.998885	4.65338	4.78521	3.74215	0	0	5.85128	4.95239	4.00294	3.06115	5.30381
sp|P83870|PHF5A_MOUSE	-1.39133	-1.27203	0.203362	0.998885	1.86135	1.91408	1.87108	1.92187	3.01101	0	1.98096	0	2.04076	0
sp|Q8BVY0|RL1D1_MOUSE	-1.39309	-1.27125	0.203638	0.998885	2.79203	1.91408	1.87108	1.92187	2.00734	1.95043	0	2.00147	0	0
sp|Q62425|NDUA4_MOUSE	-0.69494	-1.27114	0.203678	0.998885	4.65338	4.78521	6.54877	5.76561	6.02202	2.92564	3.96191	2.00147	3.06115	5.30381
sp|P32261|ANT3_MOUSE	0.654887	1.27106	0.203706	0.998885	0	6.6993	4.67769	4.80467	5.01835	5.85128	5.94287	8.00587	8.16306	5.30381
sp|Q91W89|MA2C1_MOUSE	-1.65815	-1.27082	0.203792	0.998885	3.72271	1.91408	0	1.92187	2.00734	0	0	0	3.06115	0
sp|P31266|SUH_MOUSE	-1.31593	-1.2701	0.204047	0.998885	2.79203	3.82817	0	3.84374	2.00734	1.95043	0	3.0022	0	0
sp|Q9DBE8|ALG2_MOUSE	-1.64081	-1.26969	0.204197	0.998885	2.79203	2.87113	0	1.92187	2.00734	0	0	0	0	3.18229
tr|E9Q137|E9Q137_MOUSE	-0.55939	-1.26968	0.204197	0.998885	5.58406	10.5275	9.35538	7.68748	10.0367	4.87607	4.95239	4.00294	8.16306	7.42534
sp|Q9DCH6|ZFAN6_MOUSE	-2.83513	-1.26929	0.204337	0.998885	1.86135	0	2.80661	1.92187	0	0	0	0	0	0
sp|P49615|CDK5_MOUSE	-2.83513	-1.26929	0.204337	0.998885	1.86135	0	2.80661	1.92187	0	0	0	0	0	0
sp|Q8CI75|DI3L2_MOUSE	-2.83474	-1.26882	0.204504	0.998885	2.79203	0	1.87108	1.92187	0	0	0	0	0	0
sp|P70297|STAM1_MOUSE	-1.38576	-1.26702	0.20515	0.998885	1.86135	2.87113	1.87108	1.92187	2.00734	0	0	2.00147	2.04076	0
sp|Q64277|BST1_MOUSE	-2.83319	-1.26695	0.205173	0.998885	2.79203	1.91408	1.87108	0	0	0	0	0	0	0
sp|Q0P678|ZCH18_MOUSE	-2.83319	-1.26695	0.205173	0.998885	2.79203	1.91408	1.87108	0	0	0	0	0	0	0
sp|Q8CHW4|EI2BE_MOUSE	-1.3146	-1.26654	0.20532	0.998885	2.79203	0	3.74215	3.84374	2.00734	2.92564	1.98096	0	0	0
sp|P63028|TCTP_MOUSE	-0.260513	-1.26561	0.205654	0.998885	32.5737	35.4106	35.5504	36.5155	31.1138	28.2812	28.7239	29.0213	31.6319	25.4583
tr|O08797|O08797_MOUSE	0.560912	1.26458	0.20602	0.998885	3.72271	5.74225	5.61323	7.68748	6.02202	5.85128	8.9143	6.00441	11.2242	10.6076
sp|P40630|TFAM_MOUSE	1.17863	1.26411	0.206189	0.998885	0	0	0	2.8828	3.01101	1.95043	2.97143	3.0022	2.04076	3.18229
sp|P56812|PDCD5_MOUSE	-0.930871	-1.26227	0.206852	0.998885	5.58406	2.87113	2.80661	1.92187	4.01468	2.92564	2.97143	0	3.06115	0
sp|Q91VE0|S27A4_MOUSE	-1.8987	-1.26181	0.207018	0.998885	1.86135	1.91408	0	1.92187	2.00734	0	0	0	0	2.12153
sp|Q64516|GLPK_MOUSE	-0.61419	-1.26154	0.207113	0.998885	8.37609	7.65634	5.61323	8.64841	5.01835	4.87607	5.94287	6.00441	4.08153	2.12153
sp|Q8VDC1|FYCO1_MOUSE	-1.3776	-1.26096	0.207325	0.998885	2.79203	1.91408	1.87108	1.92187	2.00734	0	1.98096	0	0	2.12153
sp|Q9JLQ2|GIT2_MOUSE	-0.580165	-1.26078	0.207389	0.998885	9.30677	8.61338	10.2909	5.76561	5.01835	5.85128	4.95239	5.00367	5.10191	5.30381
sp|Q69Z37|SAM9L_MOUSE	0.656054	1.26019	0.207601	0.998885	3.72271	4.78521	2.80661	3.84374	4.01468	7.80171	4.95239	7.00514	5.10191	5.30381
sp|Q00651|ITA4_MOUSE	1.32103	1.25868	0.208147	0.998885	0	0	1.87108	0	3.01101	2.92564	2.97143	4.00294	0	2.12153
sp|Q91VC9|GHITM_MOUSE	1.40181	1.25615	0.209063	0.998885	1.86135	1.91408	0	0	0	1.95043	1.98096	2.00147	2.04076	2.12153
sp|Q64695|EPCR_MOUSE	-0.717522	-1.24951	0.211479	0.998885	5.58406	5.74225	3.74215	5.76561	4.01468	2.92564	2.97143	2.00147	3.06115	4.24305
sp|Q99MS7|EH1L1_MOUSE	-0.466169	-1.24887	0.211713	0.998885	12.0988	10.5275	10.2909	11.5312	14.0514	7.80171	10.8953	6.00441	9.18344	8.4861
sp|O88668|CREG1_MOUSE	0.533484	1.24799	0.212034	0.998885	5.58406	6.6993	5.61323	6.72654	6.02202	7.80171	10.8953	6.00441	10.2038	9.54686
sp|Q9DBR0|AKAP8_MOUSE	-1.03808	-1.24534	0.213007	0.998885	2.79203	2.87113	1.87108	2.8828	4.01468	2.92564	1.98096	2.00147	0	0
sp|P52912|TIA1_MOUSE	1.38443	1.245	0.213131	0.998885	0	0	0	1.92187	2.00734	1.95043	1.98096	2.00147	2.04076	2.12153
tr|E9Q5C9|E9Q5C9_MOUSE	-1.89238	-1.2423	0.214126	0.998885	1.86135	1.91408	1.87108	0	2.00734	1.95043	0	0	0	0
sp|P70398|USP9X_MOUSE	-0.390721	-1.24093	0.21463	0.998885	14.8908	17.2268	15.9041	19.2187	16.0587	9.75213	15.8476	12.0088	9.18344	16.9722
sp|P97807|FUMH_MOUSE	0.332069	1.23976	0.215063	0.998885	15.8215	16.2697	14.9686	18.2578	22.0807	24.3803	21.7905	21.0154	18.3669	24.3975
sp|Q8VD04|GRAP1_MOUSE	-0.508579	-1.23903	0.215335	0.998885	10.2374	8.61338	13.0975	7.68748	9.03303	7.80171	5.94287	5.00367	7.14268	8.4861
sp|P13597|ICAM1_MOUSE	1.66342	1.23738	0.215947	0.998885	2.79203	0	0	0	0	1.95043	1.98096	2.00147	3.06115	0
sp|Q9Z0M5|LICH_MOUSE	0.479257	1.23295	0.217596	0.998885	6.51474	8.61338	8.41984	8.64841	6.02202	9.75213	12.8762	12.0088	9.18344	9.54686
sp|Q9D975|SRXN1_MOUSE	-0.853912	-1.23186	0.218001	0.998885	2.79203	3.82817	5.61323	3.84374	2.00734	1.95043	2.97143	3.0022	2.04076	0
sp|Q9D0K2|SCOT1_MOUSE	0.27899	1.22947	0.218897	0.998885	22.3362	23.9261	24.324	24.9843	23.0844	28.2812	32.6858	29.0213	24.4892	29.7014
sp|O35405|PLD3_MOUSE	-0.749515	-1.22871	0.219181	0.998885	3.72271	5.74225	3.74215	5.76561	3.01101	2.92564	1.98096	3.0022	3.06115	2.12153
sp|Q9DCF9|SSRG_MOUSE	1.20249	1.22736	0.219686	0.998885	3.72271	0	1.87108	0	0	3.90085	2.97143	0	3.06115	3.18229
sp|Q9QYJ0|DNJA2_MOUSE	0.472111	1.2269	0.219859	0.998885	8.37609	7.65634	9.35538	7.68748	6.02202	8.77692	12.8762	12.0088	11.2242	9.54686
sp|Q8BU31|RAP2C_MOUSE	0.974437	1.22668	0.219941	0.998885	0	1.91408	0	2.8828	3.01101	2.92564	2.97143	3.0022	2.04076	4.24305
sp|Q922Q4|P5CR2_MOUSE	1.08215	1.22455	0.220743	0.998885	2.79203	1.91408	1.87108	0	0	2.92564	4.95239	2.00147	0	4.24305
sp|P99024|TBB5_MOUSE	0.206893	1.22161	0.221855	0.998885	38.1577	39.2387	45.8414	46.1249	47.1725	45.835	54.4763	47.0345	56.121	46.6736
sp|Q9WVK4|EHD1_MOUSE	-0.230834	-1.21969	0.222583	0.998885	36.2964	42.1099	43.0348	40.3593	39.1431	28.2812	39.6191	35.0257	32.6522	36.0659
sp|Q3UYH7|ARBK2_MOUSE	-1.37812	-1.21422	0.224663	0.998885	3.72271	2.87113	0	1.92187	2.00734	0	1.98096	0	0	2.12153
sp|P18581|CTR2_MOUSE	0.689762	1.21306	0.225107	0.998885	3.72271	3.82817	5.61323	0	3.01101	4.87607	4.95239	5.00367	6.12229	5.30381
sp|Q9WTP6|KAD2_MOUSE	-0.54622	-1.21232	0.225392	0.998885	11.1681	7.65634	8.41984	4.80467	9.03303	7.80171	3.96191	6.00441	6.12229	4.24305
sp|P43406|ITAV_MOUSE	0.461532	1.21111	0.225854	0.998885	6.51474	7.65634	7.48431	9.60935	9.03303	11.7026	12.8762	9.00661	9.18344	12.7292
sp|Q8K411|PREP_MOUSE	0.47651	1.2107	0.226011	0.998885	6.51474	5.74225	6.54877	7.68748	12.044	8.77692	13.8667	10.0073	9.18344	11.6684
sp|Q8VC04|T106A_MOUSE	0.726369	1.20823	0.226958	0.998885	1.86135	1.91408	2.80661	3.84374	3.01101	3.90085	3.96191	4.00294	5.10191	5.30381
sp|Q8VI93|OAS3_MOUSE	-0.411011	-1.20811	0.227003	0.998885	13.0295	14.3556	14.0331	17.2968	15.0551	5.85128	9.90478	13.0095	17.3465	9.54686
sp|Q60931|VDAC3_MOUSE	0.352443	1.20774	0.227148	0.998885	13.9601	13.3986	15.9041	14.414	14.0514	18.5291	19.8096	18.0132	17.3465	18.033
sp|P42225|STAT1_MOUSE	0.231075	1.20698	0.227439	0.998885	36.2964	33.4965	29.9372	33.6327	32.1174	39.0085	40.6096	37.0272	42.8561	35.0052
sp|O70496|CLCN7_MOUSE	0.763252	1.20549	0.228016	0.998885	4.65338	1.91408	0	2.8828	3.01101	5.85128	2.97143	5.00367	3.06115	4.24305
sp|P70362|UFD1_MOUSE	-1.65892	-1.20503	0.228193	0.998885	2.79203	4.78521	0	0	2.00734	0	0	0	3.06115	0
sp|Q6DFX2|ANTR2_MOUSE	-1.36875	-1.20372	0.228696	0.998885	3.72271	1.91408	2.80661	1.92187	0	1.95043	0	0	0	2.12153
sp|P04370|MBP_MOUSE	-0.924005	-1.20125	0.229656	0.998885	6.51474	3.82817	3.74215	2.8828	0	2.92564	3.96191	0	2.04076	0
sp|P40142|TKT_MOUSE	-0.144012	-1.20095	0.229771	0.998885	97.721	105.275	95.4249	95.1325	90.3303	91.67	82.2096	84.0617	89.7936	91.2256
sp|E9Q1P8|I2BP2_MOUSE	-0.495549	-1.20067	0.229881	0.998885	9.30677	9.57042	9.35538	10.5703	8.02936	5.85128	5.94287	7.00514	8.16306	6.36458
sp|O54988|SLK_MOUSE	-0.315619	-1.19884	0.23059	0.998885	23.2669	22.969	22.4529	23.0624	21.0771	12.6778	17.8286	22.0162	19.3873	19.0937
sp|P50427|STS_MOUSE	1.38612	1.19865	0.230664	0.998885	0	1.91408	0	0	2.00734	0	3.96191	2.00147	2.04076	2.12153
sp|Q9WUU7|CATZ_MOUSE	-0.356068	-1.19827	0.230812	0.998885	17.6829	18.1838	19.6463	17.2968	16.0587	13.653	13.8667	13.0095	15.3057	13.7899
sp|O70475|UGDH_MOUSE	-0.458331	-1.19583	0.231764	0.998885	11.1681	12.4416	14.0331	9.60935	8.02936	6.82649	6.93334	8.00587	9.18344	9.54686
sp|Q9EQ20|MMSA_MOUSE	0.904584	1.19293	0.232896	0.998885	2.79203	1.91408	1.87108	1.92187	0	2.92564	6.93334	2.00147	2.04076	2.12153
sp|Q9Z1K6|ARI2_MOUSE	-1.91022	-1.19156	0.233436	0.998885	1.86135	1.91408	0	0	4.01468	1.95043	0	0	0	0
sp|P14211|CALR_MOUSE	0.108264	1.19148	0.233464	0.998885	148.908	167.482	180.559	174.89	162.595	161.885	188.191	183.134	185.71	182.451
sp|Q61830|MRC1_MOUSE	-0.25997	-1.1906	0.233813	0.998885	35.3657	30.6254	25.2595	32.6718	34.1248	26.3308	26.7429	22.0162	32.6522	24.3975
sp|Q6DFW4|NOP58_MOUSE	0.551491	1.19039	0.233893	0.998885	6.51474	4.78521	4.67769	5.76561	5.01835	12.6778	6.93334	4.00294	6.12229	9.54686
sp|P58404|STRN4_MOUSE	-1.30652	-1.18841	0.234672	0.998885	0	2.87113	4.67769	4.80467	0	2.92564	0	0	2.04076	0
tr|D3Z0M9|D3Z0M9_MOUSE	-0.928302	-1.1875	0.235032	0.998885	2.79203	2.87113	3.74215	2.8828	3.01101	2.92564	2.97143	0	0	2.12153
sp|Q9DBJ1|PGAM1_MOUSE	-0.165335	-1.18653	0.235415	0.998885	62.3553	74.6493	82.3274	73.992	70.2569	64.3641	66.362	65.0477	64.2841	64.7065
sp|Q62446|FKBP3_MOUSE	-0.60584	-1.18407	0.236385	0.998885	5.58406	6.6993	6.54877	5.76561	6.02202	4.87607	3.96191	4.00294	4.08153	3.18229
sp|Q8K5B2|MCFD2_MOUSE	-0.787229	-1.18209	0.23717	0.998885	4.65338	1.91408	4.67769	2.8828	5.01835	2.92564	0	3.0022	2.04076	3.18229
sp|Q8BIJ6|SYIM_MOUSE	0.46955	1.18148	0.237414	0.998885	7.44541	7.65634	7.48431	7.68748	6.02202	9.75213	12.8762	9.00661	9.18344	9.54686
sp|Q99KR3|LACB2_MOUSE	-1.89542	-1.18128	0.237491	0.998885	2.79203	0	1.87108	0	3.01101	0	1.98096	0	0	0
sp|Q3UV70|PDP1_MOUSE	2.79576	1.18113	0.237551	0.998885	0	0	0	0	0	0	1.98096	0	2.04076	2.12153
sp|Q9ERR7|SEP15_MOUSE	2.79576	1.18113	0.237551	0.998885	0	0	0	0	0	0	1.98096	0	2.04076	2.12153
sp|P21956|MFGM_MOUSE	2.79576	1.18113	0.237551	0.998885	0	0	0	0	0	0	1.98096	0	2.04076	2.12153
sp|B2RQC6|PYR1_MOUSE	-0.54652	-1.1795	0.238198	0.998885	6.51474	8.61338	8.41984	8.64841	6.02202	2.92564	5.94287	8.00587	4.08153	5.30381
sp|O88597|BECN1_MOUSE	-0.924704	-1.1792	0.238318	0.998885	2.79203	3.82817	3.74215	1.92187	3.01101	0	2.97143	3.0022	0	2.12153
sp|P60335|PCBP1_MOUSE	-0.257054	-1.1791	0.238357	0.998885	33.5044	33.4965	26.1951	30.7499	30.1101	24.3803	25.7524	26.0191	26.5299	26.5191
sp|Q8C0D5|ETUD1_MOUSE	-0.573482	-1.17869	0.23852	0.998885	4.65338	6.6993	8.41984	7.68748	7.02569	2.92564	5.94287	6.00441	4.08153	4.24305
sp|Q8CHG3|GCC2_MOUSE	-2.85092	-1.17718	0.239124	0.998885	0	0	4.67769	0	2.00734	0	0	0	0	0
sp|P14429|HA17_MOUSE	2.79114	1.17623	0.239502	0.998885	0	0	0	0	0	1.95043	0	0	2.04076	2.12153
sp|Q9WVA4|TAGL2_MOUSE	-0.202795	-1.17508	0.239962	0.998885	46.5338	44.981	48.648	49.9686	45.1652	37.0581	39.6191	41.0301	44.8968	42.4305
sp|Q922H4|GMPPA_MOUSE	-0.704404	-1.17464	0.24014	0.998885	6.51474	1.91408	5.61323	3.84374	5.01835	3.90085	2.97143	2.00147	3.06115	2.12153
sp|P17665|COX7C_MOUSE	1.21694	1.17409	0.240361	0.998885	2.79203	1.91408	0	0	0	2.92564	1.98096	2.00147	2.04076	2.12153
sp|Q8BGC0|HTSF1_MOUSE	-1.88739	-1.17341	0.240631	0.998885	1.86135	2.87113	0	2.8828	0	0	0	2.00147	0	0
sp|Q9Z2H5|E41L1_MOUSE	-0.602734	-1.17327	0.240687	0.998885	5.58406	5.74225	5.61323	7.68748	6.02202	2.92564	2.97143	5.00367	4.08153	5.30381
sp|Q80X41|VRK1_MOUSE	2.78823	1.17313	0.240744	0.998885	0	0	0	0	0	0	1.98096	2.00147	0	2.12153
sp|O54965|RNF13_MOUSE	2.78823	1.17313	0.240744	0.998885	0	0	0	0	0	0	1.98096	2.00147	0	2.12153
sp|Q8K2Y7|RM47_MOUSE	2.78823	1.17313	0.240744	0.998885	0	0	0	0	0	0	1.98096	2.00147	0	2.12153
sp|O09044|SNP23_MOUSE	0.293721	1.17294	0.24082	0.998885	20.4749	19.1408	16.8397	22.1015	20.0734	23.4051	23.7715	23.0169	27.5503	23.3368
sp|Q9CYA6|ZCHC8_MOUSE	-1.19275	-1.17228	0.241084	0.998885	2.79203	1.91408	2.80661	1.92187	2.00734	0	1.98096	3.0022	0	0
sp|Q8R3N6|THOC1_MOUSE	-1.01467	-1.17108	0.241568	0.998885	3.72271	4.78521	1.87108	3.84374	0	1.95043	0	0	3.06115	2.12153
sp|P26041|MOES_MOUSE	-0.118909	-1.17091	0.241635	0.998885	131.225	153.127	133.782	134.531	139.51	134.579	125.791	123.09	135.711	118.805
sp|Q9ERU9|RBP2_MOUSE	0.329692	1.16958	0.24217	0.998885	17.6829	15.3127	15.9041	12.4921	17.0624	22.4299	18.8191	21.0154	18.3669	18.033
sp|P05063|ALDOC_MOUSE	-0.316584	-1.16954	0.242186	0.998885	18.6135	19.1408	26.1951	24.0234	21.0771	13.653	21.7905	18.0132	19.3873	14.8507
sp|P63330|PP2AA_MOUSE	-1.8837	-1.16918	0.24233	0.998885	2.79203	2.87113	0	1.92187	0	0	0	2.00147	0	0
sp|Q6PE01|SNR40_MOUSE	0.698525	1.16838	0.242652	0.998885	4.65338	2.87113	3.74215	2.8828	0	3.90085	4.95239	4.00294	4.08153	6.36458
sp|P29391|FRIL1_MOUSE	0.351691	1.1672	0.243132	0.998885	13.9601	15.3127	14.9686	11.5312	12.044	16.5786	16.8381	16.0117	19.3873	18.033
sp|Q5SUA5|MYO1G_MOUSE	0.25706	1.16713	0.243157	0.998885	22.3362	22.969	25.2595	28.828	27.0991	29.2564	29.7143	33.0242	30.6115	28.6406
sp|Q91ZA3|PCCA_MOUSE	0.849736	1.16562	0.243767	0.998885	4.65338	2.87113	1.87108	0	0	2.92564	3.96191	3.0022	2.04076	5.30381
sp|Q99L27|GMPR2_MOUSE	0.676729	1.16143	0.245469	0.998885	0	2.87113	1.87108	4.80467	7.02569	4.87607	7.92382	4.00294	4.08153	5.30381
sp|Q80U93|NU214_MOUSE	0.49896	1.16136	0.245497	0.998885	3.72271	7.65634	5.61323	6.72654	7.02569	8.77692	6.93334	9.00661	9.18344	9.54686
sp|Q8R3Q6|CCD58_MOUSE	-1.87683	-1.15992	0.246081	0.998885	2.79203	2.87113	1.87108	0	0	0	1.98096	0	0	0
sp|Q99LC3|NDUAA_MOUSE	0.613411	1.1599	0.246088	0.998885	5.58406	4.78521	3.74215	2.8828	2.00734	3.90085	5.94287	7.00514	7.14268	5.30381
sp|G3X9K3|BIG1_MOUSE	-1.87485	-1.15806	0.246838	0.998885	3.72271	0	1.87108	1.92187	0	0	0	0	2.04076	0
sp|Q8CIH5|PLCG2_MOUSE	-0.250535	-1.15538	0.247936	0.998885	33.5044	30.6254	33.6794	24.9843	34.1248	24.3803	27.7334	29.0213	24.4892	26.5191
sp|O89051|ITM2B_MOUSE	-0.600053	-1.15535	0.247947	0.998885	9.30677	5.74225	5.61323	3.84374	6.02202	2.92564	2.97143	4.00294	5.10191	5.30381
sp|Q9CPT4|MYDGF_MOUSE	-0.731465	-1.15328	0.248797	0.998885	5.58406	3.82817	2.80661	4.80467	3.01101	2.92564	1.98096	2.00147	2.04076	3.18229
sp|P60122|RUVB1_MOUSE	0.444296	1.15278	0.249	0.998885	9.30677	8.61338	7.48431	5.76561	8.02936	11.7026	8.9143	11.0081	11.2242	10.6076
sp|P70296|PEBP1_MOUSE	-0.373667	-1.15199	0.249324	0.998885	15.8215	16.2697	14.9686	13.4531	15.0551	12.6778	12.8762	11.0081	13.265	8.4861
tr|A0A087WQ54|A0A087WQ54_MOUSE	2.76736	1.15136	0.249584	0.998885	0	0	0	0	0	1.95043	0	2.00147	2.04076	0
sp|P27661|H2AX_MOUSE	-2.82437	-1.15124	0.249633	0.998885	3.72271	0	2.80661	0	0	0	0	0	0	0
sp|P36916|GNL1_MOUSE	-1.87359	-1.15026	0.250038	0.998885	3.72271	1.91408	1.87108	0	0	1.95043	0	0	0	0
sp|P14106|C1QB_MOUSE	0.68688	1.14934	0.250416	0.998885	3.72271	0	2.80661	3.84374	4.01468	4.87607	5.94287	4.00294	5.10191	3.18229
sp|Q6P5E4|UGGG1_MOUSE	0.183515	1.14836	0.250821	0.998885	47.4645	45.938	50.5191	49.9686	49.1798	46.8102	61.4096	55.0404	54.0803	59.4027
sp|Q9D3G5|STX11_MOUSE	2.76336	1.14729	0.25126	0.998885	0	0	0	0	0	1.95043	1.98096	0	2.04076	0
sp|P53986|MOT1_MOUSE	-1.04847	-1.1401	0.254245	0.998885	2.79203	1.91408	2.80661	2.8828	2.00734	1.95043	1.98096	2.00147	0	0
sp|Q99JY0|ECHB_MOUSE	0.360112	1.1397	0.254412	0.998885	12.0988	13.3986	11.2265	12.4921	12.044	13.653	16.8381	14.0103	16.3261	18.033
tr|Q6NSQ5|Q6NSQ5_MOUSE	2.75562	1.13948	0.254504	0.998885	0	0	0	0	0	1.95043	1.98096	2.00147	0	0
sp|Q8BG07|PLD4_MOUSE	0.330038	1.13892	0.254735	0.998885	14.8908	15.3127	14.0331	15.375	14.0514	21.4547	16.8381	17.0125	19.3873	18.033
sp|Q60715|P4HA1_MOUSE	-0.293763	-1.13704	0.255521	0.998885	21.4056	22.969	23.3885	22.1015	25.0918	15.6034	17.8286	22.0162	17.3465	21.2153
sp|Q61425|HCDH_MOUSE	0.371502	1.13635	0.255811	0.998885	13.0295	10.5275	12.162	10.5703	12.044	13.653	18.8191	17.0125	10.2038	15.9114
tr|O88325|O88325_MOUSE	0.304575	1.13624	0.255856	0.998885	19.5442	21.0549	14.0331	17.2968	16.0587	24.3803	23.7715	19.014	19.3873	22.276
sp|Q64133|AOFA_MOUSE	0.528578	1.13439	0.25663	0.998885	3.72271	6.6993	4.67769	4.80467	6.02202	6.82649	8.9143	6.00441	5.10191	10.6076
sp|Q61792|LASP1_MOUSE	-0.247455	-1.13326	0.257106	0.998885	28.851	34.4535	29.9372	30.7499	29.1064	25.3555	22.781	25.0184	27.5503	28.6406
sp|Q8C2Q3|RBM14_MOUSE	0.467304	1.13292	0.257246	0.998885	5.58406	7.65634	7.48431	6.72654	6.02202	10.7273	7.92382	10.0073	9.18344	8.4861
sp|Q7TPV4|MBB1A_MOUSE	-0.368741	-1.1321	0.257594	0.998885	12.0988	18.1838	18.7108	17.2968	13.0477	8.77692	8.9143	17.0125	15.3057	11.6684
sp|Q64152|BTF3_MOUSE	-0.467085	-1.13176	0.257736	0.998885	12.0988	12.4416	10.2909	6.72654	7.02569	8.77692	6.93334	7.00514	4.08153	8.4861
sp|P70303|PYRG2_MOUSE	-0.730669	-1.13128	0.257939	0.998885	5.58406	3.82817	4.67769	1.92187	4.01468	2.92564	2.97143	2.00147	0	4.24305
sp|Q4PJX1|ODR4_MOUSE	-1.53136	-1.12907	0.25887	0.998885	0	1.91408	2.80661	1.92187	2.00734	2.92564	0	0	0	0
sp|Q99MR3|S12A9_MOUSE	0.632797	1.12743	0.25956	0.998885	2.79203	2.87113	4.67769	3.84374	2.00734	3.90085	4.95239	6.00441	5.10191	5.30381
sp|O09131|GSTO1_MOUSE	-0.406985	-1.12707	0.259712	0.998885	16.7522	15.3127	10.2909	12.4921	9.03303	11.7026	11.8857	9.00661	6.12229	9.54686
sp|O35345|IMA7_MOUSE	-0.668002	-1.12634	0.260022	0.998885	3.72271	3.82817	7.48431	4.80467	4.01468	4.87607	3.96191	3.0022	3.06115	0
sp|Q9CR29|CCD43_MOUSE	1.21621	1.12626	0.260057	0.998885	2.79203	1.91408	0	0	0	2.92564	3.96191	0	2.04076	2.12153
sp|P54775|PRS6B_MOUSE	-0.331213	-1.12476	0.260692	0.998885	16.7522	20.0979	18.7108	16.3359	18.0661	12.6778	14.8572	15.011	15.3057	13.7899
sp|Q80UU9|PGRC2_MOUSE	0.628445	1.12001	0.262708	0.998885	2.79203	2.87113	2.80661	2.8828	5.01835	3.90085	5.94287	4.00294	6.12229	5.30381
sp|O88531|PPT1_MOUSE	-0.467079	-1.11867	0.263279	0.998885	10.2374	10.5275	9.35538	6.72654	9.03303	8.77692	5.94287	5.00367	7.14268	6.36458
sp|P26883|FKB1A_MOUSE	-0.528179	-1.11673	0.26411	0.998885	7.44541	7.65634	10.2909	5.76561	5.01835	3.90085	6.93334	5.00367	5.10191	4.24305
sp|Q9CVB6|ARPC2_MOUSE	-0.205463	-1.11542	0.264672	0.998885	40.0191	41.1528	42.0992	45.1639	38.1395	37.0581	33.6762	38.0279	35.7134	35.0052
tr|Q8BTS3|Q8BTS3_MOUSE	0.738035	1.11445	0.265086	0.998885	1.86135	1.91408	2.80661	4.80467	0	3.90085	2.97143	5.00367	5.10191	2.12153
sp|A2AJI0|MA7D1_MOUSE	-0.628051	-1.11415	0.265216	0.998885	4.65338	4.78521	4.67769	5.76561	5.01835	3.90085	3.96191	2.00147	3.06115	3.18229
sp|Q9QZ88|VPS29_MOUSE	-0.418641	-1.11172	0.266259	0.998885	15.8215	11.4845	14.9686	6.72654	10.0367	6.82649	9.90478	11.0081	9.18344	7.42534
sp|Q8BVQ5|PPME1_MOUSE	-0.511906	-1.10912	0.267378	0.998885	5.58406	8.61338	8.41984	7.68748	7.02569	6.82649	3.96191	5.00367	5.10191	5.30381
sp|P54923|ADPRH_MOUSE	0.407606	1.10888	0.267482	0.998885	10.2374	6.6993	8.41984	9.60935	9.03303	10.7273	13.8667	11.0081	12.2446	10.6076
sp|Q9EST4|PSMG2_MOUSE	1.86346	1.10866	0.267577	0.998885	0	1.91408	0	0	0	1.95043	0	0	2.04076	3.18229
sp|Q8BH04|PCKGM_MOUSE	0.340402	1.10761	0.268031	0.998885	13.9601	9.57042	14.0331	14.414	14.0514	17.5538	13.8667	17.0125	18.3669	16.9722
sp|Q9D7N3|RT09_MOUSE	1.86135	1.10699	0.268297	0.998885	0	0	0	1.92187	0	0	1.98096	2.00147	0	3.18229
sp|Q9D8C4|IN35_MOUSE	0.879746	1.10459	0.269338	0.998885	0	1.91408	1.87108	1.92187	2.00734	1.95043	2.97143	3.0022	3.06115	3.18229
sp|Q9ER00|STX12_MOUSE	-0.453247	-1.1031	0.269985	0.998885	8.37609	8.61338	9.35538	9.60935	11.0404	6.82649	5.94287	5.00367	8.16306	8.4861
sp|Q9WTI7|MYO1C_MOUSE	0.306362	1.10279	0.27012	0.998885	16.7522	18.1838	14.9686	15.375	17.0624	20.4795	18.8191	22.0162	15.3057	25.4583
sp|Q6R891|NEB2_MOUSE	-0.509312	-1.10204	0.270444	0.998885	8.37609	6.6993	7.48431	7.68748	7.02569	4.87607	5.94287	5.00367	3.06115	7.42534
sp|Q9D6Y9|GLGB_MOUSE	-1.0503	-1.10194	0.270486	0.998885	2.79203	3.82817	0	3.84374	2.00734	1.95043	1.98096	0	2.04076	0
sp|Q9CXW2|RT22_MOUSE	1.85684	1.10116	0.270827	0.998885	0	1.91408	0	0	0	0	2.97143	0	2.04076	2.12153
sp|P48025|KSYK_MOUSE	-0.242282	-1.10023	0.271233	0.998885	38.1577	24.8831	28.0661	34.5936	29.1064	24.3803	26.7429	24.0176	26.5299	29.7014
sp|Q91YR7|PRP6_MOUSE	0.604148	1.10014	0.271269	0.998885	2.79203	3.82817	3.74215	3.84374	3.01101	3.90085	6.93334	6.00441	4.08153	5.30381
sp|Q3TCN2|PLBL2_MOUSE	0.375451	1.10005	0.271309	0.998885	8.37609	9.57042	10.2909	12.4921	13.0477	9.75213	15.8476	13.0095	13.265	18.033
sp|Q62261|SPTB2_MOUSE	-0.221024	-1.09905	0.271748	0.998885	31.643	39.2387	33.6794	40.3593	36.1321	26.3308	25.7524	34.025	34.693	35.0052
sp|Q9D024|CCD47_MOUSE	0.603152	1.0988	0.271855	0.998885	1.86135	3.82817	3.74215	3.84374	4.01468	5.85128	4.95239	5.00367	4.08153	6.36458
sp|O55201|SPT5H_MOUSE	0.395549	1.09877	0.271868	0.998885	10.2374	7.65634	9.35538	8.64841	10.0367	13.653	10.8953	11.0081	12.2446	12.7292
sp|Q9Z1Z0|USO1_MOUSE	-0.241667	-1.09851	0.271981	0.998885	34.435	28.7113	29.9372	28.828	29.1064	28.2812	26.7429	23.0169	26.5299	23.3368
sp|Q8CFI7|RPB2_MOUSE	-0.634816	-1.09824	0.272101	0.998885	4.65338	3.82817	3.74215	6.72654	6.02202	4.87607	3.96191	3.0022	4.08153	0
sp|Q9D6K5|SYJ2B_MOUSE	-0.777073	-1.09561	0.273247	0.998885	3.72271	2.87113	3.74215	2.8828	4.01468	0	2.97143	4.00294	3.06115	0
sp|Q9CSH3|RRP44_MOUSE	1.85508	1.0955	0.273298	0.998885	1.86135	0	0	0	0	1.95043	1.98096	0	0	3.18229
sp|Q9CQF9|PCYOX_MOUSE	0.40052	1.09523	0.273416	0.998885	9.30677	8.61338	13.0975	7.68748	7.02569	9.75213	11.8857	11.0081	12.2446	15.9114
sp|Q99J87|DHX58_MOUSE	0.694725	1.09439	0.273783	0.998885	3.72271	0	1.87108	3.84374	3.01101	4.87607	2.97143	4.00294	4.08153	4.24305
sp|Q99KJ8|DCTN2_MOUSE	-0.271385	-1.0939	0.273998	0.998885	27.9203	29.6683	26.1951	22.1015	19.0697	20.4795	22.781	18.0132	21.428	21.2153
sp|Q9Z0H4|CELF2_MOUSE	0.698425	1.09354	0.274158	0.998885	0	3.82817	3.74215	2.8828	2.00734	1.95043	3.96191	4.00294	5.10191	5.30381
sp|P60843|IF4A1_MOUSE	-0.227062	-1.09254	0.274595	0.998885	43.7418	27.7542	48.648	30.7499	30.1101	31.2068	32.6858	29.0213	32.6522	29.7014
sp|Q9DC37|MFSD1_MOUSE	0.889865	1.09253	0.274601	0.998885	2.79203	1.91408	2.80661	0	0	2.92564	2.97143	2.00147	3.06115	3.18229
sp|Q9WUK4|RFC2_MOUSE	2.80452	1.0906	0.275449	0.998885	0	0	0	0	0	0	0	3.0022	0	3.18229
sp|Q8K4X7|PLCD_MOUSE	-0.927184	-1.08974	0.275828	0.998885	1.86135	2.87113	2.80661	2.8828	3.01101	1.95043	0	3.0022	0	2.12153
sp|Q9D1M0|SEC13_MOUSE	0.600491	1.08933	0.27601	0.998885	2.79203	1.91408	2.80661	4.80467	5.01835	4.87607	5.94287	5.00367	6.12229	4.24305
sp|Q8CFD4|SNX8_MOUSE	0.476989	1.08926	0.276038	0.998885	3.72271	5.74225	6.54877	6.72654	7.02569	5.85128	8.9143	9.00661	8.16306	9.54686
tr|Q3UDF0|Q3UDF0_MOUSE	0.600883	1.08877	0.276253	0.998885	1.86135	3.82817	2.80661	4.80467	4.01468	3.90085	6.93334	6.00441	5.10191	4.24305
tr|E9Q3T0|E9Q3T0_MOUSE	0.601749	1.08769	0.276734	0.998885	2.79203	2.87113	3.74215	4.80467	3.01101	6.82649	4.95239	4.00294	7.14268	3.18229
sp|P22907|HEM3_MOUSE	-0.933902	-1.08456	0.278116	0.998885	1.86135	3.82817	3.74215	1.92187	2.00734	2.92564	1.98096	2.00147	0	0
sp|P97369|NCF4_MOUSE	-0.323189	-1.08412	0.278313	0.998885	15.8215	19.1408	14.9686	18.2578	20.0734	15.6034	13.8667	15.011	13.265	12.7292
sp|Q61771|KIF3B_MOUSE	-1.26091	-1.08303	0.278797	0.998885	2.79203	1.91408	0	2.8828	2.00734	1.95043	0	2.00147	0	0
sp|Q8R0H9|GGA1_MOUSE	-0.4666	-1.08277	0.278908	0.998885	8.37609	8.61338	5.61323	8.64841	12.044	4.87607	6.93334	6.00441	7.14268	6.36458
sp|Q8JZQ9|EIF3B_MOUSE	-0.257994	-1.08116	0.279624	0.998885	25.1283	26.7972	27.1306	27.8671	23.0844	20.4795	22.781	21.0154	21.428	23.3368
sp|Q8K4D3|S36A1_MOUSE	1.8313	1.0807	0.279829	0.998885	0	0	0	0	2.00734	2.92564	1.98096	0	2.04076	0
tr|Q6NXL1|Q6NXL1_MOUSE	-0.928718	-1.07958	0.280327	0.998885	1.86135	1.91408	1.87108	4.80467	3.01101	1.95043	0	3.0022	0	2.12153
sp|Q60520|SIN3A_MOUSE	1.09086	1.07927	0.280467	0.998885	0	1.91408	3.74215	0	0	2.92564	0	2.00147	3.06115	4.24305
sp|Q6ZQ03|FNBP4_MOUSE	1.8402	1.07916	0.280517	0.998885	0	0	1.87108	0	0	1.95043	0	2.00147	3.06115	0
sp|Q3TDN2|FAF2_MOUSE	-0.600271	-1.07767	0.281182	0.998885	3.72271	4.78521	3.74215	5.76561	8.02936	3.90085	3.96191	3.0022	4.08153	2.12153
sp|Q62383|SPT6H_MOUSE	-1.25809	-1.07727	0.281361	0.998885	0	3.82817	1.87108	1.92187	2.00734	1.95043	0	0	2.04076	0
sp|Q7TNE3|SPAG7_MOUSE	-1.24687	-1.07611	0.281877	0.998885	0	1.91408	2.80661	1.92187	3.01101	0	1.98096	0	0	2.12153
sp|Q8BZ00|SL9A9_MOUSE	1.83416	1.07602	0.281917	0.998885	0	1.91408	0	0	0	2.92564	0	2.00147	2.04076	0
sp|D3Z4S3|PTRD1_MOUSE	1.50805	1.07567	0.282076	0.998885	2.79203	0	0	0	0	1.95043	0	2.00147	2.04076	2.12153
sp|Q9CRD0|OCAD1_MOUSE	-0.465779	-1.07563	0.282094	0.998885	6.51474	6.6993	11.2265	10.5703	8.02936	8.77692	5.94287	6.00441	5.10191	5.30381
sp|Q9DBU3|RIOK3_MOUSE	-2.64321	-1.07494	0.282403	0.998885	0	0	1.87108	1.92187	2.00734	0	0	0	0	0
sp|Q9WTR6|XCT_MOUSE	-2.64142	-1.07327	0.283151	0.998885	0	1.91408	1.87108	0	2.00734	0	0	0	0	0
sp|P18181|CD48_MOUSE	-0.626267	-1.07287	0.28333	0.998885	8.37609	7.65634	1.87108	2.8828	4.01468	3.90085	2.97143	4.00294	2.04076	3.18229
sp|P97355|SPSY_MOUSE	0.578849	1.07232	0.283574	0.998885	3.72271	3.82817	1.87108	4.80467	4.01468	5.85128	3.96191	7.00514	5.10191	5.30381
sp|P16675|PPGB_MOUSE	-0.276301	-1.07229	0.28359	0.998885	20.4749	22.969	23.3885	25.9452	23.0844	19.5043	18.8191	17.0125	24.4892	15.9114
sp|Q61703|ITIH2_MOUSE	0.660624	1.07118	0.284088	0.998885	3.72271	0	3.74215	2.8828	3.01101	2.92564	4.95239	4.00294	5.10191	4.24305
sp|P28740|KIF2A_MOUSE	0.814854	1.07071	0.284302	0.998885	2.79203	1.91408	1.87108	1.92187	0	1.95043	2.97143	5.00367	3.06115	2.12153
sp|Q9Z1Q9|SYVC_MOUSE	0.238038	1.06946	0.284864	0.998885	23.2669	22.012	27.1306	28.828	25.0918	35.1077	25.7524	29.0213	30.6115	28.6406
sp|Q99PL6|UBXN6_MOUSE	-1.25371	-1.0691	0.285022	0.998885	1.86135	3.82817	1.87108	1.92187	0	1.95043	1.98096	0	0	0
sp|Q91YL2|RN126_MOUSE	-1.24467	-1.06883	0.285148	0.998885	0	3.82817	1.87108	1.92187	2.00734	0	1.98096	0	0	2.12153
sp|P35831|PTN12_MOUSE	-0.413969	-1.06671	0.286102	0.998885	8.37609	12.4416	13.0975	9.60935	10.0367	11.7026	7.92382	7.00514	7.14268	6.36458
sp|Q8CCF0|PRP31_MOUSE	-0.68556	-1.06455	0.287079	0.998885	5.58406	4.78521	3.74215	2.8828	4.01468	5.85128	2.97143	0	0	4.24305
sp|Q91VX2|UBAP2_MOUSE	-2.63172	-1.06429	0.287198	0.998885	1.86135	0	1.87108	0	2.00734	0	0	0	0	0
sp|Q922U1|PRPF3_MOUSE	-2.63172	-1.06429	0.287198	0.998885	1.86135	0	1.87108	0	2.00734	0	0	0	0	0
sp|Q5SSH7|ZZEF1_MOUSE	-0.834238	-1.06386	0.287394	0.998885	2.79203	2.87113	2.80661	1.92187	4.01468	1.95043	1.98096	0	2.04076	2.12153
sp|Q8K2B3|SDHA_MOUSE	0.207596	1.06382	0.28741	0.998885	34.435	33.4965	25.2595	31.7108	40.1468	39.0085	41.6001	35.0257	38.7745	36.0659
sp|O09172|GSH0_MOUSE	-0.41861	-1.06364	0.287492	0.998885	8.37609	8.61338	14.9686	12.4921	8.02936	6.82649	6.93334	7.00514	9.18344	9.54686
sp|P25085|IL1RA_MOUSE	0.50526	1.06342	0.28759	0.998885	6.51474	4.78521	4.67769	3.84374	5.01835	3.90085	6.93334	8.00587	9.18344	7.42534
sp|Q9CZ13|QCR1_MOUSE	0.26276	1.05941	0.289414	0.998885	23.2669	21.0549	19.6463	18.2578	20.0734	24.3803	21.7905	28.0206	27.5503	21.2153
sp|Q921M7|FA49B_MOUSE	-0.31462	-1.05748	0.290292	0.998885	19.5442	17.2268	18.7108	17.2968	16.0587	17.5538	10.8953	14.0103	13.265	15.9114
sp|O88532|ZFR_MOUSE	-2.6237	-1.05688	0.290566	0.998885	0	1.91408	1.87108	1.92187	0	0	0	0	0	0
sp|P11031|TCP4_MOUSE	0.62385	1.05684	0.290585	0.998885	2.79203	2.87113	1.87108	2.8828	4.01468	4.87607	3.96191	4.00294	5.10191	4.24305
sp|Q01730|RSU1_MOUSE	-0.41956	-1.05615	0.290902	0.998885	16.7522	9.57042	10.2909	8.64841	11.0404	10.7273	13.8667	8.00587	3.06115	6.36458
sp|Q68FL4|SAHH3_MOUSE	-0.447882	-1.05534	0.291269	0.998885	8.37609	9.57042	10.2909	9.60935	6.02202	4.87607	7.92382	7.00514	6.12229	6.36458
sp|P97470|PP4C_MOUSE	0.693787	1.05354	0.292091	0.998885	0	0	5.61323	4.80467	2.00734	4.87607	3.96191	4.00294	4.08153	3.18229
sp|Q8BTM8|FLNA_MOUSE	0.0800234	1.0535	0.292111	0.998885	228.946	247.874	257.273	250.804	252.925	248.679	254.553	283.208	269.381	254.583
sp|Q9CR09|UFC1_MOUSE	-0.841981	-1.05221	0.292704	0.998885	1.86135	2.87113	2.80661	2.8828	4.01468	2.92564	0	3.0022	2.04076	0
sp|P68372|TBB4B_MOUSE	-0.099274	-1.05137	0.29309	0.998885	155.423	169.397	175.881	178.734	159.584	142.381	158.476	169.124	172.445	142.142
sp|O54885|TYOBP_MOUSE	-2.04343	-1.04967	0.293869	0.998885	0	0	3.74215	4.80467	4.01468	0	0	0	3.06115	0
sp|Q8K3G9|DP13B_MOUSE	-0.921395	-1.0486	0.294362	0.998885	1.86135	2.87113	1.87108	3.84374	3.01101	0	0	4.00294	0	3.18229
sp|Q8VEH6|CBWD1_MOUSE	-2.61386	-1.04799	0.294642	0.998885	1.86135	0	1.87108	1.92187	0	0	0	0	0	0
sp|P07309|TTHY_MOUSE	1.251	1.04654	0.295312	0.998885	0	1.91408	1.87108	0	0	2.92564	0	2.00147	2.04076	2.12153
sp|Q9R0U0|SRS10_MOUSE	-2.61203	-1.04635	0.295399	0.998885	1.86135	1.91408	1.87108	0	0	0	0	0	0	0
sp|Q61151|2A5E_MOUSE	-2.61203	-1.04635	0.295399	0.998885	1.86135	1.91408	1.87108	0	0	0	0	0	0	0
sp|B1AVY7|KI16B_MOUSE	-2.61203	-1.04635	0.295399	0.998885	1.86135	1.91408	1.87108	0	0	0	0	0	0	0
sp|Q3TIU4|PDE12_MOUSE	-2.61203	-1.04635	0.295399	0.998885	1.86135	1.91408	1.87108	0	0	0	0	0	0	0
sp|Q8R1U1|COG4_MOUSE	-2.61203	-1.04635	0.295399	0.998885	1.86135	1.91408	1.87108	0	0	0	0	0	0	0
sp|Q6P5B0|RRP12_MOUSE	-2.61203	-1.04635	0.295399	0.998885	1.86135	1.91408	1.87108	0	0	0	0	0	0	0
sp|P62259|1433E_MOUSE	-0.170241	-1.04616	0.295486	0.998885	53.9792	55.5085	54.2612	50.9295	50.1835	54.6119	43.581	47.0345	47.958	42.4305
tr|Q3TIX6|Q3TIX6_MOUSE	0.487931	1.04319	0.296859	0.998885	3.72271	7.65634	5.61323	4.80467	4.01468	8.77692	7.92382	7.00514	5.10191	7.42534
sp|Q01405|SC23A_MOUSE	-0.435352	-1.04175	0.297529	0.998885	8.37609	9.57042	11.2265	8.64841	7.02569	7.80171	5.94287	6.00441	7.14268	6.36458
sp|Q9D0G0|RT30_MOUSE	1.24621	1.04162	0.297587	0.998885	1.86135	0	0	1.92187	0	1.95043	2.97143	2.00147	0	2.12153
sp|Q9JKX6|NUDT5_MOUSE	0.489128	1.04107	0.297843	0.998885	3.72271	4.78521	5.61323	7.68748	4.01468	7.80171	4.95239	7.00514	10.2038	6.36458
sp|A2AB59|RHG27_MOUSE	1.45072	1.04078	0.297979	0.998885	0	0	0	0	3.01101	1.95043	1.98096	2.00147	2.04076	0
sp|P61082|UBC12_MOUSE	-0.923541	-1.03876	0.298917	0.998885	3.72271	3.82817	3.74215	1.92187	0	1.95043	2.97143	0	2.04076	0
sp|P47941|CRKL_MOUSE	0.805723	1.03719	0.299646	0.998885	0	0	2.80661	1.92187	4.01468	1.95043	1.98096	5.00367	3.06115	3.18229
sp|Q99LX0|PARK7_MOUSE	-0.290991	-1.03623	0.300094	0.998885	23.2669	21.0549	18.7108	18.2578	17.0624	18.5291	15.8476	16.0117	16.3261	13.7899
sp|Q9QZ23|NFU1_MOUSE	0.749445	1.0356	0.300387	0.998885	2.79203	2.87113	0	1.92187	2.00734	3.90085	1.98096	3.0022	5.10191	2.12153
sp|Q99PG2|OGFR_MOUSE	0.309211	1.03154	0.302289	0.998885	13.9601	15.3127	12.162	16.3359	12.044	18.5291	17.8286	17.0125	18.3669	14.8507
sp|Q62426|CYTB_MOUSE	-0.334685	-1.03085	0.302611	0.998885	13.9601	13.3986	15.9041	16.3359	14.0514	11.7026	10.8953	11.0081	13.265	11.6684
sp|Q9D0L4|ADCK1_MOUSE	1.22794	1.03079	0.302637	0.998885	0	1.91408	0	0	2.00734	1.95043	2.97143	2.00147	0	2.12153
sp|P59808|SASH1_MOUSE	-0.534747	-1.02987	0.303071	0.998885	9.30677	6.6993	4.67769	5.76561	4.01468	6.82649	3.96191	5.00367	2.04076	3.18229
sp|Q8R361|RFIP5_MOUSE	-0.533985	-1.02983	0.303089	0.998885	8.37609	6.6993	4.67769	4.80467	6.02202	4.87607	6.93334	2.00147	2.04076	5.30381
sp|Q9QXD8|LIMD1_MOUSE	-0.660359	-1.02853	0.3037	0.998885	3.72271	1.91408	5.61323	3.84374	4.01468	1.95043	1.98096	2.00147	3.06115	3.18229
sp|Q9D892|ITPA_MOUSE	0.464464	1.02763	0.304122	0.998885	3.72271	4.78521	7.48431	5.76561	6.02202	5.85128	7.92382	8.00587	8.16306	8.4861
sp|Q7TPR4|ACTN1_MOUSE	-0.18731	-1.02734	0.304261	0.998885	40.9498	46.8951	47.7124	42.2811	35.1285	37.0581	38.6286	40.0294	34.693	37.1267
sp|Q6PGL7|FAM21_MOUSE	-0.334268	-1.02688	0.304478	0.998885	21.4056	11.4845	15.9041	16.3359	12.044	15.6034	11.8857	12.0088	10.2038	11.6684
sp|O08807|PRDX4_MOUSE	0.229247	1.02538	0.305185	0.998885	20.4749	24.8831	24.324	25.9452	30.1101	27.306	27.7334	28.0206	33.6726	30.7621
sp|Q91YR1|TWF1_MOUSE	-0.355417	-1.02482	0.305449	0.998885	18.6135	11.4845	12.162	12.4921	12.044	11.7026	12.8762	9.00661	10.2038	8.4861
sp|Q04899|CDK18_MOUSE	-1.2546	-1.02474	0.305485	0.998885	3.72271	2.87113	0	2.8828	0	1.95043	1.98096	0	0	0
sp|Q8VCI5|PEX19_MOUSE	-0.474499	-1.02463	0.305536	0.998885	6.51474	8.61338	6.54877	7.68748	7.02569	4.87607	4.95239	5.00367	7.14268	4.24305
sp|P12382|PFKAL_MOUSE	-0.263147	-1.02214	0.306716	0.998885	21.4056	25.8401	26.1951	20.1796	21.0771	20.4795	16.8381	21.0154	19.3873	18.033
sp|Q62193|RFA2_MOUSE	0.757955	1.02119	0.307166	0.998885	0	1.91408	3.74215	1.92187	2.00734	0	3.96191	4.00294	3.06115	5.30381
sp|P10922|H10_MOUSE	1.50757	1.01983	0.307807	0.998885	2.79203	0	0	0	0	2.92564	1.98096	0	0	3.18229
sp|Q3U1J4|DDB1_MOUSE	-0.321458	-1.01959	0.307924	0.998885	15.8215	19.1408	14.9686	15.375	14.0514	11.7026	10.8953	12.0088	12.2446	16.9722
sp|Q9D0L7|ARM10_MOUSE	0.660233	1.0128	0.311155	0.998885	1.86135	2.87113	2.80661	1.92187	2.00734	3.90085	2.97143	3.0022	4.08153	4.24305
sp|Q3UKJ7|SMU1_MOUSE	-0.55645	-1.01229	0.311399	0.998885	7.44541	4.78521	5.61323	5.76561	3.01101	2.92564	3.96191	2.00147	3.06115	6.36458
sp|Q505F5|LRC47_MOUSE	-0.608441	-1.01172	0.31167	0.998885	4.65338	2.87113	6.54877	4.80467	4.01468	2.92564	3.96191	6.00441	2.04076	0
sp|P10852|4F2_MOUSE	0.241281	1.01018	0.312407	0.998885	23.2669	21.0549	20.5818	21.1406	23.0844	24.3803	26.7429	23.0169	26.5299	28.6406
sp|Q9JHU9|INO1_MOUSE	-0.492535	-1.00781	0.313546	0.998885	5.58406	6.6993	5.61323	6.72654	8.02936	3.90085	5.94287	4.00294	5.10191	4.24305
sp|Q80TI0|GRM1B_MOUSE	-1.71468	-1.00681	0.314027	0.998885	1.86135	0	0	1.92187	3.01101	0	0	0	0	2.12153
sp|P09671|SODM_MOUSE	-0.250882	-1.00652	0.314164	0.998885	22.3362	21.0549	31.8083	25.9452	22.0807	22.4299	19.8096	21.0154	22.4484	18.033
sp|P97450|ATP5J_MOUSE	0.451751	1.00646	0.314192	0.998885	7.44541	7.65634	3.74215	3.84374	6.02202	9.75213	6.93334	7.00514	7.14268	8.4861
sp|P70280|VAMP7_MOUSE	1.46807	1.00645	0.3142	0.998885	0	0	0	0	3.01101	0	2.97143	2.00147	0	3.18229
sp|P97429|ANXA4_MOUSE	0.190715	1.00516	0.314821	0.998885	34.435	29.6683	38.3571	33.6327	34.1248	38.0333	37.6382	41.0301	38.7745	39.2482
sp|Q8CFE2|CD027_MOUSE	-2.67022	-1.00511	0.314844	0.998885	0	1.91408	0	0	4.01468	0	0	0	0	0
sp|P22437|PGH1_MOUSE	0.572365	1.00485	0.31497	0.998885	1.86135	3.82817	3.74215	2.8828	4.01468	5.85128	2.97143	4.00294	4.08153	7.42534
sp|P49446|PTPRE_MOUSE	-0.767365	-1.00065	0.316995	0.998885	2.79203	1.91408	2.80661	3.84374	4.01468	4.87607	1.98096	0	2.04076	0
sp|Q99M15|PPIP2_MOUSE	-0.489826	-0.999808	0.317404	0.998885	4.65338	7.65634	7.48431	6.72654	6.02202	3.90085	5.94287	4.00294	4.08153	5.30381
sp|Q62186|SSRD_MOUSE	0.387552	0.996007	0.319247	0.998885	5.58406	8.61338	9.35538	7.68748	8.02936	11.7026	10.8953	9.00661	9.18344	10.6076
sp|Q8CG48|SMC2_MOUSE	0.657036	0.995956	0.319271	0.998885	1.86135	1.91408	3.74215	1.92187	2.00734	3.90085	2.97143	6.00441	3.06115	2.12153
sp|Q9CY97|SSU72_MOUSE	-1.70899	-0.994355	0.32005	0.998885	0	0	1.87108	2.8828	2.00734	0	0	0	2.04076	0
sp|P21995|EMB_MOUSE	-0.459338	-0.99432	0.320067	0.998885	3.72271	8.61338	6.54877	8.64841	10.0367	4.87607	4.95239	5.00367	6.12229	6.36458
sp|P20060|HEXB_MOUSE	0.235779	0.994043	0.320202	0.998885	25.1283	23.9261	19.6463	19.2187	24.0881	29.2564	27.7334	25.0184	23.4688	26.5191
sp|Q8VE99|CC115_MOUSE	-0.692702	-0.993138	0.320643	0.998885	3.72271	2.87113	2.80661	2.8828	4.01468	1.95043	1.98096	2.00147	2.04076	2.12153
sp|Q8K019|BCLF1_MOUSE	0.661097	0.993018	0.320701	0.998885	2.79203	0	3.74215	1.92187	3.01101	1.95043	4.95239	3.0022	4.08153	4.24305
sp|Q9CZ04|CSN7A_MOUSE	-0.826248	-0.991836	0.321278	0.998885	3.72271	3.82817	4.67769	0	2.00734	2.92564	1.98096	0	0	3.18229
sp|Q61598|GDIB_MOUSE	-0.154215	-0.991422	0.321479	0.998885	63.286	61.2507	53.3257	57.6561	52.1909	55.5872	51.5048	51.0375	49.9987	50.9166
tr|Q3URZ6|Q3URZ6_MOUSE	-0.614937	-0.99047	0.321944	0.998885	5.58406	3.82817	4.67769	2.8828	3.01101	2.92564	1.98096	3.0022	2.04076	3.18229
sp|Q9CR21|ACPM_MOUSE	-0.831619	-0.990413	0.321973	0.998885	3.72271	5.74225	2.80661	1.92187	0	2.92564	1.98096	0	3.06115	0
sp|P27601|GNA13_MOUSE	0.429105	0.988432	0.322941	0.998885	4.65338	6.6993	4.67769	7.68748	7.02569	7.80171	8.9143	7.00514	10.2038	7.42534
sp|Q9QZ08|NAGK_MOUSE	-0.458806	-0.98716	0.323564	0.998885	10.2374	7.65634	6.54877	4.80467	8.02936	8.77692	3.96191	5.00367	5.10191	4.24305
sp|Q8K4B0|MTA1_MOUSE	1.08657	0.987133	0.323577	0.998885	0	1.91408	2.80661	0	0	2.92564	0	2.00147	2.04076	3.18229
sp|Q8VBW6|ULA1_MOUSE	0.488868	0.986833	0.323724	0.998885	2.79203	3.82817	5.61323	5.76561	5.01835	7.80171	4.95239	4.00294	8.16306	7.42534
sp|Q9JKB3|YBOX3_MOUSE	-0.936015	-0.986614	0.323832	0.998885	1.86135	3.82817	1.87108	1.92187	2.00734	1.95043	1.98096	2.00147	0	0
sp|Q99PT1|GDIR1_MOUSE	-0.17285	-0.985523	0.324367	0.998885	44.6725	50.7233	42.0992	44.203	44.1615	42.9094	38.6286	39.0286	41.8357	38.1875
sp|Q9JIK5|DDX21_MOUSE	-0.455402	-0.985518	0.32437	0.998885	10.2374	5.74225	5.61323	7.68748	8.02936	2.92564	6.93334	6.00441	5.10191	6.36458
sp|Q9WTV6|UBP18_MOUSE	0.949699	0.985286	0.324484	0.998885	0	1.91408	1.87108	1.92187	0	2.92564	1.98096	2.00147	2.04076	2.12153
sp|Q8K400|STXB5_MOUSE	-0.622734	-0.984813	0.324716	0.998885	2.79203	3.82817	5.61323	4.80467	3.01101	3.90085	3.96191	2.00147	3.06115	0
sp|Q9QYB1|CLIC4_MOUSE	0.212548	0.983846	0.325191	0.998885	27.9203	25.8401	24.324	25.9452	28.1028	28.2812	32.6858	32.0235	30.6115	29.7014
sp|Q9DCS3|MECR_MOUSE	-0.614209	-0.982672	0.325769	0.998885	5.58406	2.87113	5.61323	2.8828	3.01101	1.95043	3.96191	2.00147	2.04076	3.18229
tr|F2Z3U3|F2Z3U3_MOUSE	-0.689432	-0.979108	0.327527	0.998885	5.58406	2.87113	2.80661	1.92187	3.01101	1.95043	1.98096	2.00147	2.04076	2.12153
sp|Q9ERG2|STRN3_MOUSE	-0.620858	-0.978993	0.327584	0.998885	5.58406	4.78521	3.74215	3.84374	2.00734	3.90085	2.97143	4.00294	2.04076	0
sp|O35657|NEUR1_MOUSE	-0.691572	-0.978651	0.327753	0.998885	2.79203	2.87113	2.80661	3.84374	4.01468	0	2.97143	2.00147	3.06115	2.12153
sp|P08226|APOE_MOUSE	-0.477724	-0.978247	0.327952	0.998885	7.44541	12.4416	4.67769	4.80467	7.02569	8.77692	6.93334	3.0022	2.04076	5.30381
sp|O55028|BCKD_MOUSE	1.23208	0.97606	0.329035	0.998885	1.86135	1.91408	0	0	0	3.90085	2.97143	2.00147	0	0
sp|Q99LI8|HGS_MOUSE	-0.570143	-0.975821	0.329153	0.998885	4.65338	4.78521	6.54877	3.84374	4.01468	5.85128	2.97143	3.0022	0	4.24305
sp|O35601|FYB_MOUSE	-0.242146	-0.97559	0.329268	0.998885	25.1283	22.012	25.2595	22.1015	28.1028	22.4299	24.7619	20.0147	19.3873	16.9722
sp|Q9DCT2|NDUS3_MOUSE	0.526896	0.975185	0.329469	0.998885	3.72271	3.82817	3.74215	2.8828	4.01468	4.87607	4.95239	6.00441	4.08153	6.36458
sp|Q8C0L0|TMX4_MOUSE	-1.69328	-0.97505	0.329535	0.998885	1.86135	2.87113	0	1.92187	0	0	0	2.00147	0	0
sp|Q3UHQ6|DOP2_MOUSE	-0.920344	-0.972503	0.3308	0.998885	1.86135	1.91408	3.74215	1.92187	2.00734	0	1.98096	2.00147	0	2.12153
sp|P17710|HXK1_MOUSE	-0.255244	-0.972258	0.330922	0.998885	27.9203	20.0979	18.7108	22.1015	24.0881	22.4299	19.8096	18.0132	14.2854	20.1545
sp|Q80YV4|PANK4_MOUSE	-1.68961	-0.969713	0.33219	0.998885	2.79203	1.91408	0	1.92187	0	0	1.98096	0	0	0
sp|Q60854|SPB6_MOUSE	-0.135065	-0.969051	0.33252	0.998885	73.5234	69.8641	70.1654	71.1092	71.2606	73.141	65.3715	62.0455	58.1618	65.7673
sp|P97814|PPIP1_MOUSE	-0.306324	-0.965585	0.334252	0.998885	19.5442	15.3127	14.9686	13.4531	15.0551	15.6034	9.90478	12.0088	14.2854	11.6684
sp|Q9ER41|TOR1B_MOUSE	1.06312	0.965472	0.334309	0.998885	0	1.91408	0	2.8828	0	2.92564	1.98096	2.00147	3.06115	0
sp|Q99JF5|MVD1_MOUSE	-0.581555	-0.964527	0.334782	0.998885	4.65338	4.78521	2.80661	3.84374	5.01835	2.92564	2.97143	4.00294	2.04076	2.12153
sp|P58044|IDI1_MOUSE	-0.467017	-0.963684	0.335204	0.998885	5.58406	8.61338	7.48431	5.76561	6.02202	2.92564	4.95239	5.00367	4.08153	7.42534
sp|Q3UPH1|PRRC1_MOUSE	0.458172	0.963183	0.335456	0.998885	4.65338	2.87113	4.67769	6.72654	6.02202	7.80171	6.93334	7.00514	6.12229	6.36458
sp|Q8BK64|AHSA1_MOUSE	0.255055	0.960662	0.336722	0.998885	20.4749	16.2697	18.7108	19.2187	18.0661	25.3555	14.8572	26.0191	24.4892	20.1545
sp|Q60787|LCP2_MOUSE	-0.542179	-0.960631	0.336737	0.998885	6.51474	6.6993	2.80661	4.80467	4.01468	4.87607	3.96191	4.00294	2.04076	2.12153
sp|Q6SJQ0|CLM8_MOUSE	-0.935848	-0.958498	0.337812	0.998885	1.86135	2.87113	2.80661	0	4.01468	1.95043	0	2.00147	2.04076	0
sp|Q91VK1|BZW2_MOUSE	0.956803	0.958285	0.337919	0.998885	1.86135	1.91408	0	1.92187	0	0	2.97143	2.00147	4.08153	2.12153
sp|Q3UM29|COG7_MOUSE	-1.35292	-0.956293	0.338924	0.998885	0	1.91408	1.87108	1.92187	2.00734	0	0	3.0022	0	0
tr|E0CZ22|E0CZ22_MOUSE	-0.425507	-0.956054	0.339045	0.998885	6.51474	7.65634	9.35538	7.68748	8.02936	3.90085	7.92382	6.00441	5.10191	6.36458
sp|P70677|CASP3_MOUSE	0.458699	0.95599	0.339077	0.998885	2.79203	4.78521	5.61323	5.76561	6.02202	6.82649	4.95239	7.00514	10.2038	5.30381
sp|P04202|TGFB1_MOUSE	-2.61246	-0.955348	0.339402	0.998885	3.72271	0	0	1.92187	0	0	0	0	0	0
sp|P50637|TSPO_MOUSE	0.505656	0.953826	0.340172	0.998885	3.72271	3.82817	3.74215	3.84374	4.01468	4.87607	5.94287	5.00367	7.14268	4.24305
sp|Q8C754|VPS52_MOUSE	0.655183	0.953514	0.34033	0.998885	0	0	2.80661	4.80467	4.01468	1.95043	2.97143	6.00441	3.06115	4.24305
sp|Q9Z2V5|HDAC6_MOUSE	0.94661	0.951573	0.341314	0.998885	0	1.91408	1.87108	1.92187	0	2.92564	2.97143	3.0022	0	2.12153
sp|P16858|G3P_MOUSE	-0.355766	-0.951204	0.341501	0.998885	13.0295	10.5275	12.162	9.60935	10.0367	6.82649	9.90478	8.00587	9.18344	9.54686
sp|Q99J45|NRBP_MOUSE	-0.693049	-0.950936	0.341637	0.998885	3.72271	2.87113	3.74215	1.92187	4.01468	4.87607	0	0	3.06115	2.12153
sp|Q8BGS7|CEPT1_MOUSE	0.852003	0.94962	0.342305	0.998885	2.79203	0	0	1.92187	2.00734	1.95043	1.98096	3.0022	2.04076	3.18229
sp|P86048|RL10L_MOUSE	-0.356648	-0.947621	0.343322	0.998885	8.37609	12.4416	13.0975	12.4921	9.03303	6.82649	7.92382	10.0073	10.2038	8.4861
sp|Q62448|IF4G2_MOUSE	0.304361	0.947541	0.343363	0.998885	11.1681	12.4416	10.2909	14.414	12.044	15.6034	14.8572	16.0117	14.2854	13.7899
sp|P61979|HNRPK_MOUSE	0.152501	0.946993	0.343642	0.998885	49.3259	44.981	47.7124	46.1249	49.1798	53.6367	54.4763	53.0389	51.0191	51.9774
sp|Q61768|KINH_MOUSE	-0.211383	-0.946992	0.343643	0.998885	28.851	27.7542	29.0017	27.8671	31.1138	25.3555	24.7619	28.0206	22.4484	24.3975
sp|O88844|IDHC_MOUSE	-0.187379	-0.946029	0.344134	0.998885	38.1577	42.1099	30.8728	33.6327	41.1505	39.0085	30.7048	28.0206	29.5911	36.0659
sp|Q8R317|UBQL1_MOUSE	-0.395284	-0.945676	0.344314	0.998885	5.58406	10.5275	9.35538	8.64841	11.0404	5.85128	6.93334	6.00441	9.18344	6.36458
sp|O70145|NCF2_MOUSE	-0.254908	-0.945586	0.34436	0.998885	20.4749	20.0979	21.5174	21.1406	20.0734	17.5538	15.8476	19.014	17.3465	16.9722
sp|Q9CQ80|VPS25_MOUSE	-0.645591	-0.944206	0.345065	0.998885	1.86135	2.87113	3.74215	3.84374	5.01835	1.95043	3.96191	3.0022	2.04076	0
sp|P97499|TEP1_MOUSE	-0.828154	-0.94301	0.345676	0.998885	2.79203	1.91408	2.80661	1.92187	3.01101	1.95043	1.98096	3.0022	0	0
sp|Q6ZQA0|NBEL2_MOUSE	-0.453084	-0.942677	0.345846	0.998885	7.44541	7.65634	6.54877	8.64841	4.01468	4.87607	7.92382	5.00367	4.08153	3.18229
sp|Q9JL35|HMGN5_MOUSE	-0.487887	-0.942177	0.346102	0.998885	7.44541	6.6993	4.67769	4.80467	6.02202	6.82649	2.97143	2.00147	4.08153	5.30381
sp|P56480|ATPB_MOUSE	0.0960863	0.940126	0.347153	0.998885	119.127	134.943	128.169	137.414	127.466	139.455	149.562	148.109	119.385	135.778
tr|Q6DFZ1|Q6DFZ1_MOUSE	-0.421198	-0.939301	0.347576	0.998885	8.37609	8.61338	10.2909	6.72654	5.01835	4.87607	4.95239	5.00367	8.16306	6.36458
sp|P49138|MAPK2_MOUSE	-0.513065	-0.93928	0.347587	0.998885	5.58406	5.74225	4.67769	5.76561	4.01468	3.90085	4.95239	4.00294	3.06115	2.12153
sp|Q9D1I5|MCEE_MOUSE	-0.827742	-0.937995	0.348247	0.998885	1.86135	3.82817	2.80661	1.92187	2.00734	1.95043	2.97143	2.00147	0	0
sp|Q8BH02|TOR4A_MOUSE	-0.511858	-0.937678	0.34841	0.998885	6.51474	4.78521	4.67769	5.76561	4.01468	3.90085	3.96191	4.00294	4.08153	2.12153
sp|Q9D1D4|TMEDA_MOUSE	0.250667	0.937446	0.348529	0.998885	16.7522	19.1408	16.8397	17.2968	18.0661	18.5291	21.7905	22.0162	20.4076	22.276
tr|Q6NZR5|Q6NZR5_MOUSE	-0.919976	-0.937069	0.348723	0.998885	3.72271	1.91408	3.74215	0	2.00734	1.95043	1.98096	0	0	2.12153
sp|Q68FF6|GIT1_MOUSE	-0.64326	-0.936744	0.34889	0.998885	3.72271	1.91408	2.80661	2.8828	6.02202	1.95043	3.96191	3.0022	0	2.12153
sp|O70194|EIF3D_MOUSE	-0.306047	-0.936575	0.348977	0.998885	9.30677	17.2268	17.7752	15.375	15.0551	11.7026	12.8762	11.0081	14.2854	10.6076
sp|O88653|LTOR3_MOUSE	-1.31173	-0.934262	0.350169	0.998885	1.86135	1.91408	1.87108	0	2.00734	0	0	0	0	3.18229
sp|P27870|VAV_MOUSE	-0.268104	-0.934158	0.350222	0.998885	16.7522	17.2268	14.9686	23.0624	24.0881	16.5786	13.8667	14.0103	17.3465	18.033
sp|P63158|HMGB1_MOUSE	-0.274692	-0.933481	0.350571	0.998885	15.8215	19.1408	17.7752	18.2578	18.0661	11.7026	15.8476	13.0095	16.3261	16.9722
sp|Q9QX47|SON_MOUSE	-0.507879	-0.932819	0.350913	0.998885	5.58406	8.61338	6.54877	3.84374	4.01468	6.82649	0	4.00294	4.08153	5.30381
sp|O88587|COMT_MOUSE	0.302428	0.931037	0.351835	0.998885	9.30677	15.3127	12.162	15.375	9.03303	13.653	18.8191	15.011	13.265	14.8507
sp|Q80UM7|MOGS_MOUSE	0.376504	0.930994	0.351857	0.998885	5.58406	7.65634	5.61323	7.68748	10.0367	10.7273	8.9143	9.00661	10.2038	8.4861
sp|Q8VE37|RCC1_MOUSE	-0.411868	-0.930887	0.351912	0.998885	7.44541	8.61338	7.48431	9.60935	7.02569	7.80171	2.97143	6.00441	8.16306	5.30381
sp|Q60780|GAS7_MOUSE	-0.357092	-0.930753	0.351981	0.998885	13.9601	13.3986	13.0975	6.72654	8.02936	11.7026	8.9143	8.00587	7.14268	7.42534
sp|Q8CGY8|OGT1_MOUSE	-0.487009	-0.930663	0.352028	0.998885	2.79203	7.65634	5.61323	8.64841	5.01835	2.92564	5.94287	3.0022	3.06115	6.36458
sp|P47811|MK14_MOUSE	-0.320842	-0.928701	0.353044	0.998885	12.0988	12.4416	12.162	12.4921	15.0551	9.75213	9.90478	10.0073	11.2242	10.6076
sp|P55937|GOGA3_MOUSE	0.371775	0.928525	0.353135	0.998885	4.65338	8.61338	7.48431	8.64841	8.02936	10.7273	8.9143	8.00587	11.2242	9.54686
sp|Q9JKW0|AR6P1_MOUSE	0.582351	0.927584	0.353624	0.998885	1.86135	0	3.74215	3.84374	4.01468	4.87607	4.95239	4.00294	4.08153	2.12153
sp|Q9ES46|PARVB_MOUSE	-0.508532	-0.92631	0.354285	0.998885	6.51474	4.78521	6.54877	3.84374	4.01468	2.92564	4.95239	4.00294	2.04076	4.24305
sp|Q61462|CY24A_MOUSE	-0.294382	-0.924562	0.355194	0.998885	16.7522	15.3127	15.9041	15.375	13.0477	12.6778	15.8476	12.0088	11.2242	10.6076
sp|P68404|KPCB_MOUSE	-0.434821	-0.924504	0.355224	0.998885	8.37609	9.57042	3.74215	6.72654	7.02569	4.87607	4.95239	5.00367	5.10191	6.36458
sp|Q9WTM5|RUVB2_MOUSE	0.471399	0.923577	0.355706	0.998885	2.79203	4.78521	4.67769	3.84374	5.01835	5.85128	5.94287	5.00367	6.12229	6.36458
sp|Q921J2|RHEB_MOUSE	0.772472	0.923509	0.355742	0.998885	2.79203	2.87113	0	0	2.00734	1.95043	2.97143	3.0022	3.06115	2.12153
sp|D0QMC3|MNDAL_MOUSE	0.280892	0.922998	0.356008	0.998885	17.6829	12.4416	14.9686	12.4921	11.0404	16.5786	16.8381	16.0117	17.3465	16.9722
sp|P56394|COX17_MOUSE	-0.936526	-0.922778	0.356123	0.998885	3.72271	0	2.80661	1.92187	3.01101	2.92564	0	3.0022	0	0
sp|P23492|PNPH_MOUSE	0.245772	0.921368	0.356858	0.998885	18.6135	16.2697	16.8397	20.1796	18.0661	21.4547	21.7905	21.0154	25.5096	16.9722
sp|Q9EQI8|RM46_MOUSE	-1.10847	-0.920495	0.357314	0.998885	1.86135	2.87113	0	1.92187	2.00734	0	1.98096	2.00147	0	0
sp|P16330|CN37_MOUSE	0.534179	0.918857	0.35817	0.998885	2.79203	2.87113	3.74215	2.8828	3.01101	3.90085	3.96191	4.00294	6.12229	4.24305
sp|Q8BHG1|NRDC_MOUSE	-0.288978	-0.918672	0.358267	0.998885	13.9601	14.3556	15.9041	16.3359	17.0624	10.7273	13.8667	12.0088	13.265	13.7899
sp|Q811D0|DLG1_MOUSE	-0.736159	-0.916125	0.359601	0.998885	2.79203	1.91408	1.87108	3.84374	3.01101	1.95043	1.98096	2.00147	0	2.12153
sp|Q8R4R6|NUP53_MOUSE	1.06068	0.915036	0.360173	0.998885	1.86135	0	0	2.8828	0	3.90085	2.97143	3.0022	0	0
sp|Q03265|ATPA_MOUSE	0.127554	0.914785	0.360305	0.998885	69.8007	68.9071	61.7455	60.5389	65.2386	75.0914	75.2763	67.0492	64.2841	75.3142
sp|P21981|TGM2_MOUSE	0.131649	0.914398	0.360508	0.998885	60.494	63.1648	55.1968	62.4607	63.2312	68.2649	62.4001	61.0448	68.3656	74.2534
sp|Q9DBR1|XRN2_MOUSE	0.848427	0.914334	0.360541	0.998885	0	0	1.87108	2.8828	2.00734	0	3.96191	3.0022	3.06115	2.12153
sp|P97493|THIOM_MOUSE	-1.10164	-0.914255	0.360583	0.998885	1.86135	2.87113	1.87108	0	2.00734	1.95043	0	0	2.04076	0
sp|P62962|PROF1_MOUSE	-0.157577	-0.913792	0.360826	0.998885	44.6725	47.8521	43.9703	47.0858	49.1798	42.9094	37.6382	39.0286	42.8561	46.6736
sp|Q8BFW7|LPP_MOUSE	-0.373113	-0.913745	0.360851	0.998885	8.37609	11.4845	10.2909	6.72654	10.0367	9.75213	5.94287	8.00587	6.12229	6.36458
sp|O35114|SCRB2_MOUSE	-0.589914	-0.913453	0.361004	0.998885	3.72271	2.87113	3.74215	4.80467	3.01101	2.92564	2.97143	2.00147	2.04076	2.12153
sp|P53702|CCHL_MOUSE	-0.590525	-0.911928	0.361806	0.998885	3.72271	1.91408	3.74215	4.80467	4.01468	1.95043	2.97143	3.0022	2.04076	2.12153
sp|P70195|PSB7_MOUSE	-0.355528	-0.909273	0.363206	0.998885	13.9601	11.4845	10.2909	7.68748	8.02936	7.80171	7.92382	6.00441	9.18344	9.54686
sp|B1AY13|UBP24_MOUSE	-1.3639	-0.909138	0.363277	0.998885	2.79203	2.87113	0	0	2.00734	2.92564	0	0	0	0
sp|Q9JIG7|CCD22_MOUSE	-0.316209	-0.907863	0.36395	0.998885	13.0295	10.5275	13.0975	12.4921	16.0587	13.653	11.8857	9.00661	7.14268	10.6076
sp|Q9DBH5|LMAN2_MOUSE	-0.317563	-0.907308	0.364244	0.998885	11.1681	13.3986	13.0975	12.4921	14.0514	7.80171	9.90478	8.00587	11.2242	14.8507
sp|P11438|LAMP1_MOUSE	0.307082	0.906916	0.364451	0.998885	9.30677	12.4416	10.2909	13.4531	9.03303	12.6778	12.8762	16.0117	12.2446	13.7899
sp|P63276|RS17_MOUSE	0.352513	0.905484	0.365209	0.998885	6.51474	7.65634	6.54877	10.5703	9.03303	7.80171	10.8953	13.0095	9.18344	10.6076
sp|O35309|NMI_MOUSE	0.851082	0.905089	0.365418	0.998885	1.86135	0	1.87108	2.8828	0	1.95043	1.98096	5.00367	3.06115	0
sp|Q9QYS9|QKI_MOUSE	-0.592763	-0.903831	0.366085	0.998885	3.72271	3.82817	2.80661	2.8828	5.01835	2.92564	3.96191	2.00147	0	3.18229
sp|Q2TBE6|P4K2A_MOUSE	-0.447341	-0.902944	0.366556	0.998885	8.37609	4.78521	5.61323	5.76561	7.02569	3.90085	3.96191	7.00514	4.08153	4.24305
tr|E9PWG2|E9PWG2_MOUSE	-0.484001	-0.901559	0.367291	0.998885	6.51474	5.74225	4.67769	5.76561	4.01468	3.90085	2.97143	3.0022	6.12229	3.18229
sp|Q80ZJ1|RAP2A_MOUSE	0.660064	0.901385	0.367384	0.998885	0	2.87113	2.80661	1.92187	2.00734	2.92564	1.98096	3.0022	3.06115	4.24305
sp|Q60996|2A5G_MOUSE	-1.0782	-0.899498	0.368387	0.998885	1.86135	0	2.80661	1.92187	2.00734	0	0	0	2.04076	2.12153
sp|Q9R060|NUBP1_MOUSE	-1.07799	-0.899281	0.368503	0.998885	2.79203	0	1.87108	1.92187	2.00734	0	0	0	2.04076	2.12153
sp|Q8QZY1|EIF3L_MOUSE	0.2597	0.898156	0.369102	0.998885	17.6829	14.3556	14.9686	15.375	14.0514	18.5291	15.8476	21.0154	20.4076	15.9114
sp|Q8BFY6|PEF1_MOUSE	-0.587017	-0.8981	0.369132	0.998885	2.79203	3.82817	3.74215	4.80467	3.01101	2.92564	0	3.0022	3.06115	3.18229
sp|P36993|PPM1B_MOUSE	-1.08043	-0.896968	0.369736	0.998885	2.79203	1.91408	1.87108	1.92187	0	1.95043	0	0	0	2.12153
sp|Q9D906|ATG7_MOUSE	0.296306	0.89625	0.370119	0.998885	9.30677	14.3556	11.2265	11.5312	11.0404	12.6778	14.8572	15.011	12.2446	15.9114
sp|Q922F4|TBB6_MOUSE	0.345975	0.895904	0.370304	0.998885	6.51474	8.61338	7.48431	10.5703	8.02936	8.77692	10.8953	12.0088	13.265	7.42534
sp|Q9ERB0|SNP29_MOUSE	-0.586897	-0.89515	0.370707	0.998885	3.72271	4.78521	2.80661	3.84374	3.01101	0	2.97143	3.0022	4.08153	2.12153
sp|Q8R123|FAD1_MOUSE	-0.911337	-0.895029	0.370771	0.998885	1.86135	3.82817	3.74215	1.92187	0	2.92564	0	0	0	3.18229
sp|O08915|AIP_MOUSE	-0.513894	-0.893951	0.371348	0.998885	4.65338	4.78521	4.67769	3.84374	5.01835	2.92564	3.96191	5.00367	2.04076	2.12153
sp|HBA_HUMAN|	0.440236	0.892511	0.372119	0.998885	4.65338	3.82817	3.74215	4.80467	6.02202	7.80171	5.94287	6.00441	5.10191	6.36458
sp|Q9CZ91|SRFB1_MOUSE	-1.34705	-0.892489	0.372131	0.998885	1.86135	2.87113	2.80661	0	0	2.92564	0	0	0	0
tr|A0A1Y7VP24|A0A1Y7VP24_MOUSE	0.615374	0.891642	0.372585	0.998885	1.86135	1.91408	2.80661	1.92187	2.00734	3.90085	2.97143	3.0022	2.04076	4.24305
sp|Q9Z2G6|SE1L1_MOUSE	0.377671	0.891589	0.372613	0.998885	5.58406	5.74225	6.54877	7.68748	7.02569	8.77692	6.93334	10.0073	8.16306	8.4861
sp|Q9JKF1|IQGA1_MOUSE	0.0765618	0.890328	0.37329	0.998885	180.551	173.225	188.043	176.812	186.683	185.291	188.191	200.147	194.893	187.755
sp|O55222|ILK_MOUSE	-0.333374	-0.887704	0.3747	0.998885	13.0295	10.5275	11.2265	9.60935	10.0367	9.75213	8.9143	10.0073	7.14268	7.42534
sp|P70336|ROCK2_MOUSE	-0.588098	-0.887637	0.374736	0.998885	1.86135	4.78521	2.80661	5.76561	3.01101	2.92564	2.97143	0	2.04076	4.24305
sp|P83887|TBG1_MOUSE	0.4403	0.887622	0.374744	0.998885	2.79203	4.78521	5.61323	3.84374	6.02202	4.87607	7.92382	7.00514	6.12229	5.30381
sp|Q9DBS9|OSBL3_MOUSE	-0.584829	-0.886997	0.37508	0.998885	1.86135	4.78521	3.74215	4.80467	3.01101	1.95043	0	3.0022	3.06115	4.24305
sp|Q8BRN9|C2D1B_MOUSE	-0.509566	-0.88618	0.375521	0.998885	6.51474	3.82817	3.74215	4.80467	4.01468	3.90085	2.97143	3.0022	2.04076	4.24305
sp|P50543|S10AB_MOUSE	0.294127	0.88495	0.376183	0.998885	13.0295	7.65634	13.0975	11.5312	13.0477	12.6778	10.8953	15.011	18.3669	14.8507
sp|P22315|HEMH_MOUSE	1.63295	0.884742	0.376296	0.998885	0	0	0	1.92187	0	0	1.98096	2.00147	0	2.12153
sp|O35344|IMA4_MOUSE	0.336543	0.884611	0.376366	0.998885	12.0988	6.6993	5.61323	7.68748	11.0404	9.75213	10.8953	10.0073	12.2446	11.6684
sp|O09106|HDAC1_MOUSE	0.489575	0.882164	0.377688	0.998885	3.72271	2.87113	3.74215	3.84374	3.01101	4.87607	4.95239	5.00367	4.08153	5.30381
sp|P10649|GSTM1_MOUSE	-0.219524	-0.881523	0.378035	0.998885	18.6135	25.8401	23.3885	24.0234	29.1064	22.4299	20.8	20.0147	20.4076	20.1545
sp|Q9CRC8|LRC40_MOUSE	1.62884	0.880765	0.378445	0.998885	0	0	0	1.92187	0	1.95043	0	2.00147	0	2.12153
sp|P62313|LSM6_MOUSE	1.63298	0.880347	0.378671	0.998885	1.86135	0	0	0	0	0	1.98096	2.00147	0	2.12153
sp|Q6PGG2|GMIP_MOUSE	-0.311784	-0.880295	0.3787	0.998885	11.1681	13.3986	10.2909	13.4531	13.0477	7.80171	10.8953	9.00661	11.2242	10.6076
sp|Q07417|ACADS_MOUSE	0.334645	0.878959	0.379423	0.998885	10.2374	6.6993	8.41984	6.72654	11.0404	13.653	11.8857	10.0073	7.14268	11.6684
sp|Q99LI2|CLCC1_MOUSE	-0.508291	-0.878405	0.379724	0.998885	6.51474	5.74225	2.80661	4.80467	3.01101	1.95043	2.97143	4.00294	4.08153	3.18229
sp|P97823|LYPA1_MOUSE	-0.935914	-0.878018	0.379934	0.998885	1.86135	1.91408	1.87108	1.92187	2.00734	1.95043	0	3.0022	0	0
sp|P54227|STMN1_MOUSE	0.320618	0.877723	0.380094	0.998885	7.44541	8.61338	9.35538	10.5703	10.0367	13.653	9.90478	11.0081	10.2038	12.7292
sp|Q9JHK4|PGTA_MOUSE	-0.745727	-0.877356	0.380293	0.998885	0	1.91408	3.74215	3.84374	4.01468	2.92564	1.98096	0	3.06115	0
sp|Q99J27|ACATN_MOUSE	1.62885	0.876378	0.380825	0.998885	1.86135	0	0	0	0	1.95043	0	2.00147	0	2.12153
sp|Q9D6Y7|MSRA_MOUSE	0.615082	0.876366	0.380831	0.998885	1.86135	3.82817	0	2.8828	2.00734	2.92564	1.98096	3.0022	4.08153	4.24305
sp|Q9D051|ODPB_MOUSE	0.318645	0.875249	0.381438	0.998885	10.2374	10.5275	9.35538	6.72654	10.0367	10.7273	12.8762	9.00661	11.2242	14.8507
sp|Q9WV55|VAPA_MOUSE	-0.240025	-0.875097	0.381521	0.998885	19.5442	20.0979	25.2595	20.1796	17.0624	13.653	18.8191	19.014	19.3873	15.9114
sp|Q920E5|FPPS_MOUSE	-0.665966	-0.874016	0.38211	0.998885	1.86135	2.87113	2.80661	1.92187	5.01835	0	2.97143	2.00147	2.04076	2.12153
sp|P26443|DHE3_MOUSE	0.148012	0.87367	0.382298	0.998885	49.3259	42.1099	39.2926	43.2421	44.1615	45.835	52.4953	45.033	46.9376	51.9774
tr|D6RFQ2|D6RFQ2_MOUSE	1.61878	0.870968	0.383771	0.998885	0	0	0	1.92187	0	0	1.98096	2.00147	2.04076	0
sp|Q5ND34|WDR81_MOUSE	-0.546232	-0.870626	0.383959	0.998885	4.65338	4.78521	3.74215	1.92187	4.01468	2.92564	1.98096	2.00147	3.06115	3.18229
sp|Q76LS9|FA63A_MOUSE	-0.544621	-0.86994	0.384333	0.998885	4.65338	3.82817	2.80661	3.84374	4.01468	1.95043	1.98096	2.00147	3.06115	4.24305
sp|Q9Z1S8|GAB2_MOUSE	-1.29332	-0.869352	0.384654	0.998885	2.79203	2.87113	1.87108	0	0	0	0	0	0	3.18229
tr|A0A2I3BR81|A0A2I3BR81_MOUSE	0.575844	0.869022	0.384835	0.998885	1.86135	2.87113	2.80661	1.92187	2.00734	2.92564	4.95239	3.0022	3.06115	3.18229
sp|P68037|UB2L3_MOUSE	-0.277019	-0.868654	0.385036	0.998885	15.8215	15.3127	14.9686	11.5312	18.0661	11.7026	12.8762	13.0095	13.265	11.6684
sp|A2A432|CUL4B_MOUSE	-0.662186	-0.868635	0.385047	0.998885	1.86135	4.78521	2.80661	1.92187	3.01101	0	2.97143	2.00147	2.04076	2.12153
sp|Q3THK3|T2FA_MOUSE	-0.486165	-0.867798	0.385505	0.998885	3.72271	5.74225	3.74215	4.80467	6.02202	3.90085	3.96191	3.0022	3.06115	3.18229
sp|Q9CXL3|CG050_MOUSE	-0.659805	-0.86758	0.385624	0.998885	1.86135	2.87113	3.74215	3.84374	2.00734	0	2.97143	2.00147	2.04076	2.12153
sp|Q9DAU1|CNPY3_MOUSE	-0.484649	-0.866652	0.386133	0.998885	3.72271	4.78521	4.67769	4.80467	6.02202	2.92564	3.96191	3.0022	4.08153	3.18229
sp|Q9WUP7|UCHL5_MOUSE	0.355582	0.866326	0.386311	0.998885	5.58406	5.74225	7.48431	7.68748	9.03303	7.80171	7.92382	9.00661	11.2242	9.54686
sp|Q9JMH9|MY18A_MOUSE	-0.276043	-0.865683	0.386664	0.998885	16.7522	16.2697	14.0331	14.414	14.0514	15.6034	10.8953	12.0088	11.2242	12.7292
sp|Q8BMK4|CKAP4_MOUSE	0.318885	0.865582	0.386719	0.998885	8.37609	10.5275	8.41984	6.72654	12.044	11.7026	12.8762	13.0095	8.16306	11.6684
tr|Q3ULW8|Q3ULW8_MOUSE	-0.428071	-0.865553	0.386735	0.998885	6.51474	8.61338	9.35538	3.84374	4.01468	5.85128	4.95239	6.00441	4.08153	3.18229
sp|Q9CU62|SMC1A_MOUSE	0.364313	0.864957	0.387062	0.998885	3.72271	7.65634	8.41984	6.72654	8.02936	8.77692	8.9143	6.00441	8.16306	12.7292
sp|Q9WV60|GSK3B_MOUSE	-0.73247	-0.863864	0.387662	0.998885	2.79203	1.91408	2.80661	2.8828	3.01101	0	0	3.0022	5.10191	0
sp|Q9CXY6|ILF2_MOUSE	-0.546926	-0.863171	0.388044	0.998885	4.65338	3.82817	3.74215	2.8828	4.01468	2.92564	3.96191	0	3.06115	3.18229
sp|P61226|RAP2B_MOUSE	0.313323	0.862881	0.388203	0.998885	11.1681	8.61338	9.35538	12.4921	7.02569	7.80171	12.8762	11.0081	12.2446	16.9722
sp|Q8CEE7|RDH13_MOUSE	1.06961	0.862747	0.388277	0.998885	1.86135	0	0	0	2.00734	1.95043	1.98096	0	2.04076	2.12153
sp|O70469|DOK2_MOUSE	-1.08449	-0.862528	0.388397	0.998885	2.79203	0	1.87108	0	4.01468	0	0	0	2.04076	2.12153
sp|Q99P31|HPBP1_MOUSE	-0.588687	-0.860889	0.389299	0.998885	1.86135	2.87113	3.74215	6.72654	3.01101	4.87607	0	0	4.08153	3.18229
sp|P27612|PLAP_MOUSE	-0.275165	-0.860105	0.389731	0.998885	14.8908	19.1408	15.9041	12.4921	13.0477	12.6778	13.8667	11.0081	12.2446	12.7292
sp|Q09014|NCF1_MOUSE	0.218213	0.860082	0.389744	0.998885	17.6829	19.1408	18.7108	24.9843	19.0697	21.4547	24.7619	25.0184	21.428	23.3368
tr|D3Z7X0|D3Z7X0_MOUSE	1.61102	0.859213	0.390223	0.998885	1.86135	0	0	0	0	1.95043	1.98096	0	2.04076	0
sp|Q3TBT3|STING_MOUSE	2.51427	0.858846	0.390425	0.998885	0	0	0	0	0	0	1.98096	0	3.06115	0
sp|Q9DCX2|ATP5H_MOUSE	0.19897	0.856133	0.391924	0.998885	22.3362	23.9261	23.3885	22.1015	24.0881	24.3803	27.7334	28.0206	26.5299	26.5191
sp|P84084|ARF5_MOUSE	0.467869	0.856083	0.391952	0.998885	3.72271	3.82817	3.74215	3.84374	3.01101	6.82649	5.94287	4.00294	4.08153	4.24305
sp|P46460|NSF_MOUSE	0.202576	0.854054	0.393075	0.998885	22.3362	23.9261	21.5174	24.0234	21.0771	27.306	25.7524	21.0154	29.5911	26.5191
sp|Q8K3C3|LZIC_MOUSE	2.50706	0.853965	0.393124	0.998885	0	0	0	0	0	0	2.97143	0	2.04076	0
sp|Q9CQY5|MAGT1_MOUSE	1.05729	0.853644	0.393302	0.998885	0	0	0	1.92187	2.00734	1.95043	1.98096	2.00147	0	2.12153
sp|Q8BIW1|PRUNE_MOUSE	-0.543688	-0.853288	0.3935	0.998885	3.72271	3.82817	4.67769	2.8828	4.01468	1.95043	0	3.0022	5.10191	3.18229
sp|P58389|PTPA_MOUSE	-0.332986	-0.852685	0.393834	0.998885	13.0295	10.5275	9.35538	7.68748	10.0367	9.75213	7.92382	9.00661	6.12229	7.42534
sp|P97770|THUM3_MOUSE	-0.94381	-0.852203	0.394101	0.998885	1.86135	0	2.80661	1.92187	3.01101	2.92564	1.98096	0	0	0
sp|Q9D855|QCR7_MOUSE	0.543527	0.85187	0.394286	0.998885	2.79203	1.91408	1.87108	2.8828	3.01101	2.92564	3.96191	3.0022	4.08153	4.24305
sp|A2A8Z1|OSBL9_MOUSE	-0.4413	-0.844866	0.398185	0.998885	6.51474	7.65634	6.54877	4.80467	3.01101	5.85128	4.95239	4.00294	4.08153	2.12153
sp|Q8BGQ1|SPE39_MOUSE	-1.07824	-0.844761	0.398244	0.998885	4.65338	1.91408	0	1.92187	0	1.95043	0	0	0	2.12153
sp|Q9QXK3|COPG2_MOUSE	-0.330727	-0.844251	0.398529	0.998885	11.1681	13.3986	9.35538	7.68748	9.03303	8.77692	5.94287	7.00514	10.2038	8.4861
sp|B2RXS4|PLXB2_MOUSE	0.191336	0.843598	0.398894	0.998885	26.0589	23.9261	23.3885	22.1015	28.1028	28.2812	30.7048	27.0198	23.4688	31.8229
sp|Q8BFZ9|ERLN2_MOUSE	0.325684	0.842545	0.399483	0.998885	7.44541	8.61338	7.48431	9.60935	7.02569	9.75213	9.90478	10.0073	10.2038	10.6076
sp|Q920Q4|VPS16_MOUSE	0.393897	0.842302	0.399619	0.998885	6.51474	7.65634	3.74215	3.84374	5.01835	8.77692	6.93334	8.00587	5.10191	6.36458
sp|Q8BQ30|PPR18_MOUSE	-0.268143	-0.842302	0.399619	0.998885	12.0988	16.2697	15.9041	19.2187	14.0514	14.6282	15.8476	10.0073	13.265	10.6076
sp|Q9DAW6|PRP4_MOUSE	0.541071	0.840473	0.400643	0.998885	2.79203	2.87113	1.87108	1.92187	3.01101	3.90085	2.97143	3.0022	6.12229	2.12153
sp|Q3THK7|GUAA_MOUSE	0.327305	0.83975	0.401049	0.998885	7.44541	6.6993	9.35538	8.64841	8.02936	9.75213	9.90478	7.00514	11.2242	12.7292
sp|Q8CB96|RASF4_MOUSE	1.31963	0.839638	0.401111	0.998885	0	0	2.80661	0	0	1.95043	1.98096	0	0	3.18229
sp|P62331|ARF6_MOUSE	0.28172	0.838713	0.401631	0.998885	12.0988	9.57042	11.2265	12.4921	10.0367	15.6034	12.8762	12.0088	14.2854	12.7292
tr|G3UYJ7|G3UYJ7_MOUSE	0.57964	0.837615	0.402247	0.998885	1.86135	0	3.74215	2.8828	3.01101	0	4.95239	4.00294	4.08153	4.24305
sp|Q9R233|TPSN_MOUSE	0.185229	0.837023	0.402579	0.998885	24.1976	26.7972	23.3885	33.6327	23.0844	26.3308	30.7048	30.022	33.6726	28.6406
sp|P26040|EZRI_MOUSE	-0.161061	-0.836672	0.402777	0.998885	32.5737	44.024	36.486	40.3593	38.1395	33.1572	37.6382	28.0206	36.7338	36.0659
sp|Q571E4|GALNS_MOUSE	0.384862	0.836467	0.402892	0.998885	5.58406	5.74225	3.74215	7.68748	5.01835	6.82649	9.90478	5.00367	7.14268	7.42534
tr|E9Q3L4|E9Q3L4_MOUSE	0.295101	0.836286	0.402994	0.998885	11.1681	14.3556	9.35538	6.72654	10.0367	13.653	11.8857	16.0117	10.2038	11.6684
sp|Q01853|TERA_MOUSE	-0.0947858	-0.836245	0.403017	0.998885	104.236	108.146	104.78	106.664	108.396	101.422	101.029	109.08	92.8548	94.4079
sp|Q8K2I4|MANBA_MOUSE	0.330708	0.836219	0.403032	0.998885	7.44541	8.61338	5.61323	8.64841	9.03303	11.7026	6.93334	9.00661	9.18344	12.7292
sp|O88351|IKKB_MOUSE	-0.659521	-0.835295	0.403552	0.998885	3.72271	0	5.61323	2.8828	2.00734	1.95043	2.97143	2.00147	0	2.12153
sp|O70492|SNX3_MOUSE	-0.260764	-0.834732	0.403868	0.998885	17.6829	15.3127	16.8397	14.414	14.0514	15.6034	11.8857	13.0095	11.2242	13.7899
sp|P62309|RUXG_MOUSE	-0.803983	-0.831165	0.40588	0.998885	1.86135	2.87113	1.87108	1.92187	2.00734	0	1.98096	2.00147	2.04076	0
sp|Q9JJI8|RL38_MOUSE	0.435448	0.83116	0.405883	0.998885	3.72271	3.82817	3.74215	3.84374	5.01835	4.87607	5.94287	6.00441	4.08153	6.36458
sp|O89086|RBM3_MOUSE	-0.322839	-0.829774	0.406667	0.998885	8.37609	11.4845	12.162	10.5703	9.03303	5.85128	7.92382	9.00661	12.2446	6.36458
sp|Q921T2|TOIP1_MOUSE	0.22955	0.829683	0.406718	0.998885	19.5442	17.2268	18.7108	17.2968	12.044	19.5043	18.8191	19.014	23.4688	19.0937
sp|Q9WUQ2|PREB_MOUSE	0.513367	0.82925	0.406963	0.998885	2.79203	1.91408	2.80661	2.8828	3.01101	4.87607	3.96191	3.0022	3.06115	4.24305
sp|Q69ZS7|HBS1L_MOUSE	-0.597879	-0.829139	0.407025	0.998885	3.72271	3.82817	2.80661	2.8828	2.00734	1.95043	0	2.00147	3.06115	3.18229
sp|P70202|LXN_MOUSE	0.539768	0.828638	0.40731	0.998885	0	1.91408	2.80661	4.80467	3.01101	2.92564	3.96191	4.00294	4.08153	3.18229
sp|P28656|NP1L1_MOUSE	0.186371	0.827669	0.407858	0.998885	22.3362	22.012	33.6794	23.0624	28.1028	26.3308	34.6667	27.0198	31.6319	27.5798
sp|Q9CPV4|GLOD4_MOUSE	-0.268604	-0.827416	0.408001	0.998885	14.8908	13.3986	13.0975	16.3359	15.0551	13.653	13.8667	9.00661	12.2446	11.6684
sp|O09159|MA2B1_MOUSE	0.25975	0.827316	0.408058	0.998885	13.9601	17.2268	14.9686	8.64841	14.0514	20.4795	20.8	12.0088	13.265	15.9114
sp|O55135|IF6_MOUSE	-0.391117	-0.824182	0.409836	0.998885	9.30677	5.74225	6.54877	5.76561	7.02569	3.90085	2.97143	5.00367	7.14268	7.42534
sp|Q920B9|SP16H_MOUSE	-0.333706	-0.823285	0.410346	0.998885	6.51474	10.5275	9.35538	11.5312	9.03303	9.75213	5.94287	7.00514	8.16306	6.36458
sp|Q9ERS2|NDUAD_MOUSE	0.542111	0.822153	0.41099	0.998885	1.86135	4.78521	0	2.8828	3.01101	1.95043	4.95239	2.00147	5.10191	4.24305
tr|E9Q3E1|E9Q3E1_MOUSE	-0.457178	-0.822103	0.411019	0.998885	4.65338	2.87113	5.61323	7.68748	4.01468	2.92564	3.96191	4.00294	5.10191	2.12153
sp|P47740|AL3A2_MOUSE	0.549609	0.822089	0.411026	0.998885	2.79203	0	4.67769	4.80467	0	3.90085	3.96191	3.0022	3.06115	4.24305
sp|Q9CXW3|CYBP_MOUSE	-0.332571	-0.822087	0.411027	0.998885	11.1681	6.6993	10.2909	7.68748	11.0404	8.77692	7.92382	7.00514	6.12229	7.42534
sp|Q9JM51|PTGES_MOUSE	-0.792486	-0.820968	0.411664	0.998885	1.86135	2.87113	1.87108	1.92187	2.00734	0	0	2.00147	2.04076	2.12153
tr|Q80X68|Q80X68_MOUSE	0.260385	0.819732	0.412369	0.998885	12.0988	11.4845	12.162	13.4531	13.0477	14.6282	13.8667	16.0117	15.3057	14.8507
sp|P63242|IF5A1_MOUSE	-0.13455	-0.819545	0.412476	0.998885	47.4645	51.6803	55.1968	58.617	50.1835	39.9837	46.5525	53.0389	56.121	44.552
sp|P70388|RAD50_MOUSE	0.518455	0.817938	0.413393	0.998885	1.86135	2.87113	3.74215	4.80467	0	2.92564	4.95239	4.00294	3.06115	4.24305
sp|P31938|MP2K1_MOUSE	0.219095	0.816658	0.414124	0.998885	21.4056	14.3556	19.6463	19.2187	16.0587	18.5291	23.7715	20.0147	24.4892	19.0937
sp|Q3TDQ1|STT3B_MOUSE	0.42306	0.816427	0.414256	0.998885	2.79203	4.78521	5.61323	4.80467	3.01101	3.90085	5.94287	7.00514	6.12229	5.30381
sp|Q9Z1F9|SAE2_MOUSE	0.266645	0.816269	0.414346	0.998885	11.1681	12.4416	11.2265	9.60935	15.0551	14.6282	15.8476	14.0103	14.2854	12.7292
sp|Q8BKX1|BAIP2_MOUSE	0.516852	0.815991	0.414505	0.998885	3.72271	0	2.80661	2.8828	4.01468	3.90085	2.97143	3.0022	3.06115	6.36458
sp|Q91X20|ASH2L_MOUSE	1.26492	0.814298	0.415474	0.998885	0	0	0	0	3.01101	1.95043	0	3.0022	0	2.12153
sp|Q80TL7|MON2_MOUSE	0.925661	0.81411	0.415582	0.998885	1.86135	0	2.80661	0	0	1.95043	2.97143	2.00147	2.04076	0
sp|Q61335|BAP31_MOUSE	0.307855	0.813475	0.415946	0.998885	7.44541	7.65634	7.48431	8.64841	12.044	8.77692	9.90478	12.0088	12.2446	10.6076
sp|Q91VW5|GOGA4_MOUSE	-0.48115	-0.812579	0.41646	0.998885	3.72271	4.78521	4.67769	3.84374	4.01468	3.90085	2.97143	4.00294	2.04076	2.12153
sp|Q9R062|GLYG_MOUSE	-0.343793	-0.812456	0.41653	0.998885	8.37609	8.61338	8.41984	6.72654	10.0367	7.80171	6.93334	6.00441	7.14268	5.30381
sp|Q9CQJ6|DENR_MOUSE	-0.552656	-0.811781	0.416917	0.998885	3.72271	3.82817	3.74215	2.8828	2.00734	2.92564	1.98096	2.00147	2.04076	2.12153
sp|Q80VQ0|AL3B1_MOUSE	-0.561349	-0.810833	0.417461	0.998885	2.79203	4.78521	2.80661	2.8828	3.01101	3.90085	2.97143	2.00147	2.04076	0
sp|Q60790|RASA3_MOUSE	0.826159	0.809883	0.418007	0.998885	1.86135	0	1.87108	1.92187	0	0	2.97143	2.00147	2.04076	3.18229
sp|Q8BT60|CPNE3_MOUSE	-0.247009	-0.809677	0.418126	0.998885	15.8215	14.3556	14.9686	18.2578	19.0697	15.6034	13.8667	16.0117	12.2446	11.6684
sp|Q8BYK6|YTHD3_MOUSE	-0.454911	-0.80951	0.418222	0.998885	4.65338	5.74225	4.67769	3.84374	6.02202	0	4.95239	4.00294	5.10191	4.24305
sp|Q9D0J4|ARL2_MOUSE	0.913312	0.809226	0.418385	0.998885	0	0	0	2.8828	2.00734	0	2.97143	2.00147	2.04076	2.12153
tr|F8VQC1|F8VQC1_MOUSE	0.409537	0.809	0.418515	0.998885	4.65338	3.82817	5.61323	3.84374	4.01468	5.85128	6.93334	4.00294	6.12229	6.36458
sp|P84089|ERH_MOUSE	0.350922	0.807021	0.419654	0.998885	4.65338	4.78521	7.48431	5.76561	9.03303	6.82649	6.93334	8.00587	9.18344	9.54686
sp|O35904|PK3CD_MOUSE	-1.64004	-0.806579	0.419909	0.998885	4.65338	4.78521	2.80661	0	0	3.90085	0	0	0	0
sp|P63213|GBG2_MOUSE	0.487589	0.806326	0.420055	0.998885	2.79203	3.82817	2.80661	1.92187	3.01101	3.90085	2.97143	6.00441	4.08153	3.18229
sp|O88508|DNM3A_MOUSE	0.576693	0.805893	0.420305	0.998885	0	0	4.67769	2.8828	4.01468	0	4.95239	4.00294	4.08153	4.24305
sp|P51125|ICAL_MOUSE	0.176489	0.805444	0.420564	0.998885	26.9896	24.8831	27.1306	27.8671	24.0881	26.3308	31.6953	27.0198	31.6319	31.8229
sp|Q8VEE4|RFA1_MOUSE	0.486306	0.805201	0.420704	0.998885	1.86135	1.91408	3.74215	2.8828	4.01468	3.90085	3.96191	4.00294	5.10191	3.18229
sp|Q80X82|SYMPK_MOUSE	-0.808078	-0.804872	0.420894	0.998885	3.72271	2.87113	0	1.92187	2.00734	1.95043	1.98096	0	2.04076	0
sp|Q8BKZ9|ODPX_MOUSE	0.516813	0.804732	0.420974	0.998885	5.58406	2.87113	1.87108	0	3.01101	1.95043	5.94287	4.00294	3.06115	4.24305
sp|Q6PHN9|RAB35_MOUSE	-0.555057	-0.804411	0.421159	0.998885	3.72271	2.87113	2.80661	3.84374	3.01101	3.90085	0	3.0022	2.04076	2.12153
sp|Q9CY50|SSRA_MOUSE	0.350416	0.803692	0.421575	0.998885	3.72271	4.78521	8.41984	6.72654	8.02936	6.82649	8.9143	7.00514	9.18344	8.4861
sp|P47791|GSHR_MOUSE	-0.222282	-0.803559	0.421652	0.998885	21.4056	19.1408	20.5818	18.2578	18.0661	15.6034	16.8381	16.0117	17.3465	18.033
sp|Q91VY9|ZN622_MOUSE	0.819323	0.803426	0.421729	0.998885	1.86135	1.91408	0	1.92187	0	2.92564	0	2.00147	2.04076	3.18229
sp|Q76MZ3|2AAA_MOUSE	-0.147968	-0.803388	0.421751	0.998885	49.3259	38.2817	42.0992	38.4374	40.1468	39.9837	36.6477	44.0323	34.693	32.8836
sp|Q8BFR4|GNS_MOUSE	0.197949	0.803	0.421975	0.998885	19.5442	20.0979	21.5174	22.1015	22.0807	24.3803	24.7619	23.0169	28.5707	20.1545
sp|Q8BUV3|GEPH_MOUSE	-0.549115	-0.802712	0.422141	0.998885	3.72271	1.91408	4.67769	3.84374	2.00734	1.95043	1.98096	2.00147	2.04076	3.18229
sp|Q8R2E9|ERO1B_MOUSE	0.488029	0.801064	0.423095	0.998885	4.65338	2.87113	2.80661	1.92187	2.00734	3.90085	5.94287	4.00294	4.08153	2.12153
sp|Q3U9G9|LBR_MOUSE	0.356745	0.800077	0.423666	0.998885	8.37609	6.6993	4.67769	3.84374	7.02569	8.77692	5.94287	11.0081	8.16306	5.30381
sp|Q922J3|CLIP1_MOUSE	-0.344049	-0.800019	0.4237	0.998885	8.37609	10.5275	6.54877	8.64841	8.02936	10.7273	4.95239	5.00367	7.14268	5.30381
sp|Q99LR1|ABD12_MOUSE	0.181235	0.799508	0.423996	0.998885	21.4056	23.9261	26.1951	25.9452	25.0918	30.2316	27.7334	27.0198	27.5503	26.5191
sp|Q5SW28|PI3R5_MOUSE	-1.4954	-0.799089	0.424239	0.998885	0	1.91408	0	1.92187	2.00734	0	0	0	2.04076	0
sp|Q99PV0|PRP8_MOUSE	0.1991	0.798775	0.424421	0.998885	16.7522	22.012	19.6463	21.1406	25.0918	20.4795	23.7715	24.0176	28.5707	23.3368
sp|Q8VBZ3|CLPT1_MOUSE	-0.313254	-0.796983	0.425461	0.998885	9.30677	9.57042	11.2265	9.60935	9.03303	6.82649	9.90478	8.00587	7.14268	7.42534
tr|F8VPU6|F8VPU6_MOUSE	0.416378	0.796326	0.425843	0.998885	2.79203	2.87113	5.61323	3.84374	6.02202	5.85128	5.94287	8.00587	5.10191	3.18229
sp|Q9CWH6|PSA7L_MOUSE	-0.332489	-0.79628	0.425869	0.998885	9.30677	7.65634	8.41984	8.64841	9.03303	6.82649	7.92382	8.00587	6.12229	5.30381
sp|Q9JIX8|ACINU_MOUSE	0.288898	0.795925	0.426076	0.998885	9.30677	9.57042	8.41984	8.64841	11.0404	12.6778	12.8762	12.0088	10.2038	9.54686
sp|Q6X893|CTL1_MOUSE	-0.796909	-0.79529	0.426445	0.998885	3.72271	0	1.87108	1.92187	3.01101	0	1.98096	2.00147	0	2.12153
sp|Q8CIE6|COPA_MOUSE	-0.146414	-0.794559	0.42687	0.998885	40.0191	44.024	39.2926	40.3593	39.1431	37.0581	36.6477	39.0286	31.6319	39.2482
sp|Q8CI71|SYNDE_MOUSE	-1.48689	-0.791399	0.428711	0.998885	1.86135	0	0	1.92187	2.00734	0	0	0	2.04076	0
sp|O70370|CATS_MOUSE	0.136561	0.789758	0.429669	0.998885	40.0191	40.1958	43.0348	39.3983	49.1798	43.8846	53.4858	42.0308	46.9376	46.6736
sp|Q8R3F5|FABD_MOUSE	-1.48772	-0.78781	0.430808	0.998885	0	0	1.87108	1.92187	2.00734	0	1.98096	0	0	0
sp|Q80W54|FACE1_MOUSE	0.279988	0.787708	0.430867	0.998885	11.1681	8.61338	9.35538	9.60935	11.0404	9.75213	15.8476	11.0081	11.2242	12.7292
sp|P63328|PP2BA_MOUSE	-0.438024	-0.787203	0.431163	0.998885	2.79203	6.6993	3.74215	3.84374	9.03303	4.87607	1.98096	2.00147	6.12229	4.24305
sp|Q8CCB4|VPS53_MOUSE	-1.48533	-0.787139	0.431201	0.998885	1.86135	1.91408	0	0	2.00734	0	0	2.00147	0	0
sp|O08749|DLDH_MOUSE	0.177491	0.786968	0.4313	0.998885	24.1976	24.8831	25.2595	26.9062	25.0918	36.0829	28.7239	27.0198	23.4688	27.5798
sp|Q8CC88|VWA8_MOUSE	0.465015	0.78676	0.431422	0.998885	1.86135	4.78521	2.80661	3.84374	2.00734	4.87607	4.95239	4.00294	3.06115	4.24305
sp|Q99PL5|RRBP1_MOUSE	-0.119904	-0.786713	0.43145	0.998885	62.3553	59.3366	59.8744	59.5779	55.2019	51.6863	56.4572	61.0448	47.958	56.2204
sp|Q8K1X1|WDR11_MOUSE	0.728134	0.785603	0.4321	0.998885	0	1.91408	1.87108	2.8828	0	1.95043	1.98096	3.0022	2.04076	2.12153
sp|Q8BG73|SH3L2_MOUSE	-1.48694	-0.785359	0.432243	0.998885	1.86135	0	0	1.92187	2.00734	1.95043	0	0	0	0
sp|P70333|HNRH2_MOUSE	0.225953	0.78502	0.432442	0.998885	14.8908	13.3986	16.8397	16.3359	16.0587	15.6034	19.8096	19.014	17.3465	19.0937
sp|O08795|GLU2B_MOUSE	0.228287	0.782945	0.433659	0.998885	13.0295	16.2697	13.0975	16.3359	17.0624	16.5786	17.8286	19.014	16.3261	19.0937
sp|Q9JKR6|HYOU1_MOUSE	-0.123459	-0.782759	0.433769	0.998885	57.7019	51.6803	56.1323	55.7342	57.2092	58.5128	53.4858	50.0367	43.8764	49.8558
sp|P59672|ANS1A_MOUSE	-1.47057	-0.782734	0.433783	0.998885	0	1.91408	1.87108	1.92187	0	0	0	0	0	2.12153
tr|K3W4P9|K3W4P9_MOUSE	-2.35671	-0.781502	0.434508	0.998885	0	2.87113	1.87108	0	0	0	0	0	0	0
sp|P29452|CASP1_MOUSE	0.270546	0.781056	0.43477	0.998885	12.0988	10.5275	10.2909	9.60935	10.0367	12.6778	14.8572	9.00661	13.265	13.7899
sp|Q8R2Q8|BST2_MOUSE	0.658075	0.780917	0.434851	0.998885	1.86135	0	1.87108	1.92187	2.00734	1.95043	2.97143	2.00147	3.06115	2.12153
tr|F8VQ29|F8VQ29_MOUSE	0.656557	0.779972	0.435407	0.998885	0	1.91408	1.87108	1.92187	2.00734	2.92564	1.98096	2.00147	2.04076	3.18229
sp|P46061|RAGP1_MOUSE	-0.384097	-0.779893	0.435454	0.998885	9.30677	4.78521	6.54877	5.76561	5.01835	5.85128	5.94287	4.00294	3.06115	5.30381
sp|Q9DCJ5|NDUA8_MOUSE	0.926443	0.779453	0.435713	0.998885	0	0	2.80661	0	2.00734	0	2.97143	0	4.08153	2.12153
sp|Q8K363|DDX18_MOUSE	-2.35345	-0.779328	0.435787	0.998885	0	0	2.80661	1.92187	0	0	0	0	0	0
sp|O70250|PGAM2_MOUSE	-0.320874	-0.777888	0.436635	0.998885	8.37609	7.65634	10.2909	8.64841	9.03303	7.80171	7.92382	6.00441	6.12229	7.42534
tr|E9QKL6|E9QKL6_MOUSE	0.375282	0.776078	0.437703	0.998885	6.51474	3.82817	5.61323	2.8828	6.02202	4.87607	5.94287	7.00514	7.14268	7.42534
tr|Q8K094|Q8K094_MOUSE	-1.46973	-0.775945	0.437781	0.998885	1.86135	1.91408	0	1.92187	0	0	0	0	2.04076	0
sp|P20491|FCERG_MOUSE	0.92132	0.775377	0.438117	0.998885	0	0	2.80661	1.92187	0	2.92564	0	3.0022	3.06115	0
sp|Q9CRT8|XPOT_MOUSE	-1.46189	-0.775009	0.438334	0.998885	1.86135	0	1.87108	1.92187	0	0	0	0	0	2.12153
sp|O55098|STK10_MOUSE	-0.409558	-0.773959	0.438955	0.998885	7.44541	4.78521	5.61323	3.84374	5.01835	2.92564	4.95239	4.00294	4.08153	4.24305
sp|Q9CW46|RAVR1_MOUSE	-1.47052	-0.773822	0.439036	0.998885	0	1.91408	1.87108	1.92187	0	0	0	2.00147	0	0
sp|Q8VHQ9|ACO11_MOUSE	-1.47052	-0.773822	0.439036	0.998885	0	1.91408	1.87108	1.92187	0	0	0	2.00147	0	0
sp|Q8VCB1|NDC1_MOUSE	0.740028	0.77332	0.439333	0.998885	2.79203	1.91408	1.87108	0	0	1.95043	2.97143	0	3.06115	3.18229
sp|Q8VCT3|AMPB_MOUSE	-0.169295	-0.773247	0.439376	0.998885	29.7817	32.5394	28.0661	28.828	29.1064	30.2316	25.7524	23.0169	25.5096	27.5798
sp|O89017|LGMN_MOUSE	-0.449279	-0.772849	0.439612	0.998885	4.65338	6.6993	3.74215	2.8828	4.01468	2.92564	3.96191	2.00147	4.08153	3.18229
sp|Q8BI72|CARF_MOUSE	-0.510339	-0.772379	0.43989	0.998885	5.58406	3.82817	2.80661	1.92187	3.01101	1.95043	3.96191	2.00147	2.04076	2.12153
sp|Q61543|GSLG1_MOUSE	-0.353959	-0.771547	0.440383	0.998885	4.65338	8.61338	9.35538	4.80467	10.0367	2.92564	5.94287	7.00514	7.14268	6.36458
sp|Q9ER38|TOR3A_MOUSE	0.363972	0.770738	0.440862	0.998885	4.65338	5.74225	5.61323	4.80467	5.01835	4.87607	6.93334	7.00514	8.16306	6.36458
sp|Q8R0F6|ILKAP_MOUSE	-1.4705	-0.770612	0.440937	0.998885	0	1.91408	1.87108	1.92187	0	1.95043	0	0	0	0
sp|O35166|GOSR2_MOUSE	-1.4705	-0.770612	0.440937	0.998885	0	1.91408	1.87108	1.92187	0	1.95043	0	0	0	0
sp|Q61207|SAP_MOUSE	-0.228739	-0.770597	0.440946	0.998885	15.8215	20.0979	14.9686	17.2968	18.0661	15.6034	13.8667	12.0088	16.3261	15.9114
sp|P45377|ALD2_MOUSE	-0.304008	-0.770558	0.440969	0.998885	10.2374	10.5275	7.48431	11.5312	10.0367	7.80171	5.94287	6.00441	12.2446	8.4861
sp|Q64704|STX3_MOUSE	-2.33838	-0.770415	0.441054	0.998885	2.79203	0	1.87108	0	0	0	0	0	0	0
sp|Q9DBT5|AMPD2_MOUSE	-2.33838	-0.770415	0.441054	0.998885	2.79203	0	1.87108	0	0	0	0	0	0	0
sp|Q91Z67|SRGP2_MOUSE	-0.298635	-0.770365	0.441083	0.998885	10.2374	8.61338	8.41984	11.5312	12.044	6.82649	10.8953	7.00514	9.18344	7.42534
sp|Q99LM2|CK5P3_MOUSE	-0.716637	-0.769905	0.441356	0.998885	0	2.87113	2.80661	2.8828	3.01101	1.95043	2.97143	0	2.04076	0
sp|Q99P72|RTN4_MOUSE	0.108071	0.768332	0.44229	0.998885	67.0087	60.2937	61.7455	65.3436	66.2422	64.3641	66.362	67.0492	77.5491	71.0711
sp|Q9Z277|BAZ1B_MOUSE	-0.718763	-0.767817	0.442596	0.998885	0	3.82817	2.80661	1.92187	3.01101	1.95043	1.98096	3.0022	0	0
sp|P51908|ABEC1_MOUSE	0.442841	0.767085	0.443031	0.998885	4.65338	2.87113	1.87108	2.8828	4.01468	3.90085	5.94287	5.00367	4.08153	3.18229
sp|P54728|RD23B_MOUSE	0.225521	0.765115	0.444203	0.998885	10.2374	12.4416	16.8397	19.2187	19.0697	15.6034	16.8381	18.0132	18.3669	22.276
[truncated: 1,981 more rows]
