# Supplementary material for: Type I IFN induces long-chain acyl-CoA synthetase 1 to generate a phosphatidic acid reservoir for lipotoxic saturated fatty acids
Source: J Lipid Res. 2024 Dec 14;66(1):100730. doi: 10.1016/j.jlr.2024.100730 (PMC11786746; doi:10.1016/j.jlr.2024.100730)
Supplement: Metabolomics Data Supplement [file mmc4.xlsx]

## Sheet: Read me
Quantitative data for the following metabolites are reported in as mmol/mg protein	Quantitative data for the following metabolites are reported in as pmol/mg protein	Semi-quantitative data for these metabolites are peak areas normalized to cellular protein
Lactic acid	Free Carnitine	Histidine
Pyruvic acid	Acetyl-carnitine	Asparagine
Succinic acid	Propionyl-carnitine	Glucose
Malic acid	Butyryl-carnitine/Isobutyryl-carnitine	Glutamine
Oxoglutaric acid	3-Methylcrotonyl-carnitine/Tiglyl-carnitine	Serine
Fumaric acid	Valeryl-carnitine/Isovaleryl-carnitine	Taurine
Citric acid/Isocitric acid	Hexanoyl-carnitine	Threonine
	Octanoyl-carnitine	Creatinine
	Malonyl-carnitine	Creatine
	Decanoyl-carnitine/Fumaryl-carnitine	Proline
	Methyl-malonyl-carnitine	Alanine
	Glutaryl-carnitine	Valine
	Dodecanoyl-carnitine	Methionine
	Tetradecanoyl-carnitine	Hypoxanthine
	Pentadecanoyl-carnitine/Isopentadecanoyl-carnitine	Leucine/Isoleucine
	Hexadecenyl-carnitine	Tyrosine
	Hexadecanoyl-carnitine	Xanthine
	Hydroxyhexadecenyl-carnitine/Isoheptadecanoyl-carnitine/Heptadecanoyl-carnitine	Inosine
	Hydroxyhexadecanoyl-carnitine	Glutamic acid
	Octadecadienyl-carnitine	Aspartic acid
	Octadecenyl-carnitine	Phenylalanine
	Octadecanoyl-carnitine	Gluconic acid
		Ribose 5-phosphate
		Erythrose 4-phosphate
		Fructose 6-phosphate
		Glucose 6-phosphate
		Sedoheptulose 7-phosphate
		Tryptophan
		N-acetyl-D-glucosamine 1-phosphate
		Glutathione
		sn-Glycero-3-phosphate
		Pentose 5-phosphate
		NAD+
		UMP
		Dihydroxyacetone phosphate
		GMP
		IMP
		Pantothenic acid
		AMP
		Oxidized glutathione
		UDP-N-acetylglucosamine
		GDP
		UDP
		Phosphoglyceric acid
		NADP+
		ADP
		Fructose 1,6-bisphosphate
		NADH
		Phosphoenolpyruvic acid
		UDP-glucuronic acid
		UTP
		FAD
		GTP
		ATP
		Acetyl-CoA

## Sheet: Acyl-carnitine analysis
Optimized MRM conditions for each targeted acyl-carnitine species						Total MRM Ion Chromatogram Generated on QC Sample (pooled cell extracts)
Compound	Q1 Mass (Da)	Q3 Mass (Da)	DP (volts)	CE (volts)
Free Carnitine	218.1	85.1	61	23
Acetyl-carnitine	260.5	85.1	41	18
3-Hydroxyisovaleryl-carnitine	262.3	85.1	50	22
Propionyl-carnitine	274.4	85.1	46	29
Crotonyl-carnitine	286.1	85.1	52	29
Methacrylyl-carnitine	286.1	85.1	52	29
Isobutyryl-carnitine	288.2	85.1	46	29
Butyryl-carnitine	288.2	85.1	46	29
Hydroxypropionyl-carnitine	290.1	85.1	53	30
Tiglyl-carnitine	300.2	85.1	55	31
3-Methylcrotonyl-carnitine	300.2	85.1	55	31
2-Methyl-butyryl-carnitine	302.1	85.1	46	29
Isovaleryl-carnitine	302.1	85.1	46	29
Valeryl-carnitine	302.1	85.1	46	29
Hydroxybutyryl-carnitine	304.1	85.1	55	32
3-Hydroxyisobutyryl-carnitine	304.1	85.1	55	32
Hexanoyl-carnitine	316.4	85.1	56	27
Hydroxyvaleryl-carnitine	318.1	85.1	58	33
Heptanoyl-carnitine	330.2	85.1	60	30
Hydroxyhexanoyl-carnitine	332.2	85.1	61	35
Octanoyl-carnitine	344.1	85.1	66	33
Nonanoyl-carnitine	358.2	85.1	66	39
Malonyl-carnitine	360.2	85.1	55	32
Decenoyl-carnitine	370.2	85.1	68	40
Decanoyl-carnitine	372.2	85.1	56	37
Fumaryl-carnitine	372.5	85.1	56	27
Succinyl-carnitine	374.2	85.1	56	33
Methyl-malonyl-carnitine	374.2	85.1	58	33
Glutaconyl-carnitine	386.3	85.1	60	35
Iso-undecanoyl-carnitine	386.3	85.1	65	40
Undecanoyl-carnitine	386.3	85.1	65	40
Glutaryl-carnitine	388.3	85.1	61	35
Dodecanoyl-carnitine	400.3	85.1	73	44
Adipyl-carnitine	402.3	85.1	63	37
Methylglutaryl-carnitine	402.3	85.1	63	37
Isotridecanoyl-carnitine	414.3	85.1	80	45
Tridecanoyl-carnitine	414.3	85.1	80	45
Pimelyl-carnitine	416.3	85.1	66	39
Tetradecadienyl-carnitine	424.3	85.1	78	47
Tetradecanoyl-carnitine	428.3	85.1	86	45
Isopentadecanoyl-carnitine	442.3	85.1	85	48
Pentadecanoyl-carnitine	442.3	85.1	85	48
Hexadecadienyl-carnitine	452.3	85.1	83	51
Hexadecenyl-carnitine	454.3	85.1	84	51
Hexadecanoyl-carnitine	456.5	85.1	84	51
Hydroxyhexadecenyl-carnitine	470.3	85.1	87	53
Isoheptadecanoyl-carnitine	470.4	85.1	90	57
Heptadecanoyl-carnitine	470.4	85.1	90	57
Hydroxyhexadecanoyl-carnitine	472.3	85.1	87	53
Octadecadienyl-carnitine	480.3	85.1	89	54
Octadecenyl-carnitine	482.3	85.1	89	55
Octadecanoyl-carnitine	484.4	85.1	96	63
Dodecadioyl-carnitine	486.4	85.1	86	45
Hydroxyoctadecenyl-carnitine	498.4	85.1	120	46
D9-Free Carnitine	227.1	85.1	61	23
D3-Acetyl-carnitine	263.5	85.1	41	18
D3-3-Hydroxyisovaleryl-carnitine	265.3	85.1	50	22
D3-Propionyl-carnitine	277.4	85.1	46	29
D3-Butyryl-carnitine	291.2	85.1	46	29
D9-Isovaleryl-carnitine	311.1	85.1	46	29
D3-Octanoyl-carnitine	347.1	85.1	66	33
D3-Glutaryl-carnitine	391.3	85.1	61	35
D9-Dodecanoyl-carnitine	409.3	85.1	73	44
D9-Tetradecanoyl-carnitine	437.3	85.1	86	45
D3-Hexadecanoyl-carnitine	459.5	85.1	84	51
D3-Hydroxyhexadecanoyl-carnitine	475.3	85.1	87	53
D3-Octadecanoyl-carnitine	487.4	85.1	96	63
Entrance Potential (EP) and Cell Exit Potential (CXP) were kept at 10 and 15 volts, respectivelly, for all MRMs
Scan tile for each MRM was 10 msec

## Sheet: Metabolomics data
Compound Name	WT	WT	WT	WT	WT	WT	WT + IFN-I	WT + IFN-I	WT + IFN-I	WT + IFN-I	WT + IFN-I	WT + IFN-I	ACSL1M-/-	ACSL1M-/-	ACSL1M-/-	ACSL1M-/-	ACSL1M-/-	ACSL1M-/-	ACSL1M-/- IFN-I	ACSL1M-/- IFN-I	ACSL1M-/- IFN-I	ACSL1M-/- IFN-I	ACSL1M-/- IFN-I	ACSL1M-/- IFN-I
Histidine	h	690.251	880.112	694.573	632.006	620.026	482.531	487.557	569.685	445.137	429.249	544.295	444.412	906.491	581.396	579.139	553.302	551.702	802.639	720.519	578.507	421.769	350.483	479.061
Asparagine	1239.87	717.651	997.547	523.122	661.278	728.174	369.073	435.444	292.577	332.107	339.065	366.997	207.955	1872.49	741.619	313.863	637.087	648.627	1018.73	601.256	312.001	240.821	208.615	228.679
Glucose	2115.85	3121.9	3203.47	2937.68	2544.1	2235.89	2649.55	2098.92	2988.03	2570.93	2483.83	2506.56	12.2721	3653.9	2354.5	4128.59	1665.57	2260.49	2668.59	3688.27	3016.13	3128.38	2378.89	3027.37
Glutamine	3411.85	3247.66	4079.81	2962.37	2793.31	2229.74	2582.78	2135.2	2592.36	2274.27	1590.72	2108.58	2018.02	4815.49	3114.79	2511.32	2017.59	2236.4	3694.84	3239.87	2758.93	1973.03	1523.45	1955.48
Serine	1887.07	1862.74	2253.6	1696.14	1598.3	1416.99	1355.33	1234.54	1458.91	1201.84	784.379	1245.26	1014.05	2488.71	1849.24	1383.95	1203.97	1440.96	2019.63	1748.58	1343.19	998.858	905.623	1051.73
Taurine	95276.7	121630	105786	149946	140675	126235	102081	76352.8	97919.7	104178	115215	125117	108790	115954	93311.5	137822	121907	114993	124266	122824	114880	102387	93007.9	116869
Threonine	3771.06	3460.02	4378.59	3389.39	3080.53	2919.88	2522.93	2411.65	2958.35	2232.72	1836.72	2538.51	2121.68	4618.03	3170.51	2779	2364.22	2746.8	3795.07	3521.23	2841.9	2074.82	1707.88	2254.8
Creatinine	590.142	677.065	660.182	738.154	700.586	617.372	657.907	539.866	729.598	655.722	670.69	689.966	725.946	695.341	615.988	830.009	591.466	608.018	693.033	877.166	697.641	721.401	625.742	786.621
Creatine	4843.25	7331.68	6639.97	7353.67	6928.63	6580.92	6267.6	4751.26	7500.09	5960.61	7119.19	6917.57	7584.11	6121.02	4893.72	8390.65	6666.68	6196.87	6773.96	8472.88	7736.11	7529.99	6652.68	7902.49
Proline	2978.71	2955.77	2889.52	2929.53	2693.76	2548.09	2134.43	2011.73	2317.14	2100.78	1882.35	2429.32	1978.59	3214.88	2169.16	2455.82	2302.75	2647.93	2976.92	2993.9	2348.45	1931.16	1785.49	2263.61
Alanine	6682.97	8578.74	8228.12	8408.18	7849.96	7016.73	7134.01	6018.19	8510.14	7132.67	7177.78	7631.96	8001.37	8687.13	6811.09	9202.63	7172.19	7362.02	8043.75	9722.82	8518.87	7996.75	7005.21	8482.41
Valine	11740.2	10205.1	12385.7	10343.8	9046.43	8738.81	7200.76	7155.77	8379.96	6535.94	4808.77	7502.89	5959.42	12660.2	9304.95	7718.16	6909.77	8466.46	10766.2	9543.34	7767.27	5811.1	4950.3	6271.09
Methionine	10385.3	9366.67	12156.7	9342.4	7652.67	7305.03	5969.65	6215.16	7741.03	5742.17	3274.47	5956.81	4721.68	10937.1	9355.21	7304.82	6251.98	7011.89	9919.21	8437.44	6785.12	5017.97	3847.54	4862.03
Hypoxanthine	26493.8	32899.3	31615.1	36967.2	33282.7	30471.4	36729.6	30452.8	37616.5	38249.4	27857.9	37409.3	35024.7	38290.8	34641.2	38677.8	27198.9	32212.6	44650.5	40708.7	36871.3	32239.3	26507.6	37749.2
Leucine/Isoleucine	58353.2	55851.7	63578.4	54241.3	49467.6	44480.7	42000.1	40053	49700.1	43688.6	25613.1	38382.5	34856.6	63660.2	57557.5	46761.4	41229.2	43681.5	61169.3	53423.9	39866.8	34653.5	29818.7	37466.8
Tyrosine	1955.85	4318.17	2212.53	2384.34	2897.41	2422.64	2712.42	2685.81	3303.9	2797.3	1894.3	2730.33	2364.97	4328.38	2928.87	3021.47	1361.27	2512.28	4254.85	2533.07	2589.17	1949.93	2159.05	2562.53
Xanthine	10020.3	19148.2	12872.4	19096.3	19300.8	12227.8	19716.7	29485.2	37238.4	37220.3	25062.6	33659.9	31511.2	26703	20983.7	27555.7	10041	21832.3	28955.7	21549	23921.9	25872.4	28047.6	34954.7
Inosine	38965.7	52231.5	41397.5	71349.4	67893.6	47658.4	43073.3	39529.6	45983.4	48796.6	49169	61068	50413.1	56845.9	46925.8	56122.5	46751.6	58728.9	59427.9	49922.4	38802.4	34893.9	37939	49575.2
Glutamic acid	100240	123898	130500	141669	135509	124775	108002	84875.2	129270	134644	104656	119279	115108	92008.7	117829	130775	122737	106485	128786	117406	118010	115530	102853	121036
Aspartic acid	82276.8	104654	92234.2	107298	96189.7	90454.1	87743	82112.9	96315.3	103354	75155.1	84980	90868.4	84117.6	90414.6	104023	94501.5	80279.4	101517	112095	72285	89567.5	78994.1	94401.4
Phenylalanine	58632.3	55109.4	76665.8	59623.8	49320.5	46678.3	37494.3	38030.8	50982	40025.7	21339.2	36430.9	30949.3	51698.5	59688.5	50752.2	40729	39404.2	60020	56320.7	40379.6	34898.7	25776.8	34224.4
Gluconic acid	7602.62	9452.88	9650.15	13174.7	11211.1	9146.33	7721.03	7348.49	10675.4	10174.4	7271.86	9686	8900.58	7036.32	7768.15	12617.7	10171.1	7522.53	8554.3	11271	8485.87	10627.5	7620.72	10043.9
Ribose 5-phosphate	4111.81	4609.5	3840.57	4247.62	3646.38	3116.82	3719.34	4623.29	4158.36	5407.61	2798.1	4490.2	3252.78	3656.61	4708.33	3489.03	3784.92	2804.63	3966.26	5867.77	4589.51	5094.18	3243.94	3685.33
Erythrose 4-phosphate	1323.03	1018.28	1558.72	932.93	1059.83	666.344	2112.48	959.149	824.771	876.666	416.783	866.704	1081.98	1165.57	2109.57	542.248	372.645	214.19	1915.73	2201.49	1866.92	889.072	541.377	871.829
Fructose 6-phosphate	2599.55	2975.84	4048.15	3582.94	2844.26	2637.34	4243.31	2718.64	2034.74	2759.73	1296.76	2701.41	2876.1	1756.07	4576.87	2139.21	1875.82	1464.87	2984.8	3919.95	3824.53	2184.63	1368.51	2219.09
Glucose 6-phosphate	23692.2	17808	29925.3	14616.2	18799.7	12128.8	41020.9	16265.1	14186	17564.2	9602.54	14749.5	19133.7	16475.6	47585.8	11138.2	8862.9	7755.3	38980.9	43978.7	36895.7	15662.2	9722.75	14435.2
Sedoheptulose 7-phosphate	5238.19	4461.69	5310.57	5174.96	2823.73	2541.75	4884.94	3980.7	3094.88	3389.68	1696.3	3051.74	3178.15	5177.88	5898.68	3504.46	1697.51	1762.77	5298.11	4423.18	4222.39	3165.04	1626.42	2772.25
Tryptophan	4502.33	4045.63	4878.53	4460.99	3718.31	3400.52	3236.1	3074.1	3844.82	3343.35	2001.51	3281.15	2728.98	4099.24	4701.32	3566.04	3173.59	3140.74	4247.14	4782.22	3158.98	2743.19	2338.87	3164.9
N-acetyl-D-glucosamine 1-phosphate	3057.95	3699.54	3521.75	4092.12	4008.97	3841.82	2936.22	2545.67	3391.76	3066.48	3677.5	3732	3411.25	2965.97	2022.39	3812.55	4037.74	3643.51	3357.83	3295.67	2808.56	2669.79	2693.1	3447.16
Glutathione	54344	70644.6	62441.8	60428.4	54477.1	38662.2	57443.3	37849.2	62228.1	74673.8	49682.6	43669.1	55879.1	53688.2	65294.8	83193.7	59142.4	44030.3	49334.6	89143.6	39856.9	68364.1	55695	63335.7
sn-Glycero-3-phosphate	1710.18	2608.25	2739.24	2922.04	2695.52	2387.44	2850.15	2063.84	2902.41	3967.87	2277.11	3192.64	2812.23	1558.79	3798.01	2958.12	2212.53	1818.55	2681.55	3699.87	2913.38	3003.26	2298.77	2943.95
Pentose 5-phosphate	49281.5	40068	49569.4	21861.9	55710.7	34973.6	71704.7	26487.2	54085.6	60094.6	51044.9	33663.5	70542	54143.5	47598.7	47326.2	44754.9	34390.9	61945	69489.2	25664.1	52978.5	47024.3	51119.7
NAD+	480.032	733.359	481.868	684.271	685.34	457.412	497.891	321.102	259.683	581.638	771.934	567.146	572.831	793.605	415.28	1076.07	926.676	555.484	443.638	374.761	183.064	529.112	483.044	534.526
UMP	104129	134050	144634	141244	155761	116032	82146.4	79815.3	154228	109646	87163.1	101966	111902	68383.7	115055	153843	150296	112931	120898	115421	93406.2	112325	87483.1	101475
Dihydroxyacetone phosphate	1142.87	2214.06	2365.29	4344.33	2789.86	3607.13	2279.18	2373.33	2822.71	3012.75	2270.71	3950.35	2268.94		2812.53	2174.32	1878.81	1567.42	1951.67	3497.74	5146.93	2213.98	1572.3	2741.95
GMP	42041.5	55447.9	52335.2	58330.9	54117.1	36275.5	41169.6	41118.1	62890.1	57695.5	44140.5	45587.8	49531.2	33955.6	42489.8	70454.6	53493.9	39582.6	44749.6	56990.3	46151.8	54679.1	41415.4	54715.3
IMP	8011.24	12669.6	20096.5	25398.5	22199.2	22092.1	5309.12	4975.47	13344.3	10869.6	10370.9	23908.4	9059.06	11009.6	7682.51	19612.2	25629	19605.9	11141.9	8138.01	16926	9811.31	11241	15635.2
Pantothenic acid	1904.34	2273.6	2456.43	3022.66	3077.44	2858.52	1505.28	1298.31	1915.67	1875.18	1426.14	1854.54	1655.11	1441.84	1879.65	2679.45	2717.75	2008.95	2392.16	1915.2	1505.02	1867.12	1392.96	1799.07
AMP	152607	259234	226518	227185	248527	150193	201784	206876	320054	316949	236470	229216	262795	104246	216224	294118	248243	170542	188665	276398	234337	298201	245201	272815
Oxidized glutathione	14147.9	33388.6	10735.6	15588.3	17865	17356.2	41148.2	15686.3	11887.9	21900	26538	31932	26286.7	35927.5	27106.5	30122.3	60911	15886.2	29772.2	30321.2	36225.8	41014.8	45549.6	38683.5
UDP-N-acetylglucosamine	35859.3	31542.9	51571.2	38182.7	57115.8	25048.5	50358.1	32627.3	31886.4	53168.4	40060.2	30396.9	28919.9	63133.3	43381.2	42287.5	33186.8	38826	60631.3	45524.3	50498.7	66569.3	25159.3	53779
GDP	1002.82	909.367	1087.26	1047.11	1169.94	1307.87	1102.29	1082.23	814.864	1258.28	867.083	774.437	1062.96	726.678	1225.91	1507.12	924.165	830.273	1463.39	1701.87	934.794	1195.37	710.041	681.257
UDP	3755.1	4132.91	3666	6218.83	3392.45	5697.03	4577.71	2985.09	2841.55	2540.58	4289.42	3187.47	4744.26	2364.4	4485.87	7646.56	4545.75	3796.76	5068.57	4386.33	3241	2854.08	3161.35	3354.38
Phosphoglyceric acid	9690.36	5879.97	1812.02	37.9627	2760.2	2020.23	12617.8	5351.27	1512.19	9302.21	4623.22	1064.12	7114.88	3411.45	12920.6	2896.28	1043.61	1051.62	19300.8	11343	183.8	2039.39	2813.32	4364.19
NADP+	236.427	278.454	191.95	270.985	224.902	263.623	205.483	158.335	150.389	178.128	230.587	152.768	233.454	134.498	214.155	558.748	299.189	191.984	271.296	195.507	84.8085	274.052	147.098	134.415
ADP	16701.4	28656.9	20869	23845.1	27422.9	17270	25686.4	22127.8	21665.1	34428.4	26260.3	23045.1	26287.7	21229	25962.7	33376.8	21989.3	15955.7	24905.7	32461.4	28691	29365.5	26724.6	30019.7
Fructose 1,6-bisphosphate	600.065	422.114	518.503	914.306	526.483	789.595	463.502	480.529	755.564	490.991	332.343	820.495	857.445	638.926	566.545	471.069	1011.76	678.061	421.011	371.324	495.884	477.539	344.909	365.197
NADH	76.0185	112.097	156.518	236.365	136.333	63.1803	84.9791	107.67	181.935	178.385	52.3407	49.8641	73.5138	72.4653	94.8127	324.899	76.0324	42.2296	50.655	69.4817	57.3414	126.477	55.0283	44.2021
Phosphoenolpyruvic acid	5952.73	6062.84	1303.98		2061.07	2004.09	9046.45	4192.23	1731.33	7767.71	2732.48	1044.91	5459.37	3020.94	9138.36	2084.88	1276.63	1150.47	13887.9	8514.29	128.296	1193.59	2459.23	2989.43
UDP-glucuronic acid	10252.2	11775.9	16614.5	12845.3	8813.65	15231	7721.48	8512.43	10901.1	7158.63	7658.13	7590.86	9025.9	5603.65	7660.95	14708.6	10161.1	8207.97	9517.89	12273	7032.65	6998.91	6341.54	8247.3
UTP	1722.99	2678.46	2382.05	2790.5	3789.54	3681.91	1971.16	1552.34	1501.24	1417.91	1721.89	1306.73	2133.56	2456.51	3042.26	3321.26	2511.19	1158.07	2621.98	3593.77	1733.82	1868.05	1410.42	1757.18
FAD	1070.79	1297.48	1580.23	1206.2	814.539	1421.6	951.568	1311.36	1372.06	1029.67	993.117	1002.07	1113.59	528.467	696.672	1205.47	859.038	715.033	1113.31	1425.96	683.197	1159.64	739.123	925.309
GTP	819.655	1001.33	1035.57	873.482	1207.96	1184.2	1099.12	933.363	673.707	1023.04	715.809	727.913	922.566	876.876	1091.69	1088.03	1120.49	576.892	1231.37	1392.59	757.772	856.676	819.963	842.921
ATP	3182.98	6221.56	4699.06	4776.16	7068.99	4475.55	5011.65	4441.26	3526.55	6362.62	5568.99	3598.31	5418.49	5490.85	6966.51	7640.53	5642.99	2289.16	6069.06	8491.45	5584.02	6963.55	4717.83	5754.67
Acetyl-CoA	55.574	74.4464	32.1646	43.2414	35.954	73.4815	43.7178	33.7254	76.6844	41.5808	65.3635	19.6749	41.4509	45.9249	89.0349	138.79	36.1422	24.0091	111.271	90.3633	41.9216	31.3647	44.1032	62.7032
Lactic acid	0.060588	0.066054	0.097877	0.137145	0.13245	0.139338	0.061643	0.044917	0.108562	0.077809	0.133395	0.182401	0.080982	0.049169	0.055167	0.115499	0.123407	0.12834	0.088476	0.108644	0.110788	0.092826	0.10618	0.118359
Pyruvic acid	0.175123	0.289407	0.385365	0.538804	0.454281	0.24026	0.193498	0.324058	0.46576	0.320796	0.425041	0.650335	0.182114	0.385878	0.22752	0.266648	0.09427	0.194924	0.425583	0.501651	0.553219	0.595731	0.388238	0.431836
Succinic acid	0.003094	0.002523	0.003986	0.004258	0.003636	0.003169	0.007686	0.007033	0.01385	0.008931	0.011158	0.011664	0.004281	0.001585	0.003212	0.00457	0.003726	0.003906	0.010365	0.012756	0.012884	0.012332	0.010175	0.01239
Malic acid	0.010108	0.013786	0.018798	0.01827	0.015808	0.01386	0.013275	0.012143	0.021999	0.018814	0.016403	0.018264	0.014084	0.008547	0.013293	0.01452	0.012408	0.013417	0.014694	0.0204	0.020261	0.023005	0.014199	0.016087
Oxoglutaric acid	0.034927	0.046509	0.034297	0.038542	0.053826	0.03176	0.077828	0.032189	0.065987	0.027059	0.039756	0.060473	0.09917	0.07627	0.054949	0.043859	0.028006	0.030578	0.040423	0.056222	0.045991	0.053593	0.033654	0.032228
Fumaric acid	0.011554	0.01513	0.014486	0.019157	0.017161	0.015076	0.014046	0.012289	0.019028	0.019722	0.017241	0.018629	0.015997	0.010986	0.015155	0.016065	0.012885	0.014778	0.014528	0.017594	0.020131	0.022175	0.014317	0.01639
Citric acid/Isocitric acid	0.006868	0.007777	0.007264	0.00873	0.009692	0.00529	0.007375	0.005522	0.007385	0.009706	0.008235	0.006161	0.006511	0.003571	0.005009	0.006987	0.006289	0.004916	0.00798	0.007174	0.010361	0.00986	0.006597	0.005951
Free Carnitine	5.2118	6.76617	7.9337	7.37603	5.4979	6.71628	3.93883	4.45395	4.777	3.78008	3.83435	4.28908	4.635	8.88133	5.80288	7.133	5.96465	8.7404	5.8013	4.4668	4.30615	5.92507	4.19923	5.2631
Acetyl-carnitine	1.12858	1.36258	1.497	1.11512	1.0758	1.30472	1.11433	1.04622	1.06913	1.01825	1.0771	1.02645	1.48628	2.13972	1.46247	1.0475	1.02265	1.29755	1.51805	1.42358	1.459	1.3771	1.23085	1.19495
Propionyl-carnitine	0.53365	0.6013	0.75505	0.47355	0.543225	0.859025	0.9235	0.82335	0.8504	0.77975	0.861575	0.85565	1.01018	0.878275	1.06465	0.63725	0.704025	0.734125	0.675	0.750575	0.82755	1.01375	0.862525	0.8521
Butyryl-carnitine/Isobutyryl-carnitine	0.0123	0.015825	0.01685	0.01865	0.014075	0.015125	0.015975	0.01525	0.01895	0.01355	0.01565	0.016225	0.01815	0.018175	0.019225	0.0162	0.013675	0.0183	0.0162	0.0152	0.018025	0.021725	0.015725	0.0193
3-Methylcrotonyl-carnitine/Tiglyl-carnitine	0.00355	0.00465	0.006475	0.005775	0.004275	0.004475	0.002	0.0026	0.002625	0.002575	0.002225	0.003	0.002375	0.00725	0.0044	0.005375	0.0041	0.00595	0.003975	0.0017	0.00175	0.002875	0.002275	0.002325
Valeryl-carnitine/Isovaleryl-carnitine	0.023075	0.023475	0.036525	0.027025	0.025675	0.0294	0.04265	0.0369	0.048125	0.039625	0.043675	0.0471	0.043975	0.03245	0.0373	0.0274	0.026575	0.034775	0.029475	0.03845	0.0452	0.06225	0.0439	0.051275
Hexanoyl-carnitine	0.004775	0.0052	0.005475	0.004575	0.0038	0.0067	0.00405	0.00395	0.0036	0.003125	0.004	0.0038	0.004775	0.00645	0.005625	0.004025	0.00425	0.004825	0.004175	0.004275	0.003475	0.00435	0.0042	0.00385
Octanoyl-carnitine	0.001225	0.001275	0.001425	0.001475	0.0012	0.001475	0.001275	0.001125	0.0011	0.000875	0.00095	0.001225	0.000975	0.002475	0.00205	0.001025	0.0012	0.001325	0.001575	0.001	0.00115	0.00115	0.0011	0.0008
Malonyl-carnitine	0.0087	0.010625	0.011325	0.009175	0.008075	0.0142	0.007925	0.0074	0.0073	0.00585	0.007275	0.0074	0.0088	0.0142	0.0103	0.008775	0.00865	0.0116	0.00945	0.0079	0.00875	0.009175	0.007725	0.007975
Decanoyl-carnitine/Fumaryl-carnitine	0.003175	0.0043	0.005975	0.004475	0.005	0.005175	0.003875	0.003625	0.00395	0.0056	0.00435	0.00515	0.00435	0.007925	0.00615	0.005525	0.004625	0.00445	0.005925	0.00375	0.004625	0.004075	0.0051	0.003575
Methyl-malonyl-carnitine	0.0097	0.011525	0.015625	0.0115	0.0115	0.014575	0.0085	0.00855	0.01015	0.00725	0.009475	0.0092	0.008425	0.017475	0.013425	0.0103	0.010975	0.0142	0.011275	0.009025	0.009325	0.011625	0.0095	0.009225
Glutaryl-carnitine	0.002325	0.002525	0.002725	0.002875	0.002275	0.0022	0.0029	0.003275	0.002925	0.0022	0.002475	0.002975	0.002975	0.0032	0.0028	0.00175	0.00265	0.0024	0.003575	0.002425	0.0028	0.0028	0.002575	0.0024
Dodecanoyl-carnitine	0.001075	0.001475	0.001575	0.00115	0.000825	0.002025	0.0013	0.0012	0.001025	0.000775	0.00105	0.000875	0.001325	0.002075	0.001175	0.00105	0.001125	0.001275	0.001275	0.001375	0.001025	0.001125	0.00115	0.000875
Tetradecanoyl-carnitine	0.018425	0.025625	0.021175	0.020275	0.013975	0.031925	0.020425	0.0221	0.016925	0.013	0.0164	0.014975	0.021975	0.0284	0.0175	0.013	0.016175	0.015275	0.0186	0.0179	0.0128	0.012975	0.015575	0.010625
Pentadecanoyl-carnitine/Isopentadecanoyl-carnitine	0.004075	0.006825	0.005675	0.005675	0.003025	0.008575	0.0052	0.0061	0.005275	0.004925	0.003925	0.004475	0.005575	0.006675	0.0044	0.0036	0.00395	0.003975	0.005625	0.00525	0.00335	0.0038	0.004775	0.003275
Hexadecenyl-carnitine	0.00945	0.01915	0.017775	0.02055	0.0111	0.030175	0.0073	0.008575	0.0094	0.009375	0.00975	0.0078	0.00905	0.0195	0.017725	0.018375	0.019325	0.0199	0.011	0.01115	0.009425	0.00965	0.0114	0.00815
Hexadecanoyl-carnitine	0.145225	0.207575	0.1557	0.161875	0.09885	0.22445	0.150275	0.165775	0.1034	0.10435	0.10555	0.1317	0.187925	0.243525	0.110575	0.09925	0.1129	0.108725	0.155625	0.1045	0.08535	0.088875	0.1027	0.07215
Hydroxyhexadecenyl-carnitine/Isoheptadecanoyl-carnitine/Heptadecanoyl-carnitine	0.00115	0.002075	0.000925	0.0006	0.00065	0.001025	0.000975	0.00115	0.00055	0.000275	0.0006	0.000825	0.002	0.00155	0.00065	0.0005	0.000475	0.0006	0.0011	0.000725	0.00045	0.000575	0.000475	0.00055
Hydroxyhexadecanoyl-carnitine	0.003075	0.0034	0.004125	0.003075	0.00265	0.005025	0.00275	0.002775	0.0027	0.002175	0.0026	0.0025	0.002925	0.005575	0.00245	0.0023	0.00205	0.002275	0.003075	0.00285	0.003575	0.0025	0.00205	0.002275
Octadecadienyl-carnitine	0.0017	0.003025	0.0053	0.0088	0.00615	0.0125	0.002325	0.002425	0.00555	0.007625	0.0055	0.002875	0.001675	0.008775	0.00885	0.00905	0.008225	0.010625	0.003325	0.0058	0.0064	0.005825	0.008275	0.00605
Octadecenyl-carnitine	0.046775	0.0591	0.087625	0.1412	0.0726	0.224775	0.041575	0.047125	0.06975	0.10465	0.0771	0.06545	0.03325	0.14325	0.08775	0.112125	0.113625	0.13515	0.049375	0.099475	0.0726	0.07675	0.106775	0.08035
Octadecanoyl-carnitine	0.0157	0.0241	0.022	0.02185	0.015275	0.03085	0.016525	0.016525	0.01555	0.019375	0.0164	0.01665	0.024025	0.03985	0.0182	0.023375	0.015725	0.024375	0.018975	0.02055	0.02145	0.024325	0.01415	0.021375

## Sheet: ttest_WT_IFNI_vs_WT
compound_name	mean_diff	stat	df	pvalue	p_adjust_bh	log2FC_WT_IFNI_vs_WT
Proline	-686.604	-6.36902	9.79925	8.92211e-05	0.00749457	-0.400486
Valeryl-carnitine/Isovaleryl-carnitine	0.0154833	5.76168	9.78466	0.000198086	0.0083196	0.643795
Valine	-3479.32	-4.54499	9.68676	0.0011567	0.0213732	-0.586901
Succinic acid	0.00660933	6.0122	5.59399	0.00123073	0.0213732	1.54543
Histidine	-207.95	-4.7011	8.072	0.0015024	0.0213732	-0.507659
Free Carnitine	-2.40477	-5.22975	6.37684	0.00162283	0.0213732	-0.655771
Xanthine	14952.9	4.47021	8.16643	0.00197877	0.0213732	0.976865
3-Methylcrotonyl-carnitine/Tiglyl-carnitine	-0.0023625	-5.15433	6.05334	0.00205109	0.0213732	-0.958603
Pantothenic acid	-952.979	-4.3463	7.97509	0.00247567	0.0213732	-0.659028
Threonine	-1083.1	-4.13179	9.01357	0.00254443	0.0213732	-0.534212
Serine	-572.432	-3.80131	9.54723	0.00378095	0.0269889	-0.55755
Methionine	-3551.59	-3.78714	9.56339	0.00385556	0.0269889	-0.687599
Phenylalanine	-20287.9	-3.49077	9.87928	0.0059223	0.0377975	-0.625449
NADP+	-65.1087	-3.44314	9.99844	0.00629959	0.0377975	-0.44696
Asparagine	-455.397	-4.20968	5.33776	0.00728718	0.0383273	-1.18881
Leucine/Isoleucine	-14422.6	-3.38088	9.69671	0.00730044	0.0383273	-0.445103
Methyl-malonyl-carnitine	-0.00355	-3.56295	6.92814	0.00934199	0.0451199	-0.486396
UTP	-1262.36	-3.76227	5.90023	0.00966856	0.0451199	-0.847758
Octanoyl-carnitine	-0.000254167	-3.11208	9.63292	0.0115121	0.0484408	-0.301967
Tryptophan	-1037.55	-3.09295	9.88848	0.0115335	0.0484408	-0.413016
Propionyl-carnitine	0.221404	3.48078	6.00692	0.0131056	0.0524224	0.435906
UDP-glucuronic acid	-4331.66	-3.25963	7.04951	0.0137353	0.0524438	-0.608429
Glutamine	-906.803	-3.05948	8.14368	0.0152682	0.055762	-0.495265
Malonyl-carnitine	-0.00315833	-3.29453	5.96327	0.016669	0.0583415	-0.525233
Hexanoyl-carnitine	-0.00133333	-3.14591	6.25152	0.0188551	0.0633533	-0.438464
Hexadecenyl-carnitine	-0.00933333	-3.04611	5.17457	0.0273161	0.0882519	-1.05158
Acetyl-carnitine	-0.188721	-2.70257	5.45456	0.0390143	0.119626	-0.236679
Hydroxyhexadecanoyl-carnitine	-0.000975	-2.65635	5.66227	0.0398753	0.119626	-0.461968
UMP	-30147.5	-2.18057	8.86867	0.0575567	0.166716	-0.371993
N-acetyl-D-glucosamine 1-phosphate	-478.752	-1.96939	9.63233	0.0783214	0.2193	-0.199692
Taurine	-19780.9	-1.83386	9.56961	0.0979075	0.258497	-0.252369
Octadecanoyl-carnitine	-0.00479167	-1.98188	5.50923	0.0990355	0.258497	-0.3613
UDP	-1073.42	-1.81946	8.9638	0.102324	0.258497	-0.395473
IMP	-6948.23	-1.77323	9.98258	0.106645	0.258497	-0.683603
Hexadecanoyl-carnitine	-0.0387708	-1.80737	8.13473	0.107707	0.258497	-0.384783
GTP	-158.209	-1.61882	9.831	0.137079	0.319852	-0.243064
Dodecanoyl-carnitine	-0.000316667	-1.65077	7.00364	0.142748	0.324076	-0.384294
Glutaryl-carnitine	0.000304167	1.58181	8.92542	0.148434	0.325903	0.16643
Tetradecanoyl-carnitine	-0.00459583	-1.5918	7.74929	0.151312	0.325903	-0.339811
AMP	41180.9	1.41216	9.879	0.188619	0.396099	0.25754
Sedoheptulose 7-phosphate	-908.774	-1.34984	9.71962	0.207663	0.420579	-0.346304
Glutamic acid	-12643.8	-1.33709	9.47521	0.212405	0.420579	-0.152435
Hydroxyhexadecenyl-carnitine/Isoheptadecanoyl-carnitine/Heptadecanoyl-carnitine	-0.000341667	-1.34408	8.11271	0.215296	0.420579	-0.554413
Aspartic acid	-7241.25	-1.28835	9.93133	0.226828	0.433036	-0.113739
Octadecenyl-carnitine	-0.0377375	-1.30536	6.12675	0.238647	0.445474	-0.63986
Gluconic acid	-1226.75	-1.22208	9.5401	0.251014	0.449185	-0.188021
Oxidized glutathione	6668.46	1.22444	9.16343	0.25133	0.449185	0.450798
Hypoxanthine	2764.33	1.2071	9.46252	0.256703	0.44923	0.119698
Alanine	-526.66	-1.14881	9.9832	0.277414	0.473618	-0.100935
Oxoglutaric acid	0.0105718	1.17029	6.68355	0.281916	0.473618	0.338509
sn-Glycero-3-phosphate	365.226	1.11252	8.43827	0.296604	0.488524	0.195956
ADP	3074.63	1.08703	9.9603	0.302628	0.48886	0.185091
GDP	-104.196	-1.0767	9.0849	0.309374	0.490328	-0.145321
Fructose 6-phosphate	-488.913	-1.05519	8.13079	0.321681	0.500393	-0.246345
Octadecadienyl-carnitine	-0.0018625	-1.01485	7.77093	0.340729	0.520386	-0.510866
NAD+	-87.1482	-0.945766	8.77797	0.369572	0.554358	-0.23184
FAD	-121.832	-0.917898	8.78721	0.383175	0.564679	-0.15025
Pentose 5-phosphate	7602.6	0.894735	9.16872	0.39381	0.567828	0.240497
Phosphoglyceric acid	2045.01	0.878822	9.43336	0.401329	0.567828	0.634767
Fumaric acid	0.0013985	0.867379	9.77042	0.406533	0.567828	0.125189
Malic acid	0.00171133	0.855995	9.84412	0.412351	0.567828	0.154837
Inosine	-5312.69	-0.842935	7.72873	0.424581	0.575239	-0.151634
Pentadecanoyl-carnitine/Isopentadecanoyl-carnitine	-0.000658333	-0.767562	6.40122	0.470105	0.626807	-0.17901
Fructose 1,6-bisphosphate	-71.2738	-0.658157	9.9982	0.525301	0.682332	-0.173646
Glucose	-143.509	-0.645986	8.35623	0.535623	0.682332	-0.0790006
Ribose 5-phosphate	270.695	0.646153	8.07048	0.536118	0.682332	0.0961275
NADH	-20.8895	-0.593415	9.96066	0.566134	0.709013	-0.252541
Pyruvic acid	0.0493747	0.581544	9.83267	0.573963	0.709013	0.191822
Phosphoenolpyruvic acid	942.242	0.554263	8.83072	0.593155	0.722102	0.345961
Decanoyl-carnitine/Fumaryl-carnitine	-0.000258333	-0.514754	9.66999	0.618284	0.741941	-0.0818583
Acetyl-CoA	-5.68583	-0.499611	9.85165	0.628317	0.743361	-0.165449
ATP	-319.152	-0.440913	9.60157	0.669037	0.780543	-0.0937871
Butyryl-carnitine/Isobutyryl-carnitine	0.0004625	0.402192	9.52673	0.696417	0.801357	0.0424972
Glutathione	-2575.32	-0.367922	9.55899	0.720947	0.818372	-0.0669016
Creatine	-193.63	-0.349266	9.95448	0.734165	0.822265	-0.0428731
Erythrose 4-phosphate	-83.7622	-0.314597	7.71192	0.76141	0.841559	-0.115007
Citric acid/Isocitric acid	-0.000206167	-0.236764	9.99324	0.817622	0.891952	-0.0396584
Creatinine	-6.62533	-0.194195	9.74793	0.85001	0.905536	-0.0144692
GMP	-991.112	-0.191957	9.95448	0.851635	0.905536	-0.0290266
Lactic acid	-0.00412083	-0.161767	9.00815	0.875059	0.918812	-0.0574399
Glucose 6-phosphate	-596.991	-0.113378	7.99787	0.912525	0.946322	-0.0448698
Dihydroxyacetone phosphate	40.9147	0.0773346	8.00281	0.940256	0.963189	0.0213533
Tyrosine	-11.1473	-0.0283171	7.61504	0.978137	0.983382	-0.00597202
UDP-N-acetylglucosamine	-137.162	-0.0213775	9.60772	0.983382	0.983382	-0.00496967

## Sheet: ttest_ACSL_IFNI_vs_ACSL
compound_name	mean_diff	stat	df	pvalue	p_adjust_bh	log2FC_ACSL_IFNI_vs_ACSL
Succinic acid	0.00827033	12.503	9.83305	2.33803e-07	1.96395e-05	1.73633
Pyruvic acid	0.257484	4.97568	9.68131	0.000613848	0.0257816	1.09978
Hexadecenyl-carnitine	-0.00718333	-4.07643	5.93849	0.0066719	0.186813	-0.773299
Malic acid	0.00539617	3.14506	8.19383	0.0132928	0.208846	0.510466
Fructose 1,6-bisphosphate	-291.323	-3.43267	5.99627	0.0139391	0.208846	-0.770611
3-Methylcrotonyl-carnitine/Tiglyl-carnitine	-0.002425	-3.15582	7.39361	0.0149176	0.208846	-0.982955
Citric acid/Isocitric acid	0.00244	2.72641	9.06062	0.0232233	0.278679	0.525933
NAD+	-298.634	-2.57328	7.57151	0.0344801	0.362041	-0.76823
Free Carnitine	-1.86593	-2.44031	6.95991	0.0449339	0.419383	-0.45803
Hexanoyl-carnitine	-0.0009375	-2.38475	6.32008	0.0523199	0.439487	-0.300116
Valeryl-carnitine/Isovaleryl-carnitine	0.0113458	2.15217	8.04991	0.0633514	0.454762	0.418151
Fumaric acid	0.0032115	2.11885	8.49209	0.064966	0.454762	0.292084
Malonyl-carnitine	-0.00189167	-2.00108	6.08686	0.091608	0.591929	-0.290021
Methyl-malonyl-carnitine	-0.00247083	-1.76512	6.22902	0.126165	0.644873	-0.318677
Inosine	-7537.82	-1.71012	7.85587	0.126304	0.644873	-0.223002
ADP	4561.11	1.73234	6.92124	0.127304	0.644873	0.249742
Ribose 5-phosphate	791.781	1.67085	8.63597	0.13051	0.644873	0.285654
Hexadecanoyl-carnitine	-0.0422833	-1.58362	7.31905	0.155433	0.687146	-0.502277
Tetradecanoyl-carnitine	-0.003975	-1.51603	7.86503	0.168622	0.687146	-0.344337
Creatine	869.176	1.51446	7.92092	0.168744	0.687146	0.177417
Decanoyl-carnitine/Fumaryl-carnitine	-0.000995833	-1.48456	8.58084	0.173438	0.687146	-0.28793
Octanoyl-carnitine	-0.000379167	-1.40013	6.68567	0.206131	0.687146	-0.417697
Octadecadienyl-carnitine	-0.00192083	-1.33817	7.39163	0.22054	0.687146	-0.403873
Octadecenyl-carnitine	-0.0233042	-1.27427	7.46687	0.240791	0.687146	-0.365251
NADP+	-87.4755	-1.26867	7.44352	0.242792	0.687146	-0.559782
Dihydroxyacetone phosphate	713.691	1.24551	6.44873	0.256291	0.687146	0.41515
Erythrose 4-phosphate	466.702	1.16152	9.9993	0.272405	0.687146	0.594941
Dodecanoyl-carnitine	-0.0002	-1.18168	7.13172	0.275233	0.687146	-0.233672
UDP-N-acetylglucosamine	8737.85	1.14569	9.65102	0.279537	0.687146	0.274925
UDP	-919.647	-1.16675	7.31759	0.279922	0.687146	-0.322004
Xanthine	4112.4	1.14265	8.36444	0.284834	0.687146	0.236329
AMP	36574.6	1.1302	7.86749	0.291669	0.687146	0.225651
Hydroxyhexadecenyl-carnitine/Isoheptadecanoyl-carnitine/Heptadecanoyl-carnitine	-0.000316667	-1.12041	6.37293	0.302976	0.687146	-0.575625
Octadecanoyl-carnitine	-0.00412083	-1.11248	6.60206	0.304792	0.687146	-0.268596
Creatinine	55.8061	1.08014	9.97761	0.305497	0.687146	0.114147
Asparagine	-301.923	-1.09492	7.68767	0.306664	0.687146	-0.760476
NADH	-46.7946	-1.05189	5.82759	0.334498	0.687146	-0.762453
sn-Glycero-3-phosphate	397.09	1.02764	7.82375	0.334839	0.687146	0.210611
IMP	-3284.14	-1.00956	7.14382	0.345669	0.687146	-0.345197
FAD	154.712	0.988841	9.94928	0.346179	0.687146	0.240455
Glucose	638.721	1.01885	5.90447	0.348192	0.687146	0.347408
Pantothenic acid	-251.871	-0.971197	8.70806	0.357651	0.687146	-0.187778
UMP	-13567	-0.981992	6.73246	0.360066	0.687146	-0.17505
Oxoglutaric acid	-0.0117868	-0.978339	6.28461	0.364052	0.687146	-0.344616
Glucose 6-phosphate	8120.65	0.942572	10	0.368114	0.687146	0.525213
Methionine	-1118.89	-0.848312	9.97357	0.416159	0.756084	-0.229853
Alanine	422.231	0.804352	9.97807	0.439937	0.756084	0.0753711
N-acetyl-D-glucosamine 1-phosphate	-270.215	-0.81194	7.2687	0.442601	0.756084	-0.122646
Leucine/Isoleucine	-5224.55	-0.794414	9.87354	0.445629	0.756084	-0.166407
Lactic acid	0.0121182	0.803965	6.03248	0.451927	0.756084	0.178345
Serine	-218.879	-0.768598	9.73783	0.460366	0.756084	-0.217583
ATP	688.676	0.744976	9.02335	0.475242	0.756084	0.168045
Valine	-984.954	-0.738759	9.98893	0.477053	0.756084	-0.177611
Hypoxanthine	2113.45	0.674731	8.70897	0.517356	0.804776	0.0861631
Oxidized glutathione	4221.16	0.627511	6.58048	0.551467	0.825086	0.175124
UTP	-272.937	-0.603213	9.96224	0.559849	0.825086	-0.171353
Pentadecanoyl-carnitine/Isopentadecanoyl-carnitine	-0.00035	-0.550458	9.74041	0.594403	0.825086	-0.111748
Phosphoglyceric acid	1934.35	0.550749	8.42372	0.596107	0.825086	0.493765
Threonine	-267.423	-0.538588	9.96114	0.601998	0.825086	-0.136286
UDP-glucuronic acid	-826.144	-0.533558	9.05483	0.606494	0.825086	-0.13531
Phenylalanine	-3600.27	-0.518676	9.39276	0.615985	0.825086	-0.118825
Glutaryl-carnitine	0.000133333	0.487519	9.75303	0.636662	0.825086	0.0713689
Fructose 6-phosphate	302.097	0.484324	9.83863	0.638756	0.825086	0.167869
Glutamic acid	3113.03	0.478122	8.39873	0.644762	0.825086	0.038815
Glutamine	-261.336	-0.468088	9.46725	0.650311	0.825086	-0.142125
Phosphoenolpyruvic acid	1173.68	0.468767	8.07448	0.651632	0.825086	0.398574
Histidine	-43.9108	-0.456214	9.87604	0.658104	0.825086	-0.109128
Gluconic acid	431.167	0.416454	8.79672	0.687055	0.848715	0.0674914
Taurine	-3090.49	-0.395801	9.69357	0.700823	0.853176	-0.0391415
Hydroxyhexadecanoyl-carnitine	-0.000208333	-0.353904	6.72338	0.734248	0.871838	-0.106442
Tryptophan	-162.437	-0.338522	9.43517	0.742381	0.871838	-0.0672161
GDP	68.2715	0.332407	8.88534	0.747289	0.871838	0.0912024
Butyryl-carnitine/Isobutyryl-carnitine	0.000408333	0.310719	9.58922	0.762663	0.877584	0.0336805
Proline	-78.2664	-0.285865	9.75506	0.78096	0.883741	-0.046617
GTP	37.4581	0.27521	9.48931	0.789054	0.883741	0.0560181
GMP	1532.34	0.259806	7.3537	0.802138	0.886574	0.0451039
Acetyl-carnitine	-0.0421083	-0.240733	5.98085	0.817802	0.892147	-0.0437613
Pentose 5-phosphate	1577.43	0.201124	9.55231	0.84482	0.909806	0.0449955
Tyrosine	-78.1056	-0.150703	9.70611	0.883296	0.9392	-0.0415247
Aspartic acid	775.958	0.113336	7.93086	0.91258	0.956884	0.01229
Propionyl-carnitine	-0.00783333	-0.0920347	8.64534	0.928768	0.956884	-0.0135479
Glutathione	750.234	0.0849234	9.413	0.934101	0.956884	0.0178669
Sedoheptulose 7-phosphate	47.9883	0.0540505	9.35393	0.958032	0.962235	0.0194445
Acetyl-CoA	1.0625	0.0486704	9.08418	0.962235	0.962235	0.0242971
