# Supplementary material for: Type I IFN induces long-chain acyl-CoA synthetase 1 to generate a phosphatidic acid reservoir for lipotoxic saturated fatty acids
Source: J Lipid Res. 2024 Dec 14;66(1):100730. doi: 10.1016/j.jlr.2024.100730 (PMC11786746; doi:10.1016/j.jlr.2024.100730)
Supplement: Original Data Supplement [file mmc5.xlsx]

## Sheet: Figure 1
Figure 1A											Figure 1B											Figure 1C											Figure 1D											Figure 1E
	WT basal	Irf3/7-/- basal	Ifnar-/- basal	WT IFN-I	Irf3/7-/- IFN-I	Ifnar-/- IFN-I	WT R848	Irf3/7-/- R848	Ifnar-/- R848			WT basal	Irf3/7-/- basal	Ifnar-/- basal	WT IFN-I	Irf3/7-/- IFN-I	Ifnar-/- IFN-I	WT R848	Irf3/7-/- R848	Ifnar-/- R848			WT basal	Irf3/7-/- basal	Ifnar-/- basal	WT IFN-I	Irf3/7-/- IFN-I	Ifnar-/- IFN-I	WT R848	Irf3/7-/- R848	Ifnar-/- R848			WT basal	Irf3/7-/- basal	Ifnar-/- basal	WT IFN-I	Irf3/7-/- IFN-I	Ifnar-/- IFN-I	WT R848	Irf3/7-/- R848	Ifnar-/- R848			Basal	5	50	500
	0.814977	0.795404	0.809204	2.9891	3.4745	0.984248	13.7775	6.2877	3.74891			0.712197	1.18302	0.00159046	1.45283	2.51975	0.00210099	1.76848	3.11841	0.00522163			0.773525	0.00505901	0.0101875	12.7614	0.0260606	0.00794321	2.13549	0.0125658	0.0310251			0.863884	0.349266	0.0379528	29.979	40.8876	0.0386985	2.73645	0.363866	0.10688			1	1.24814	3.6713	7.83103
	1.027	0.991295	1.22377	3.1907	1.95369	1.6303	15.4976	5.10195	5.57273			1.07892	1.29603	0.00343226	1.587	1.29296	0.00387647	1.82007	2.14792	0.00515904			1.13492	0.00863674	0.0132558	13.1089	0.0148161	0.012121	1.56759	0.0097916	0.0433919			1.17504	0.372802	0.0491294	40.6616	29.7614	0.0560348	2.09198	0.350254	0.173663			1	1.29178	3.01358	4.57367
	1.19477	0.827227	1.07536	3.24503	2.12313	1.6032	15.3947	5.6403	5.42553			1.3014	1.16861	0.00196984	1.59888	1.30663	0.00403165	2.55174	2.46991	0.00621575			1.1391	0.00491351	0.0103547	12.7624	0.0151004	0.0143506	2.61836	0.0133072	0.0324285			0.985129	0.31855	0.0469597	29.1261	37.1341	0.0524492	3.04597	2.33972	0.131921			1	2.45961	3.76901	6.51413
																																													1.37509	1.71631	5.04838	10.7684
N	3	3	3	3	3	3	3	3	3		N	3	3	3	3	3	3	3	3	3		N	3	3	3	3	3	3	3	3	3		N	3	3	3	3	3	3	3	3	3			0.983286	1.27019	2.96321	4.49723
Mean	1.012	0.8713	1.036	3.142	2.517	1.406	14.89	5.677	4.916		Mean	1.031	1.216	0.002331	1.546	1.706	0.003336	2.047	2.579	0.005532		Mean	1.016	0.006203	0.01127	12.88	0.01866	0.01147	2.107	0.01189	0.03562		Mean	1.008	0.3469	0.04468	33.26	35.93	0.04906	2.625	1.018	0.1375			0.739585	1.81909	2.78751	4.81775
SEM	0.1099	0.06069	0.1213	0.07785	0.4812	0.211	0.557	0.3428	0.585		SEM	0.1718	0.04029	0.0005615	0.04683	0.4067	0.0006193	0.2529	0.2854	0.0003423		SEM	0.1212	0.001218	0.0009961	0.1157	0.003702	0.001878	0.3037	0.00107	0.003909		SEM	0.09055	0.01571	0.003422	3.711	3.268	0.005284	0.281	0.6609	0.01948
																																												N	6	6	6	6
2-way ANOVA	Source of Variation	% of total variation	P value	P value summary	Significant?						2-way ANOVA	Source of Variation	% of total variation	P value	P value summary	Significant?						2-way ANOVA	Source of Variation	% of total variation	P value	P value summary	Significant?						2-way ANOVA	Source of Variation	% of total variation	P value	P value summary	Significant?						Mean	1.016	1.634	3.542	6.5
	Interaction	22.69	4.96e-11	*	Yes							Interaction	6.485	0.0316	*	Yes							Interaction	40.14	3.89e-21	*	Yes							Interaction	27.21	3.82e-09	*	Yes						SEM	0.0831	0.1933	0.3426	1.009
	Row Factor	59.53	1.22e-15	*	Yes							Row Factor	11.98	0.000401	*	Yes							Row Factor	20.07	1.93e-19	*	Yes							Row Factor	53.67	1.39e-12	*	Yes
	Column Factor	16.44	7.84e-11	*	Yes							Column Factor	72.88	1.7e-09	*	Yes							Column Factor	39.62	4.4e-22	*	Yes							Column Factor	16.4	2.34e-08	*	Yes						D'Agostino & Pearson test	N too small	N too small	N too small	N too small
Tukey's multiple comparisons test		Mean Diff.	95.00% CI of diff.	Below threshold?	Summary	Adjusted P Value					Tukey's multiple comparisons test		Mean Diff.	95.00% CI of diff.	Below threshold?	Summary	Adjusted P Value					Tukey's multiple comparisons test		Mean Diff.	95.00% CI of diff.	Below threshold?	Summary	Adjusted P Value					Tukey's multiple comparisons test		Mean Diff.	95.00% CI of diff.	Below threshold?	Summary	Adjusted P Value					Kruskal Wallis	Dunn's multiple comparisons test	Mean rank diff.	Significant?	Summary	Adjusted P Value
																																													Basal vs. 5	-5	No	ns	0.661
	Basal:WT vs. Basal:Irf3/7-/-	0.1409	-1.578 to 1.859	No	ns	>9.99e-001						Basal:WT vs. Basal:Irf3/7-/-	-0.1851	-1.154 to 0.7839	No	ns	0.999						Basal:WT vs. Basal:Irf3/7-/-	1.01	0.4367 to 1.583	Yes	*	0.000217						Basal:WT vs. Basal:Irf3/7-/-	0.6611	-7.594 to 8.916	No	ns	>9.99e-001						Basal vs. 50	-12	Yes	*	0.00978
	Basal:WT vs. Basal:Ifnar-/-	-0.02386	-1.742 to 1.695	No	ns	>9.99e-001						Basal:WT vs. Basal:Ifnar-/-	1.029	0.05956 to 1.997	Yes	*	0.0327						Basal:WT vs. Basal:Ifnar-/-	1.005	0.4317 to 1.577	Yes	*	0.00023						Basal:WT vs. Basal:Ifnar-/-	0.9633	-7.292 to 9.218	No	ns	>9.99e-001						Basal vs. 500	-17	Yes	*	9.23e-05
	Basal:WT vs. IFN-I:WT	-2.129	-3.848 to -0.4108	Yes	*	0.00917						Basal:WT vs. IFN-I:WT	-0.5154	-1.484 to 0.4535	No	ns	0.644						Basal:WT vs. IFN-I:WT	-11.86	-12.43 to -11.29	Yes	*	2.69e-14						Basal:WT vs. IFN-I:WT	-32.25	-40.50 to -23.99	Yes	*	1.85e-09
	Basal:WT vs. IFN-I:Irf3/7-/-	-1.505	-3.223 to 0.2137	No	ns	0.114						Basal:WT vs. IFN-I:Irf3/7-/-	-0.6756	-1.645 to 0.2933	No	ns	0.32						Basal:WT vs. IFN-I:Irf3/7-/-	0.9972	0.4243 to 1.570	Yes	*	0.000252						Basal:WT vs. IFN-I:Irf3/7-/-	-34.92	-43.17 to -26.66	Yes	*	5.01e-10
	Basal:WT vs. IFN-I:Ifnar-/-	-0.3937	-2.112 to 1.325	No	ns	0.995						Basal:WT vs. IFN-I:Ifnar-/-	1.028	0.05856 to 1.996	Yes	*	0.0329						Basal:WT vs. IFN-I:Ifnar-/-	1.004	0.4315 to 1.577	Yes	*	0.000231						Basal:WT vs. IFN-I:Ifnar-/-	0.959	-7.296 to 9.214	No	ns	>9.99e-001
	Basal:WT vs. R848:WT	-13.88	-15.60 to -12.16	Yes	*	3.39e-14						Basal:WT vs. R848:WT	-1.016	-1.985 to -0.04698	Yes	*	0.0358						Basal:WT vs. R848:WT	-1.091	-1.664 to -0.5184	Yes	*	8.2e-05						Basal:WT vs. R848:WT	-1.617	-9.872 to 6.638	No	ns	0.998
	Basal:WT vs. R848:Irf3/7-/-	-4.664	-6.383 to -2.946	Yes	*	5.77e-07						Basal:WT vs. R848:Irf3/7-/-	-1.548	-2.517 to -0.5790	Yes	*	0.000689						Basal:WT vs. R848:Irf3/7-/-	1.004	0.4310 to 1.577	Yes	*	0.000232						Basal:WT vs. R848:Irf3/7-/-	-0.00993	-8.265 to 8.245	No	ns	>9.99e-001
	Basal:WT vs. R848:Ifnar-/-	-3.903	-5.622 to -2.185	Yes	*	7.7e-06						Basal:WT vs. R848:Ifnar-/-	1.025	0.05636 to 1.994	Yes	*	0.0334						Basal:WT vs. R848:Ifnar-/-	0.9802	0.4073 to 1.553	Yes	*	0.00031						Basal:WT vs. R848:Ifnar-/-	0.8705	-7.384 to 9.125	No	ns	>9.99e-001
	Basal:Irf3/7-/- vs. Basal:Ifnar-/-	-0.1648	-1.883 to 1.554	No	ns	>9.99e-001						Basal:Irf3/7-/- vs. Basal:Ifnar-/-	1.214	0.2446 to 2.183	Yes	*	0.00832						Basal:Irf3/7-/- vs. Basal:Ifnar-/-	-0.005063	-0.5780 to 0.5679	No	ns	>9.99e-001						Basal:Irf3/7-/- vs. Basal:Ifnar-/-	0.3022	-7.953 to 8.557	No	ns	>9.99e-001
	Basal:Irf3/7-/- vs. IFN-I:WT	-2.27	-3.989 to -0.5518	Yes	*	0.00506						Basal:Irf3/7-/- vs. IFN-I:WT	-0.3303	-1.299 to 0.6386	No	ns	0.948						Basal:Irf3/7-/- vs. IFN-I:WT	-12.87	-13.44 to -12.30	Yes	*	2.69e-14						Basal:Irf3/7-/- vs. IFN-I:WT	-32.91	-41.16 to -24.65	Yes	*	1.33e-09
	Basal:Irf3/7-/- vs. IFN-I:Irf3/7-/-	-1.646	-3.364 to 0.07272	No	ns	0.0666						Basal:Irf3/7-/- vs. IFN-I:Irf3/7-/-	-0.4906	-1.460 to 0.4784	No	ns	0.697						Basal:Irf3/7-/- vs. IFN-I:Irf3/7-/-	-0.01246	-0.5854 to 0.5605	No	ns	>9.99e-001						Basal:Irf3/7-/- vs. IFN-I:Irf3/7-/-	-35.58	-43.84 to -27.33	Yes	*	3.67e-10
	Basal:Irf3/7-/- vs. IFN-I:Ifnar-/-	-0.5346	-2.253 to 1.184	No	ns	0.968						Basal:Irf3/7-/- vs. IFN-I:Ifnar-/-	1.213	0.2436 to 2.182	Yes	*	0.00839						Basal:Irf3/7-/- vs. IFN-I:Ifnar-/-	-0.005269	-0.5782 to 0.5676	No	ns	>9.99e-001						Basal:Irf3/7-/- vs. IFN-I:Ifnar-/-	0.2978	-7.957 to 8.553	No	ns	>9.99e-001
	Basal:Irf3/7-/- vs. R848:WT	-14.02	-15.74 to -12.30	Yes	*	3.24e-14						Basal:Irf3/7-/- vs. R848:WT	-0.8309	-1.800 to 0.1381	No	ns	0.128						Basal:Irf3/7-/- vs. R848:WT	-2.101	-2.674 to -1.528	Yes	*	5.14e-09						Basal:Irf3/7-/- vs. R848:WT	-2.278	-10.53 to 5.977	No	ns	0.985
	Basal:Irf3/7-/- vs. R848:Irf3/7-/-	-4.805	-6.524 to -3.087	Yes	*	3.68e-07						Basal:Irf3/7-/- vs. R848:Irf3/7-/-	-1.363	-2.332 to -0.3939	Yes	*	0.00272						Basal:Irf3/7-/- vs. R848:Irf3/7-/-	-0.005685	-0.5786 to 0.5672	No	ns	>9.99e-001						Basal:Irf3/7-/- vs. R848:Irf3/7-/-	-0.6711	-8.926 to 7.584	No	ns	>9.99e-001
	Basal:Irf3/7-/- vs. R848:Ifnar-/-	-4.044	-5.763 to -2.326	Yes	*	4.67e-06						Basal:Irf3/7-/- vs. R848:Ifnar-/-	1.21	0.2414 to 2.179	Yes	*	0.00853						Basal:Irf3/7-/- vs. R848:Ifnar-/-	-0.02941	-0.6023 to 0.5435	No	ns	>9.99e-001						Basal:Irf3/7-/- vs. R848:Ifnar-/-	0.2094	-8.046 to 8.464	No	ns	>9.99e-001
	Basal:Ifnar-/- vs. IFN-I:WT	-2.105	-3.824 to -0.3870	Yes	*	0.0101						Basal:Ifnar-/- vs. IFN-I:WT	-1.544	-2.513 to -0.5750	Yes	*	0.000709						Basal:Ifnar-/- vs. IFN-I:WT	-12.87	-13.44 to -12.29	Yes	*	2.69e-14						Basal:Ifnar-/- vs. IFN-I:WT	-33.21	-41.47 to -24.96	Yes	*	1.14e-09
	Basal:Ifnar-/- vs. IFN-I:Irf3/7-/-	-1.481	-3.200 to 0.2375	No	ns	0.124						Basal:Ifnar-/- vs. IFN-I:Irf3/7-/-	-1.704	-2.673 to -0.7352	Yes	*	0.000222						Basal:Ifnar-/- vs. IFN-I:Irf3/7-/-	-0.007393	-0.5803 to 0.5655	No	ns	>9.99e-001						Basal:Ifnar-/- vs. IFN-I:Irf3/7-/-	-35.88	-44.14 to -27.63	Yes	*	3.18e-10
	Basal:Ifnar-/- vs. IFN-I:Ifnar-/-	-0.3698	-2.088 to 1.349	No	ns	0.997						Basal:Ifnar-/- vs. IFN-I:Ifnar-/-	-0.001006	-0.9700 to 0.9679	No	ns	>9.99e-001						Basal:Ifnar-/- vs. IFN-I:Ifnar-/-	-0.0002056	-0.5731 to 0.5727	No	ns	>9.99e-001						Basal:Ifnar-/- vs. IFN-I:Ifnar-/-	-0.00438	-8.259 to 8.251	No	ns	>9.99e-001
	Basal:Ifnar-/- vs. R848:WT	-13.85	-15.57 to -12.14	Yes	*	3.42e-14						Basal:Ifnar-/- vs. R848:WT	-2.044	-3.013 to -1.075	Yes	*	2.13e-05						Basal:Ifnar-/- vs. R848:WT	-2.096	-2.669 to -1.523	Yes	*	5.34e-09						Basal:Ifnar-/- vs. R848:WT	-2.58	-10.84 to 5.675	No	ns	0.968
	Basal:Ifnar-/- vs. R848:Irf3/7-/-	-4.641	-6.359 to -2.922	Yes	*	6.24e-07						Basal:Ifnar-/- vs. R848:Irf3/7-/-	-2.576	-3.545 to -1.607	Yes	*	7.85e-07						Basal:Ifnar-/- vs. R848:Irf3/7-/-	-0.0006222	-0.5735 to 0.5723	No	ns	>9.99e-001						Basal:Ifnar-/- vs. R848:Irf3/7-/-	-0.9733	-9.228 to 7.282	No	ns	>9.99e-001
	Basal:Ifnar-/- vs. R848:Ifnar-/-	-3.88	-5.598 to -2.161	Yes	*	8.39e-06						Basal:Ifnar-/- vs. R848:Ifnar-/-	-0.003201	-0.9721 to 0.9657	No	ns	>9.99e-001						Basal:Ifnar-/- vs. R848:Ifnar-/-	-0.02435	-0.5973 to 0.5486	No	ns	>9.99e-001						Basal:Ifnar-/- vs. R848:Ifnar-/-	-0.09281	-8.348 to 8.162	No	ns	>9.99e-001
	IFN-I:WT vs. IFN-I:Irf3/7-/-	0.6245	-1.094 to 2.343	No	ns	0.927						IFN-I:WT vs. IFN-I:Irf3/7-/-	-0.1602	-1.129 to 0.8087	No	ns	>9.99e-001						IFN-I:WT vs. IFN-I:Irf3/7-/-	12.86	12.29 to 13.43	Yes	*	2.69e-14						IFN-I:WT vs. IFN-I:Irf3/7-/-	-2.672	-10.93 to 5.583	No	ns	0.961
	IFN-I:WT vs. IFN-I:Ifnar-/-	1.736	0.01717 to 3.454	Yes	*	0.0467						IFN-I:WT vs. IFN-I:Ifnar-/-	1.543	0.5740 to 2.512	Yes	*	0.000715						IFN-I:WT vs. IFN-I:Ifnar-/-	12.87	12.29 to 13.44	Yes	*	2.69e-14						IFN-I:WT vs. IFN-I:Ifnar-/-	33.21	24.95 to 41.46	Yes	*	1.15e-09
	IFN-I:WT vs. R848:WT	-11.75	-13.47 to -10.03	Yes	*	2.05e-13						IFN-I:WT vs. R848:WT	-0.5005	-1.469 to 0.4684	No	ns	0.676						IFN-I:WT vs. R848:WT	10.77	10.20 to 11.34	Yes	*	2.69e-14						IFN-I:WT vs. R848:WT	30.63	22.38 to 38.89	Yes	*	4.24e-09
	IFN-I:WT vs. R848:Irf3/7-/-	-2.535	-4.254 to -0.8165	Yes	*	0.00166						IFN-I:WT vs. R848:Irf3/7-/-	-1.033	-2.001 to -0.06356	Yes	*	0.0317						IFN-I:WT vs. R848:Irf3/7-/-	12.87	12.29 to 13.44	Yes	*	2.69e-14						IFN-I:WT vs. R848:Irf3/7-/-	32.24	23.98 to 40.49	Yes	*	1.85e-09
	IFN-I:WT vs. R848:Ifnar-/-	-1.774	-3.493 to -0.05559	Yes	*	0.04						IFN-I:WT vs. R848:Ifnar-/-	1.541	0.5718 to 2.510	Yes	*	0.000726						IFN-I:WT vs. R848:Ifnar-/-	12.84	12.27 to 13.41	Yes	*	2.69e-14						IFN-I:WT vs. R848:Ifnar-/-	33.12	24.86 to 41.37	Yes	*	1.2e-09
	IFN-I:Irf3/7-/- vs. IFN-I:Ifnar-/-	1.111	-0.6073 to 2.830	No	ns	0.409						IFN-I:Irf3/7-/- vs. IFN-I:Ifnar-/-	1.703	0.7342 to 2.672	Yes	*	0.000224						IFN-I:Irf3/7-/- vs. IFN-I:Ifnar-/-	0.007187	-0.5657 to 0.5801	No	ns	>9.99e-001						IFN-I:Irf3/7-/- vs. IFN-I:Ifnar-/-	35.88	27.62 to 44.13	Yes	*	3.19e-10
	IFN-I:Irf3/7-/- vs. R848:WT	-12.37	-14.09 to -10.65	Yes	*	9.98e-14						IFN-I:Irf3/7-/- vs. R848:WT	-0.3403	-1.309 to 0.6286	No	ns	0.939						IFN-I:Irf3/7-/- vs. R848:WT	-2.088	-2.661 to -1.516	Yes	*	5.65e-09						IFN-I:Irf3/7-/- vs. R848:WT	33.3	25.05 to 41.56	Yes	*	1.09e-09
	IFN-I:Irf3/7-/- vs. R848:Irf3/7-/-	-3.16	-4.878 to -1.441	Yes	*	0.000128						IFN-I:Irf3/7-/- vs. R848:Irf3/7-/-	-0.8723	-1.841 to 0.09665	No	ns	0.0973						IFN-I:Irf3/7-/- vs. R848:Irf3/7-/-	0.006771	-0.5661 to 0.5797	No	ns	>9.99e-001						IFN-I:Irf3/7-/- vs. R848:Irf3/7-/-	34.91	26.65 to 43.16	Yes	*	5.04e-10
	IFN-I:Irf3/7-/- vs. R848:Ifnar-/-	-2.399	-4.117 to -0.6801	Yes	*	0.00294						IFN-I:Irf3/7-/- vs. R848:Ifnar-/-	1.701	0.7320 to 2.670	Yes	*	0.000227						IFN-I:Irf3/7-/- vs. R848:Ifnar-/-	-0.01696	-0.5899 to 0.5560	No	ns	>9.99e-001						IFN-I:Irf3/7-/- vs. R848:Ifnar-/-	35.79	27.54 to 44.05	Yes	*	3.33e-10
	IFN-I:Ifnar-/- vs. R848:WT	-13.48	-15.20 to -11.77	Yes	*	4.02e-14						IFN-I:Ifnar-/- vs. R848:WT	-2.043	-3.012 to -1.074	Yes	*	2.14e-05						IFN-I:Ifnar-/- vs. R848:WT	-2.096	-2.669 to -1.523	Yes	*	5.35e-09						IFN-I:Ifnar-/- vs. R848:WT	-2.576	-10.83 to 5.679	No	ns	0.968
	IFN-I:Ifnar-/- vs. R848:Irf3/7-/-	-4.271	-5.989 to -2.552	Yes	*	2.13e-06						IFN-I:Ifnar-/- vs. R848:Irf3/7-/-	-2.575	-3.544 to -1.606	Yes	*	7.9e-07						IFN-I:Ifnar-/- vs. R848:Irf3/7-/-	-0.0004166	-0.5733 to 0.5725	No	ns	>9.99e-001						IFN-I:Ifnar-/- vs. R848:Irf3/7-/-	-0.9689	-9.224 to 7.286	No	ns	>9.99e-001
	IFN-I:Ifnar-/- vs. R848:Ifnar-/-	-3.51	-5.228 to -1.791	Yes	*	3.3e-05						IFN-I:Ifnar-/- vs. R848:Ifnar-/-	-0.002196	-0.9711 to 0.9668	No	ns	>9.99e-001						IFN-I:Ifnar-/- vs. R848:Ifnar-/-	-0.02414	-0.5971 to 0.5488	No	ns	>9.99e-001						IFN-I:Ifnar-/- vs. R848:Ifnar-/-	-0.08843	-8.343 to 8.167	No	ns	>9.99e-001
	R848:WT vs. R848:Irf3/7-/-	9.213	7.495 to 10.93	Yes	*	7.89e-12						R848:WT vs. R848:Irf3/7-/-	-0.532	-1.501 to 0.4370	No	ns	0.608						R848:WT vs. R848:Irf3/7-/-	2.095	1.522 to 2.668	Yes	*	5.37e-09						R848:WT vs. R848:Irf3/7-/-	1.607	-6.648 to 9.862	No	ns	0.998
	R848:WT vs. R848:Ifnar-/-	9.974	8.256 to 11.69	Yes	*	2.18e-12						R848:WT vs. R848:Ifnar-/-	2.041	1.072 to 3.010	Yes	*	2.18e-05						R848:WT vs. R848:Ifnar-/-	2.072	1.499 to 2.644	Yes	*	6.45e-09						R848:WT vs. R848:Ifnar-/-	2.487	-5.768 to 10.74	No	ns	0.974
	R848:Irf3/7-/- vs. R848:Ifnar-/-	0.7609	-0.9576 to 2.479	No	ns	0.817						R848:Irf3/7-/- vs. R848:Ifnar-/-	2.573	1.604 to 3.542	Yes	*	8e-07						R848:Irf3/7-/- vs. R848:Ifnar-/-	-0.02373	-0.5966 to 0.5492	No	ns	>9.99e-001						R848:Irf3/7-/- vs. R848:Ifnar-/-	0.8805	-7.375 to 9.135	No	ns	>9.99e-001

## Sheet: Figure 2
Figure 2A-B			Figure 2C															Figure 2D															Figure 2G							Figure 2H
																				Basal			IFN 5 U/mL			IFN 50 U/mL			IFN 500 U/mL					Basal	5	50	500					Basal					IFN-I
See lipidomics data table					Basal			IFN 5 U/mL			IFN 50 U/mL			IFN 500 U/mL					4 h	0.953598	0.771479	1.35929	0.933491	1.02155	0.822005	1.29664	1.08075	1.63664	2.28334	1.78833	1.74688			1.04506	0.745387	0.505301	0.114249				WT	0.100052	0.0968483	0.0893283	0.107907	0.087906	0.093415	0.0903117	0.0901717
				4 h	0.969961	0.891868	1.15597	0.527949	0.516493	0.496685	0.202732	0.177461	0.206484	0.149268	0.11856	0.126216			6 h	0.877432	1.38619	0.822175	0.825883	0.725871	0.838319	1.19702	0.695981	0.732507	1.10891	1.22733	0.880606			0.958479	0.814789	0.32899	0.0963645				ACSL1M-/-	0.089075	0.0905217	0.11362	0.105247	0.076684	0.0904083	0.0878617	0.101918
				6 h	0.992735	1.00676	1.00055	1.00044	0.875083	1.13093	0.638817	0.395649	0.464688	0.107511	0.0969993	0.0915595			8 h	1.31574	0.919586	0.826491	0.8146	0.742561	0.786079	0.852095	0.720116	0.882459	0.827081	0.726543	0.979551			0.998338	0.990777	0.377287	0.0928508
				8 h	1.31785	0.76247	0.9952	0.993811	0.900916	0.913881	0.846792	0.756385	0.853457	0.218312	0.190214	0.295121																								2-way ANOVA	Source of Variation	% of total variation	P value	P value summary	Significant?
																																	N	3	3	3	3				Interaction	0.003365	0.981	ns	No
			2-way ANOVA	Source of Variation	% of total variation	P value	P value summary	Significant?										2-way ANOVA	Source of Variation	% of total variation	P value	P value summary	Significant?										Mean	1.001	0.8503	0.4039	0.1012				Row Factor	0.4067	0.791	ns	No
				Interaction	9.988	0.000144	*	Yes											Interaction	25.92	0.00512	*	Yes										SEM	0.02502	0.07303	0.0526	0.006625				Column Factor	10.27	0.194	ns	No
				Time	10.32	2.68e-06	*	Yes											Row Factor	29.04	9.09e-05	*	Yes
				[IFN]	74.3	3.61e-14	*	Yes											Column Factor	20.25	0.00218	*	Yes										D'Agostino & Pearson test	N too small	N too small	N too small	N too small			Tukey's multiple comparisons test		Mean Diff.	95.00% CI of diff.	Below threshold?	Summary	Adjusted P Value
			Tukey's multiple comparisons test		Mean Diff.	95.00% CI of diff.	Below threshold?	Summary	Adjusted P Value									Tukey's multiple comparisons test		Mean Diff.	95.00% CI of diff.	Below threshold?	Summary	Adjusted P Value									Kruskal-Wallis	Dunn's multiple comparisons test	Mean rank diff.	Significant?	Summary	Adjusted P Value			WT:Basal vs. WT:IFN-I	0.006466	-0.01248 to 0.02541	No	ns	0.765
																																		Basal vs. 5	2.333	No	ns	>9.99e-001			WT:Basal vs. ACSL1M-/-:Basal	0.001379	-0.01757 to 0.02032	No	ns	0.997
				4															4															Basal vs. 50	5.667	No	ns	0.325			WT:Basal vs. ACSL1M-/-:IFN-I	0.007615	-0.01133 to 0.02656	No	ns	0.665
				Basal vs. IFN 5 U/mL	0.4922	0.2511 to 0.7334	Yes	*	4.77e-05										Basal vs. IFN 5 U/mL	0.1024	-0.3886 to 0.5934	No	ns	0.938										Basal vs. 500	8.667	Yes	*	0.0194			WT:IFN-I vs. ACSL1M-/-:Basal	-0.005087	-0.02403 to 0.01386	No	ns	0.868
				Basal vs. IFN 50 U/mL	0.8104	0.5692 to 1.052	Yes	*	1.23e-08										Basal vs. IFN 50 U/mL	-0.3099	-0.8009 to 0.1811	No	ns	0.325										5 vs. 50	3.333	No	ns	>9.99e-001			WT:IFN-I vs. ACSL1M-/-:IFN-I	0.001149	-0.01780 to 0.02009	No	ns	0.998
				Basal vs. IFN 500 U/mL	0.8746	0.6334 to 1.116	Yes	*	2.84e-09										Basal vs. IFN 500 U/mL	-0.9114	-1.402 to -0.4204	Yes	*	0.00017										5 vs. 500	6.333	No	ns	0.189			ACSL1M-/-:Basal vs. ACSL1M-/-:IFN-I	0.006236	-0.01271 to 0.02518	No	ns	0.783
				IFN 5 U/mL vs. IFN 50 U/mL	0.3181	0.07700 to 0.5593	Yes	*	0.00667										IFN 5 U/mL vs. IFN 50 U/mL	-0.4123	-0.9033 to 0.07866	No	ns	0.122										50 vs. 500	3	No	ns	>9.99e-001
				IFN 5 U/mL vs. IFN 500 U/mL	0.3824	0.1412 to 0.6235	Yes	*	0.0011										IFN 5 U/mL vs. IFN 500 U/mL	-1.014	-1.505 to -0.5228	Yes	*	4.06e-05
				IFN 50 U/mL vs. IFN 500 U/mL	0.06421	-0.1769 to 0.3054	No	ns	0.882										IFN 50 U/mL vs. IFN 500 U/mL	-0.6015	-1.092 to -0.1105	Yes	*	0.0124
				6															6
				Basal vs. IFN 5 U/mL	-0.002136	-0.2433 to 0.2390	No	ns	>9.99e-001										Basal vs. IFN 5 U/mL	0.2319	-0.2591 to 0.7229	No	ns	0.57
				Basal vs. IFN 50 U/mL	0.5003	0.2591 to 0.7415	Yes	*	3.8e-05										Basal vs. IFN 50 U/mL	0.1534	-0.3376 to 0.6444	No	ns	0.824
				Basal vs. IFN 500 U/mL	0.9013	0.6602 to 1.142	Yes	*	1.57e-09										Basal vs. IFN 500 U/mL	-0.04368	-0.5347 to 0.4473	No	ns	0.995
				IFN 5 U/mL vs. IFN 50 U/mL	0.5024	0.2613 to 0.7436	Yes	*	3.58e-05										IFN 5 U/mL vs. IFN 50 U/mL	-0.07848	-0.5695 to 0.4125	No	ns	0.971
				IFN 5 U/mL vs. IFN 500 U/mL	0.9035	0.6623 to 1.145	Yes	*	1.5e-09										IFN 5 U/mL vs. IFN 500 U/mL	-0.2756	-0.7666 to 0.2154	No	ns	0.426
				IFN 50 U/mL vs. IFN 500 U/mL	0.401	0.1599 to 0.6422	Yes	*	0.000644										IFN 50 U/mL vs. IFN 500 U/mL	-0.1971	-0.6881 to 0.2939	No	ns	0.688
				8															8
				Basal vs. IFN 5 U/mL	0.08897	-0.1522 to 0.3301	No	ns	0.741										Basal vs. IFN 5 U/mL	0.2395	-0.2515 to 0.7305	No	ns	0.544
				Basal vs. IFN 50 U/mL	0.2063	-0.03486 to 0.4474	No	ns	0.113										Basal vs. IFN 50 U/mL	0.2024	-0.2886 to 0.6934	No	ns	0.671
				Basal vs. IFN 500 U/mL	0.7906	0.5495 to 1.032	Yes	*	1.96e-08										Basal vs. IFN 500 U/mL	0.1762	-0.3148 to 0.6672	No	ns	0.756
				IFN 5 U/mL vs. IFN 50 U/mL	0.1173	-0.1238 to 0.3585	No	ns	0.546										IFN 5 U/mL vs. IFN 50 U/mL	-0.03714	-0.5281 to 0.4538	No	ns	0.997
				IFN 5 U/mL vs. IFN 500 U/mL	0.7017	0.4605 to 0.9428	Yes	*	1.72e-07										IFN 5 U/mL vs. IFN 500 U/mL	-0.06331	-0.5543 to 0.4277	No	ns	0.984
				IFN 50 U/mL vs. IFN 500 U/mL	0.5843	0.3432 to 0.8255	Yes	*	3.71e-06										IFN 50 U/mL vs. IFN 500 U/mL	-0.02617	-0.5172 to 0.4648	No	ns	0.999
[truncated: 15 more columns]

## Sheet: Figure 3
Figure 3A-C			Figure 3D																		Figure 3E															Figure 3F
See proteomics data table				Time (h)	WT									ACSL1M-/-								Time (h)	WT						ACSL1M-/-								Time (h)	WT						ACSL1M-/-
				0	0.899203	1.13337	1.05499	0.948865	1.23574	0.852841	1.14144	1.00398	0.872614	0.32864	0.318295	0.240624	0.0512167	0.0564836	0.0509495			0	0.88129	1.08197	1.04874	1.14353	1.09954	0.795318	1.07208	1.43257	1.24359	0.747792	0.811896	1.12834			0	0.941316	0.859013	1.2367	1.19496	1.0864	0.770295	1.23792	1.18795	1.32767	0.834529	0.868636	1.10041
				6	3.23531		2.30931	1.5701	1.84914	0.954891	3.30933	2.84907	2.24889	0.259071	0.364062	0.342732	0.0573749					6	30.59	38.4361	22.3766	16.0958	17.4401	15.7695	30.7636	35.1878	42.6479	15.6523					6	90.6373	84.1782	65.6872	23.0858	19.1964	17.6959	64.9983	74.7024	73.1124	16.3813
				24	1.03922	1.04059	0.982695	1.37421	1.0981	0.796464	1.01068	0.859806	0.933482	0.429196	0.418481	0.29016	0.0574417	0.0644427	0.0591544			24	31.7987	33.1514	28.4929	20.7919	20.9424	21.2343	41.5336	46.7799	36.6858	15.8144	18.0738	17.45			24	24.3154	25.5361	27.4876	18.5125	16.3375	19.329	22.5406	23.8186	23.8223	14.8575	16.6179	16.0718
			2-way ANOVA	Source of Variation	% of total variation	P value	P value summary	Significant?													2-way ANOVA	Source of Variation	% of total variation	P value	P value summary	Significant?										2-way ANOVA	Source of Variation	% of total variation	P value	P value summary	Significant?
				Interaction	10.08	0.000462	*	Yes														Interaction	1.024	0.584	ns	No											Interaction	0.5487	0.807	ns	No
				Time (h)	12.11	0.000136	*	Yes														Time (h)	72.9	7.95e-09	*	Yes											Time (h)	64.1	5.43e-07	*	Yes
				Genotype	50.63	1.04e-11	*	Yes														Genotype	1.504	0.215	ns	No											Genotype	0.09934	0.782	ns	No
			Šídák's multiple comparisons test		Predicted (LS) mean diff.	95.00% CI of diff.	Below threshold?	Summary													Šídák's multiple comparisons test		Predicted (LS) mean diff.	95.00% CI of diff.	Below threshold?	Summary										Šídák's multiple comparisons test		Predicted (LS) mean diff.	95.00% CI of diff.	Below threshold?	Summary
				ACSL1M-/- - WT																		ACSL1M-/- - WT															ACSL1M-/- - WT
				Row 1	-0.8415	-1.354 to -0.3294	Yes	*														Row 1	0.06431	-12.14 to 12.27	No	ns											Row 1	0.07807	-25.10 to 25.25	No	ns
				Row 2	-2.035	-2.630 to -1.440	Yes	*														Row 2	7.612	-6.029 to 21.25	No	ns											Row 2	7.218	-20.93 to 35.36	No	ns
				Row 3	-0.7952	-1.307 to -0.2831	Yes	*														Row 3	3.321	-8.880 to 15.52	No	ns											Row 3	-2.298	-27.47 to 22.88	No	ns

## Sheet: Figure 4
Figure 4A	Blue font: statistical outlier (ROUT 0.1%)				Figure 4B				Figure 4C				Figure 4D	Blue font: statistical outlier (ROUT 0.1%)				Figure 4E									Figure 4F									Figure 4G									Figure 4H
	WT	Acsl1M-/-				WT	Acsl1M-/-			WT	Acsl1M-/-			WT	Acsl1M-/-					Basal			IFN-I						Basal			IFN-I						Basal			IFN-I					AC:Mo ratio	WT 20 min
	0.804505	0.0714326				1.0923	1.296			0.914244	0.45309			1.13555	0.132217				WT	11.4	12.4	12.8	3.14	3.83	3.58			WT	11.2	11.5	10.3	7.18	6.64	6.78			WT	56.1	52	50.8	34.8	26.4	24.1			0	0.856	0.256
	0.776179	0.141991				1.19761	1.89091			1.32811	1.80941			0.853116	1.41154				ACSL1M-/-	13.7	12.6	15	6.24	3.79	2.44			ACSL1M-/-	9.7	11	12	8.72	7.46	6.01			ACSL1M-/-	55.4	51.7	52.3	24.1	37.1	27			2	5.74	4.81	3.62
	0.773549	0.408182				0.956617	1.61113			1.12418	2.11142			0.904038	1.30653																															4	9.84	7.41	8.06
	0.784772	0.1422				0.750203	0.995597			0.945421	0.852633			0.594043	0.402026																					2-way ANOVA	Source of Variation	% of total variation	P value	P value summary	Significant?					8	18.5	16.4	15.7
	1.06269	0.273504				1.53915	0.945377			1.46941	0.871082			0.715836	0.758616			2-way ANOVA	Source of Variation	% of total variation	P value	P value summary	Significant?				2-way ANOVA	Source of Variation	% of total variation	P value	P value summary	Significant?					Interaction	0.02489	0.887	ns	No
	0.753954	0.187902				0.759954	0.971359			1.20818	2.0348			0.493602	1.69678				Interaction	0.2413	0.524	ns	No					Interaction	0.5786	0.583	ns	No					Row Factor	0.04995	0.841	ns	No				2-way ANOVA	Source of Variation	% of total variation	P value	P value summary
	0.88094	0.225447				0.91066	1.12569			2.67877	0.448125			5.439893*	0.363413				Row Factor	1.368	0.151	ns	No					Row Factor	0.2695	0.706	ns	No					Column Factor	90.6	2.16e-05	*	Yes					Interaction	4.347	0.273	ns
	3.737486*	0.426759				0.298877	0.993249			0.162941	1.59255			0.0104068	0.616963				Column Factor	94.05	1.06e-06	*	Yes					Column Factor	85.01	0.00012	*	Yes														Row Factor	60.62	2.84e-16	*
	1	0.516815																																		Tukey's multiple comparisons test		Mean Diff.	95.00% CI of diff.	Below threshold?	Summary	Adjusted P Value				Column Factor	10.81	3.77e-05	*
					N	8	8		N	8	8		N	7	8			Tukey's multiple comparisons test		Mean Diff.	95.00% CI of diff.	Below threshold?	Summary	Adjusted P Value			Tukey's multiple comparisons test		Mean Diff.	95.00% CI of diff.	Below threshold?	Summary	Adjusted P Value
N	8	9			Mean	0.9382	1.229		Mean	1.229	1.272		Mean	0.6724	0.836																						WT:Basal vs. WT:IFN-I	24.53	12.13 to 36.93	Yes	*	0.00101			Tukey's multiple comparisons test		Predicted (LS) mean diff.	95.00% CI of diff.	Below threshold?
Mean	0.8546	0.266			SEM	0.1288	0.1236		SEM	0.2499	0.2451		SEM	0.1362	0.2006				WT:Basal vs. WT:IFN-I	8.683	5.536 to 11.83	Yes	*	9.84e-05				WT:Basal vs. WT:IFN-I	4.133	1.640 to 6.627	Yes	*	0.00319				WT:Basal vs. ACSL1M-/-:Basal	-0.1667	-12.57 to 12.23	No	ns	>9.99e-001
SEM	0.04127	0.05073																	WT:Basal vs. ACSL1M-/-:Basal	-1.567	-4.714 to 1.581	No	ns	0.433				WT:Basal vs. ACSL1M-/-:Basal	0.1	-2.393 to 2.593	No	ns	>9.99e-001				WT:Basal vs. ACSL1M-/-:IFN-I	23.57	11.17 to 35.97	Yes	*	0.00132				WT 20 min vs. ACSL1M-/- 20 min	-0.2448	-6.615 to 6.125	No
					D'Agostino & Pearson test	Yes	Yes		D'Agostino & Pearson test	Yes	Yes		D'Agostino & Pearson test	N too small	Yes				WT:Basal vs. ACSL1M-/-:IFN-I	8.043	4.896 to 11.19	Yes	*	0.000171				WT:Basal vs. ACSL1M-/-:IFN-I	3.603	1.110 to 6.097	Yes	*	0.00734				WT:IFN-I vs. ACSL1M-/-:Basal	-24.7	-37.10 to -12.30	Yes	*	0.000968				WT 20 min vs. WT 40 min	-9.437	-15.72 to -3.150	Yes
D'Agostino & Pearson test	Yes	Yes																	WT:IFN-I vs. ACSL1M-/-:Basal	-10.25	-13.40 to -7.103	Yes	*	2.89e-05				WT:IFN-I vs. ACSL1M-/-:Basal	-4.033	-6.527 to -1.540	Yes	*	0.00372				WT:IFN-I vs. ACSL1M-/-:IFN-I	-0.9667	-13.37 to 11.43	No	ns	0.994				WT 20 min vs. ACSL1M-/- 40 min	-8.798	-15.08 to -2.512	Yes
					Unpaired t test	P value	0.126		Unpaired t test	P value	0.905		Mann Whitney test	P value	0.779				WT:IFN-I vs. ACSL1M-/-:IFN-I	-0.64	-3.787 to 2.507	No	ns	0.912				WT:IFN-I vs. ACSL1M-/-:IFN-I	-0.53	-3.023 to 1.963	No	ns	0.902				ACSL1M-/-:Basal vs. ACSL1M-/-:IFN-I	23.73	11.33 to 36.13	Yes	*	0.00126				ACSL1M-/- 20 min vs. WT 40 min	-9.192	-15.56 to -2.822	Yes
Unpaired t test	P value	2.42e-07																	ACSL1M-/-:Basal vs. ACSL1M-/-:IFN-I	9.61	6.463 to 12.76	Yes	*	4.67e-05				ACSL1M-/-:Basal vs. ACSL1M-/-:IFN-I	3.503	1.010 to 5.997	Yes	*	0.00865													ACSL1M-/- 20 min vs. ACSL1M-/- 40 min	-8.554	-14.92 to -2.183	Yes
																																														WT 40 min vs. ACSL1M-/- 40 min	0.6382	-5.648 to 6.925	No
[truncated: 204 more columns]

## Sheet: Figure 5
Figure 5A																										Figure 5E				Figure 5F	Blue font: statistical outlier (ROUT 0.1%)									Figure 5G	Blue font: statistical outlier (ROUT 0.1%)
		Saline						Pristane																			WT saline	ACSL1M-/- saline			WT saline 2w	WT pristane 2w	KO saline 2w	KO pristane 2w	WT saline 15w	WT pristane 15w	KO saline 15w	KO pristane 15w			WT saline 2w	WT pristane 2w	KO saline 2w	KO pristane 2w	WT saline 15w	WT pristane 15w	KO saline 15w	KO pristane 15w
	2 w	0.999161	0.88536	1.13043				2.93183	2.73989	3.04337	2.9074	2.89166	2.66197	4.20774	1.58047												1.0911	0.00764928			1.81256	3.4684	0.869214	2.69916	0.4905	1.17132	0.3724	0.98592			0.59492	1.04986	0.36103	1.06572	0.0585	0.2451	0.08778	0.2215
	12 w	1.50948	1.08284	0.736613	1.09921	0.57186		4.39894	5.15335	7.18654	2.34622	7.23811															0.987224	0.00720984			1.24684	1.77856	1.54488	2.09496	0.8642	3.28248	0.9823	2.652			0.511	0.765416	0.591576	0.792576	0.203	0.873	0.1337	0.2958
																											1.1513	0.132999			2.4624	1.72716	1.31947	2.99298	0.4356	0.95832	1.33824	6.5676			0.558144	0.676082	0.501228	1.21402	0.1029	0.2278	0.1577	0.8268
2-way ANOVA	Source of Variation	% of total variation	P value	P value summary																							0.887464				0.6888	3.02596	1.29646	3.5084	0.55584	1.9665	1.36704	9.0712			0.230174	0.963214	0.4828	1.3783	0.2543	0.3195	0.2688	2.69*
	Interaction	8.692	0.0323	*																							0.908619	0.00314317			1.53076	3.0576	0.71295	2.1457	0.7268	1.8894	0.70224	2.79204			0.383684	0.7952	0.20855	0.917162	0.1227	0.0235	0.1003	0.8955
	Time	8.62	0.0329	*																											1.0717	1.51164	0.731646	3.13728	0.7247	3.8557	0.5288	0.5568			0.308812	0.56576	0.28917	1.01549	0.1205	0.8485	0.117	0.1206
	Pristane	56.75	1.56e-05	*																						N	5	4			1.05084	2.9568	1.25664	2.85846	0.8156	2.8727	0.3638	0.946			0.377802	1.37088	0.310352	1.06286	0.1995	0.6983	0.06	0.3344
																										Mean	1.005	0.03775			1.61568	2.11084	1.14046	2.552	0.5009	1.9653	0.6826	2.20218			0.393624	0.828458	0.335852	1.0846	0.1366	0.7314	0.1701	0.6019
		Saline									Pristane															SEM	0.05111	0.03177			0.88572	1.85318	0.92082	2.1428	1.3952	0.9286	0.4218	1.63184			0.195444	0.65331	0.220818	0.490896	0.3905	0.1779	0.118	0.5009
Figure 5B	2 w	1.43459	0.445399	1.56503	0.754916	1.46319	0.847039	0.87547	1.22083		3.31748	4.44803	4.7635	3.45248	6.88301	8.7371	18.1452	3.04201	2.02196	0.903034	0.4743	3.80592	9.07989	1.47606							1.31775	2.844	1.19913	2.95944	0.3876	1.1447	0.6927	1.2639			0.54775	0.5823	0.264796	1.3259	0.05759	0.2326	0.1359	0.2877
	12 w	0.890039	1.5941	0.854468	0.993281	0.668111					3.12134	4.21206	5.61624	2.79199	6.61416											D'Agostino & Pearson test	N too small	N too small				2.32944		3.16472	2.0196	0.8138	1.33242	4.322			0.585865	0.873264	0.926589	0.349408	0.7458	0.2383	0.641908*	0.758
																																1.82196		1.1075	1.24028	0.9285	1.1336	0.8302			0.356808	0.907124	0.346674	0.593216	0.579616	0.2708	0.51666	0.1269
2-way ANOVA	Source of Variation	% of total variation	P value	P value summary																						Mann Whitney test	P value	0.0159				1.2412		2.9624	1.55338	8.08918*	2.8012	0.9528			0.638272	0.35438	0.54714	1.12571	0.575212	0.98604	1.16184*	0.3829
	Interaction	0.1006	0.844	ns																														1.3107	1.4688	3.367		2.2686			0.544232	1.28241		0.3213	0.800496	0.4403		1.6399
	Time	0.1722	0.797	ns																							WT pristane	ACSL1M-/- pristane						2.51498		2.9547		1.4068				0.591539		1.00258		0.41391		0.235
	Pristane	22.95	0.00564	*																							0.803179	0.00179235						1.593		3.56208		3.446				0.61858		0.90624		1.04304		0.5903
																											0.859827	0.0238318								1.55664		3.6942				0.511677		0.519661		0.752		0.75576
Figure 5C																											0.920806	0.00536244								1.2788		4.56808				0.555301		0.257482		0.20746		1.23772
		Saline									Pristane																0.929591	0.00335984										1.79316				1.55175		0.600379				0.69156
	2 w	0.798086	0.990796	1.26464	0.700644	1.35397	1.24354	0.950807	0.891539		1.33006	1.64435	2.32247	2.40437	1.94669	1.08155	1.2981	1.48135	1.14041	1.0004	0.753008	0.903662	1.56709	0.93124				0.0331187																0.527629
	12 w	0.732578	1.15571	0.912813	1.14094	1.05796					1.25079	1.43879	1.42004	1.87136	1.94025															N	10	13	10	16	14	17	13	19						0.082642
																										N	4	5		Mean	1.368	2.287	1.099	2.484	0.9414	2.029	0.9784	2.734
2-way ANOVA	Source of Variation	% of total variation	P value	P value summary																						Mean	0.8784	0.01349		SEM	0.1627	0.1961	0.08766	0.1743	0.1353	0.2572	0.1835	0.5029		N	14	19	13	21	14	18	11	18
	Interaction	1.05	0.53	ns																						SEM	0.02947	0.006316												Mean	0.4448	0.8156	0.4144	0.7921	0.3105	0.485	0.1696	0.5835
	Time	0.5905	0.637	ns																										D'Agostino & Pearson test	Yes	Yes	Yes	Yes	Yes	Yes	No	No		SEM	0.03801	0.07223	0.05465	0.08154	0.06944	0.07531	0.03835	0.09441
	Pristane	26.54	0.00345	*																						D'Agostino & Pearson test	N too small	N too small
																														Kruskal-Wallis test	P value	1.12e-07								D'Agostino & Pearson test	Yes	Yes	No	Yes	Yes	Yes	No	No
																										Mann Whitney test	P value	0.0159			Exact or approximate P value?	Approximate
																															P value summary	*								Kruskal-Wallis test	P value	0.000704
																															Do the medians vary signif. (P < 0.05)?	Yes									Exact or approximate P value?	Approximate
																															Number of groups	8									P value summary	*
																															Kruskal-Wallis statistic	45.44									Do the medians vary signif. (P < 0.05)?	Yes
																																									Number of groups	4
																														Dunn's multiple comparisons test		Mean rank diff.	Significant?	Summary	Adjusted P Value						Kruskal-Wallis statistic	17.01
																															WT saline 2w vs. WT pristane 2w	-30.86	No	ns	0.668
																															WT saline 2w vs. KO saline 2w	10.8	No	ns	>9.99e-001					Dunn's multiple comparisons test		Mean rank diff.	Significant?	Summary	Adjusted P Value
																															WT saline 2w vs. KO pristane 2w	-35.09	No	ns	0.206						WT saline 2w vs. WT pristane 2w	-34.92	No	ns	0.211
																															WT saline 2w vs. WT saline 15w	18.74	No	ns	>9.99e-001						WT saline 2w vs. KO saline 2w	5.577	No	ns	>9.99e-001
																															WT saline 2w vs. WT pristane 15w	-18.22	No	ns	>9.99e-001						WT saline 2w vs. KO pristane 2w	-30.12	No	ns	0.521
																															WT saline 2w vs. KO saline 15w	18.6	No	ns	>9.99e-001						WT saline 2w vs. WT saline 15w	21.43	No	ns	>9.99e-001
																															WT saline 2w vs. KO pristane 15w	-23.61	No	ns	>9.99e-001						WT saline 2w vs. WT pristane 15w	-0.3889	No	ns	>9.99e-001
																															WT pristane 2w vs. KO saline 2w	41.66	No	ns	0.0641						WT saline 2w vs. KO saline 15w	40.68	No	ns	0.182
																															WT pristane 2w vs. KO pristane 2w	-4.226	No	ns	>9.99e-001						WT saline 2w vs. KO pristane 15w	-8.722	No	ns	>9.99e-001
																															WT pristane 2w vs. WT saline 15w	49.6	Yes	*	0.00205						WT pristane 2w vs. KO saline 2w	40.5	No	ns	0.0678
																															WT pristane 2w vs. WT pristane 15w	12.64	No	ns	>9.99e-001						WT pristane 2w vs. KO pristane 2w	4.802	No	ns	>9.99e-001
																															WT pristane 2w vs. KO saline 15w	49.46	Yes	*	0.00289						WT pristane 2w vs. WT saline 15w	56.35	Yes	*	0.000451
																															WT pristane 2w vs. KO pristane 15w	7.251	No	ns	>9.99e-001						WT pristane 2w vs. WT pristane 15w	34.53	No	ns	0.13
																															KO saline 2w vs. KO pristane 2w	-45.89	Yes	*	0.0128						WT pristane 2w vs. KO saline 15w	75.6	Yes	*	2.09e-06
																															KO saline 2w vs. WT saline 15w	7.943	No	ns	>9.99e-001						WT pristane 2w vs. KO pristane 15w	26.2	No	ns	0.89
																															KO saline 2w vs. WT pristane 15w	-29.02	No	ns	0.698						KO saline 2w vs. KO pristane 2w	-35.7	No	ns	0.179
																															KO saline 2w vs. KO saline 15w	7.8	No	ns	>9.99e-001						KO saline 2w vs. WT saline 15w	15.85	No	ns	>9.99e-001
																															KO saline 2w vs. KO pristane 15w	-34.41	No	ns	0.187						KO saline 2w vs. WT pristane 15w	-5.966	No	ns	>9.99e-001
																															KO pristane 2w vs. WT saline 15w	53.83	Yes	*	0.000166						KO saline 2w vs. KO saline 15w	35.1	No	ns	0.585
																															KO pristane 2w vs. WT pristane 15w	16.86	No	ns	>9.99e-001						KO saline 2w vs. KO pristane 15w	-14.3	No	ns	>9.99e-001
																															KO pristane 2w vs. KO saline 15w	53.69	Yes	*	0.000267						KO pristane 2w vs. WT saline 15w	51.55	Yes	*	0.00158
																															KO pristane 2w vs. KO pristane 15w	11.48	No	ns	>9.99e-001						KO pristane 2w vs. WT pristane 15w	29.73	No	ns	0.353
																															WT saline 15w vs. WT pristane 15w	-36.97	Yes	*	0.0451						KO pristane 2w vs. KO saline 15w	70.8	Yes	*	8.19e-06
																															WT saline 15w vs. KO saline 15w	-0.1429	No	ns	>9.99e-001						KO pristane 2w vs. KO pristane 15w	21.4	No	ns	>9.99e-001
																															WT saline 15w vs. KO pristane 15w	-42.35	Yes	*	0.00597						WT saline 15w vs. WT pristane 15w	-21.82	No	ns	>9.99e-001
																															WT pristane 15w vs. KO saline 15w	36.82	No	ns	0.0584						WT saline 15w vs. KO saline 15w	19.25	No	ns	>9.99e-001
																															WT pristane 15w vs. KO pristane 15w	-5.387	No	ns	>9.99e-001						WT saline 15w vs. KO pristane 15w	-30.15	No	ns	0.631
																															KO saline 15w vs. KO pristane 15w	-42.21	Yes	*	0.00854						WT pristane 15w vs. KO saline 15w	41.07	No	ns	0.107
																																									WT pristane 15w vs. KO pristane 15w	-8.333	No	ns	>9.99e-001
																																									KO saline 15w vs. KO pristane 15w	-49.4	Yes	*	0.014
[truncated: 49 more columns]

## Sheet: Figure 6
Figure 6A								Figure 6B								Figure 6D															Figure 6E	Blue font: statistical outlier (ROUT 0.1%)														Figure 6F	Blue font: statistical outlier (ROUT 0.1%)
	WT	WT Pristane	ACSL1M-/-	ACSL1M-/- Pristane					WT	WT Pristane	ACSL1M-/-	ACSL1M-/- Pristane					WT saline 0	ACSL1M-/- saline 0	WT pristane 0	ACSL1M-/- pristane 0	WT saline 30	ACSL1M-/- saline 30	WT pristane 30	ACSL1M-/- pristane 30	WT saline 60	ACSL1M-/- saline 60	WT pristane 60	ACSL1M-/- pristane 60				WT saline 0	ACSL1M-/- saline 0	WT pristane 0	ACSL1M-/- pristane 0	WT saline 30	ACSL1M-/- saline 30	WT pristane 30	ACSL1M-/- pristane 30	WT saline 60	ACSL1M-/- saline 60	WT pristane 60	ACSL1M-/- pristane 60				WT saline 0	ACSL1M-/- saline 0	WT pristane 0
	0.232	0.421	0.639	0.877					0.482409	0.875023	1.31395	1.61522					142360	129175	56538.3	83600.1	132142	117655	74448.6	81304.9	153804	119243	71492.3	73943.4				3207.49	18513.6	71.658	20767.4	1531.04	18577.8	543.759	3716.41	34.213	8626.01	311.924	269.429				2.25309	14.3322	0.126743
	0.259	0.242	0.296	0.164					0.519215	0.439114	0.593591	0.323951					118547	187209	157677	101917	102166	171662	164689	116446	101653	133432	123880	128074				2719.95	40746.5	40044.2	15644	788.33	11199.1	28702.6	22439.6	0	4055.7	3587.12	18971.2				2.2944	21.7653	25.3963
	0.324	0.438	0.188	0.711					0.644174	0.640117	0.381192	1.67542					287035	183149	60256	66839.8	323238	249524	50651	41915.5	359290	285682	62332.5	28901.6				123132	54360.6	1310.92	2628.72	170058	91839.7	539.543	2584.53	128737	123990	1555.96	0				42.8979	29.681	2.17559
	0.8	0.903	1.025	0.162					1.58025	1.57895	1.81009	0.311646					270733	59963	43121.3	176788	255295	66990.9	72567.2	160030	259296	83942.2	72962	185851				66448.2	0	0	20697.6	61482.7	0	2381.58	14018.9	65006.6	15779.4	4864.32	12894.1				24.5438	0	0
	0.7	0.258	1.292	0.468					1.37638	0.507295	2.50888	0.876224					150960	86935.8	176089	154434	118858	98368.8	179253	118096	91144.9	64125.6	191063	104017				594.341	2761.29	29443.1	1905.96	21.076	3116.26	23971.7	1945.88	54.797	645.775	22778.9	230.939				0.393708	3.17624	16.7205
	1.1	0.5	0.439	0.342					2.26189	0.994095	0.855617	0.627742					308624	119753	98639.5	161501	279850	110134	69899	177575	238459	187983	79641.7	154071				43583.6	9934.67	577.48	13993.2	17972.1	9759.33	4833.41	19005.5	9648.56	53408.3	5104.59	18021.8				14.1219	8.29594	0.585445
	1.2	1.2	1.7	1.246					2.40645	2.30849	3.44695	2.03289					101026	120588	206389	161414	121810	90689.7	217255	169753	148299	86473.1	208784	185896				9006.62	35213.6	3612.41	4657.28	2923.84	18025.5	9581.11	3519.69	1829.54	2415.3	19902.7	7407.17				8.91512	29.2016	1.75029
	0.5	0.6	1	0.536					1.1	0.876872	1.74856	0.909893					126693	102855	93932.5	228398	136252	121583	96917.6	206714	123391	123720	90177.5	211061				5517.68	20658.6	256.599	94229	2411.09	34927	476.134	35415	1842.04	33991.2	109.767	22314.2				4.35516	20.0852	0.273174
	0.4	0.6	0.4	0.2					1.254	1.08871	0.801876	1.38837					202128	280841	130934	47391	193532	323099	172617	35008.7	209731	328256	154947	46006.8				44900.1	43589.2	5645.19	282.259	50097.5	38189.6	7796.34	487.539	25712.6	41549.1	8767.14	82.682				22.2137	15.521	4.31147
	0.3	0.9	1.3	1.6					0.6725	2.12079	2.70315	3.3255					236138	216042	2554.59	198146	180641	204800	2062.77	210788	146503	169370	6312.34	209154				108329	17529.5	0	35199.7	24277	14309.1	0	54501.7	3090.55	20612.2	0	64432.1				45.8751	8.11394	0
	0.8	0.6	0.5	0.3					0.83567	1.53789	0.93754	0.552527					170553	118766	103643	130810	183238	129950	111391	126406	176981	117397	114579	170567				26857.4	1804.1	6060.02	880.571	42261.9	982.138	9385.83	457.384	53317.1	1171.82	5267.41	21069.6				15.7472	1.51904	5.847
	0.4	0.9	0.8	0.9					0.268945	2.21678	1.13678	1.14567					209039	184538	65967.4	9699.11	195690	177936	145130	36325.7	248494	170181	164865	38430.2				1797.62	16547.8	98.363	0	6171.21	45047.4	9917.56	0	2266.63	13232	8248.24	0				0.859947	8.96717	0.149108
	0.7	1.1	0.4	0.4					1.15478	1.94562	1.53278	0.46834					138431	48788.1	170008	91097.8	185095	107404	194485	126486	200008	134993	208330	132717				12274	21.383	172.492	15615.2	29527.5	10614.7	2578.82	21129.4	24958.6	10225.5	3682.2	33619.9				8.86651	0.0438283	3.05556
	0.3	0.6	0.6	0.6					2.15689	1.58934	1.93625	2.92678					102504	253293	119956	54207.3	118549	274286	135074	69428.3	170912	255671	136217	92679.2				9246.13	32660.8	637.222	4708.36	17742.4	53458.2	297.94	28543.8	32591	55977.1	85.533	44360.6				9.02023	12.8945
		0.7	0.7	0.7						1.45672	2.27835	1.12546						136033	95416.4	213312		129715	57686.4	201498		126397	52705.5	188726					1270.17	105.491	25164.6		804.011	10704.5	23019.1		9374.43	27235.2	7524.1					0.933718	0.143796
		0.3		0.9						1.36784		1.54267						363822	131958	128951		320695	113480	136403		323726	174094	129271					58520.3		26058.3		66048.7		36791.5		70252.6		31871					16.0849	0.667832
		0.6		1.1						1.93572		1.93673								103415				141459				138706							12.646				7753.13				1944.61						0.0799431
N	14	17	15	17				N	14	17	15	17				N	14	16	16	17	14	16	16	17	14	16	16	17			N	14	16	13	16	13	16	15	17	13	16	15	17			N	14	16	14
Mean	0.5725	0.6389	0.7519	0.6592				Mean	1.194	1.381	1.599	1.34				Mean	183198	161984	107068	124231	180454	168406	116100	126802	187712	169412	119524	130475			Mean	32687	22133	1427	11763	19785	26056	7447	16196	16950	29082	7433	16765			Mean	14.45	11.91	1.369
SEM	0.08443	0.06832	0.1113	0.09865				SEM	0.1854	0.1459	0.2239	0.2099				SEM	18681	21133	13593	15056	17818	20659	14998	14118	19206	21140	15147	14311			SEM	10833	4946	608.5	2841	5741	6683	2243	3868	6095	8363	2267	4454			SEM	3.945	2.449	0.495
D'Agostino & Pearson test	Yes	Yes	Yes	Yes				D'Agostino & Pearson test	Yes	Yes	Yes	Yes				2-way ANOVA	Source of Variation	% of total variation	P value												2-way ANOVA	Source of Variation	% of total variation	P value	P value summary	Significant?										2-way ANOVA	Source of Variation	% of total variation	P value
																	Interaction	0.068	>9.99e-001													Interaction	3.1	0.419	ns	No											Interaction	1.3	0.866
1-way ANOVA	F	0.6058						1-way ANOVA	F	0.701							Row Factor	0.19	0.822													Row Factor	0.01	0.99	ns	No											Row Factor	0.3	0.745
	P value	0.614							P value	0.555							Column Factor	15	2.35e-06													Column Factor	12	5.86e-05	*	Yes											Column Factor	12	7.12e-05
	P value summary	ns							P value summary	ns
	Significant diff. among means (P < 0.05)?	No							Significant diff. among means (P < 0.05)?	No						Tukey's multiple comparisons test		Predicted (LS) mean diff.	95.00% CI of diff.	Below threshold?	Summary	Adjusted P Value									Tukey's multiple comparisons test		Predicted (LS) mean diff.	95.00% CI of diff.	Below threshold?	Summary	Adjusted P Value									Tukey's multiple comparisons test		Predicted (LS) mean diff.	95.00% CI of diff.
	R squared	0.02988							R squared	0.03442							WT saline vs. ACSL1 KO saline	17187	-20345 to 54719	No	ns	0.635										WT saline vs. KO saline	-2616	-14651 to 9418	No	ns	0.943										WT saline vs. KO saline	-0.44	-6.2 to 5.3
																	WT saline vs. WT pristane	69557	32025 to 107089	Yes	*	1.93e-05										WT saline vs. WT pristane	17705	5343 to 30067	Yes	*	0.00155										WT saline vs. WT pristane	8.9	3.1 to 15
Tukey's multiple comparisons test		Mean Diff.	95.00% CI of diff.	Below threshold?	Summary	Adjusted P Value		Tukey's multiple comparisons test		Mean Diff.	95.00% CI of diff.	Below threshold?	Summary	Adjusted P Value			WT saline vs. ACSL1 KO pristane	56619	19605 to 93632	Yes	*	0.000606										WT saline vs. KO pristane	8232	-3694 to 20159	No	ns	0.281										WT saline vs. KO pristane	2	-3.7 to 7.8
	WT vs. WT Pristane	-0.06644	-0.4137 to 0.2809	No	ns	0.957			WT vs. WT Pristane	-0.1873	-0.9175 to 0.5429	No	ns	0.905			ACSL1 KO saline vs. WT pristane	52370	16111 to 88630	Yes	*	0.00138										KO saline vs. WT pristane	20321	8508 to 32135	Yes	*	8.61e-05										KO saline vs. WT pristane	9.4	3.7 to 15
	WT vs. ACSL1M-/-	-0.1794	-0.5370 to 0.1782	No	ns	0.55			WT vs. ACSL1M-/-	-0.4052	-1.157 to 0.3467	No	ns	0.489			ACSL1 KO saline vs. ACSL1 KO pristane	39431	3709 to 75154	Yes	*	0.0241										KO saline vs. KO pristane	10849	-509 to 22206	No	ns	0.067										KO saline vs. KO pristane	2.5	-3.1 to 8.0
	WT vs. ACSL1M-/- Pristane	-0.08668	-0.4340 to 0.2606	No	ns	0.912			WT vs. ACSL1M-/- Pristane	-0.1465	-0.8767 to 0.5838	No	ns	0.951			WT pristane vs. ACSL1 KO pristane	-12939	-48661 to 22784	No	ns	0.784										WT pristane vs. KO pristane	-9472	-21176 to 2231	No	ns	0.157										WT pristane vs. KO pristane	-6.9	-13 to -1.3
	WT Pristane vs. ACSL1M-/-	-0.113	-0.4539 to 0.2279	No	ns	0.817			WT Pristane vs. ACSL1M-/-	-0.2179	-0.9347 to 0.4989	No	ns	0.852
	WT Pristane vs. ACSL1M-/- Pristane	-0.02024	-0.3503 to 0.3098	No	ns	0.998			WT Pristane vs. ACSL1M-/- Pristane	0.04084	-0.6532 to 0.7348	No	ns	0.999
	ACSL1M-/- vs. ACSL1M-/- Pristane	0.09276	-0.2481 to 0.4336	No	ns	0.889			ACSL1M-/- vs. ACSL1M-/- Pristane	0.2587	-0.4580 to 0.9755	No	ns	0.776
[truncated: 71 more columns]

## Sheet: Table 1
Table 1
	Discovery cohort SLE					Discovery cohort controls			Replication cohort SLE			Replication cohort controls
	Sex	Age	IFN score	SLEDAI		Sex	Age		Sex	Age		Sex	Age
	M	30	13.1	16		M	25		F	28		F	30
	F	30	-3	0		M	23		F	75		F	27
	F	66	5.6	4		F	26		F	41		M	63
	F	58	5.2	0		F	25		F	28		M	27
	F	38	3.8	1		M	24		F	54		F	63
	F	34	12.5	2		F	22		F	31		M	38
	F	43	10.3	2		F	50		F	46		M	28
	F	71	8.8	4		F	58		F	21		F	57
	F	25	8.6	0		F	43		F	22		F	37
	F	69	-0.8	2		F	26		F	50		M	43
	F	41	4	2		M	35		F	23		F	27
	F	20	4.2	2		F	24		F	45		F	42
	F	34	-4.7	4		F	50		M	51		F	24
	F	28	7.7	1		F	43		F	31		F	18
	F	35	14.5	12		F	27		F	27		F	52
	F	73	-2.1	2		F	29		F	56		F	22
	F	49	3	0		F	61		F	20
	F	56	-4.6	2		M	24		F	34
	F	39	8.7	2		M	29		F	23
	F	23	1.5	12		F	30
	F	42	0.8	2
	F	29	5.5	missing
	M	35	6.3	2
	F	39	9.2	2
	F	31	-0.7	0
	F	58	-4.1	0
	F	29	7.6	6
	F	29	10.2	8
	F	47	11.1	4
	F	30	7.3	6
	F	39	-2.3	1
	F	30	11.6	2
	M	42	7.1	0
	F	59	17.3	4
	F	41	-0.1	2
	F	48	-6.4	8
	M	29	11.3	4
	F	39	0	0.5
	F	35	6	8
	F	38	11.1	2
	F	41	8.6	4
	F	25	-0.3	2
	F	28	11.7	6
	F	26	12.1	6
	F	50	14.6	1
	F	36	-0.5	0
